# Supplementary material for: Global changes in Staphylococcus aureus virulence and metabolism during colonization of healthy skin
Source: Infect Immun. 2025 Mar 21;93(4):e00028-25. doi: 10.1128/iai.00028-25 (PMC11977313; doi:10.1128/iai.00028-25)
Supplement: Table S1 — MRSA RNAseq data. [file iai.00028-25-s0002.xlsx]

## Sheet: Table Captions
Figure S1A: Summary of the MRSA RNAseq data with all data included in one sheet for easy reference. This sheet contains the log2 fold-changes at 5 hours post inoculation compared to input, the log2 fold changes at 24 hours post-inoculation compared to input, and the log2 fold changes at 24 hours compared to 5 hours post-inoculation. Included are the respective adjusted P-values. Columns J-L conta…
Figure S1B: MRSA RNAseq data showing only the data analysis between 5-hours post-inoculation compared to the input. The Log2 fold changes are shown, as well as their respective P-values for each gene indicated. Columns G-I contain the normalized read counts in the input samples. Columns J-L contain the normalized read counts at 5 hours-post inoculation. Columns M-O contain the normalized reads at…
Figure S1C: MRSA RNAseq data showing only the data analysis between 24-hours post-inoculation compared to the input. The Log2 fold changes are shown, as well as their respective P-values for each gene indicated. Columns G-I contain the normalized read counts in the input samples. Columns J-L contain the normalized read counts at 5 hours-post inoculation for reference. Columns M-O contain the norm…
Figure S1D: MRSA RNAseq data showing only the data analysis comparing the log2 fold changes between 5- and 24-hours post-inoculation. The Log2 fold changes are shown, as well as their respective P-values for each gene indicated. Columns G-I contain the normalized read counts in the input samples for reference. Columns J-L contain the normalized read counts at 5 hours-post inoculation for referenc…

## Sheet: A) RNAseq_summary
Gene Loci	Gene Name	Description	log2FoldChange 5VI	padj 5VI	log2FoldChange 24VI	padj 24VI	log2FoldChange 24V5	padj 24V5	I.1	I.2	I.3	X5h.1	X5h.2	X5h.3	X24h.1	X24h.2	X24h.3
SAUSA300_0001	dnaA	chromosomal replication initiation protein	-2.20859	8.70968e-31	-1.08395	2.35905e-07	1.12464	2.28924e-05	882.511	923.959	917.931	199.623	137.809	264.692	380.334	470.126	443.003
SAUSA300_0002	dnaN	DNA polymerase III subunit beta	-1.55877	0.00319617	-1.17628	0.0384923	0.382491	0.634942	938.15	996.205	992.137	172.401	426.872	392.311	147.226	564.151	586.68
SAUSA300_0003	SAUSA300_0003	hypothetical protein	0.247568	0.45098	-0.433013	0.360564	-0.680581	0.225284	109.427	111.496	97.1626	149.717	147.892	75.6263	134.957	0	71.8383
SAUSA300_0004	recF	recombination protein F	-0.472949	0.0772734	-0.546819	0.0853594	-0.0738695	0.881535	427.465	444.529	376.97	326.655	315.952	255.239	208.57	164.544	395.111
SAUSA300_0005	gyrB	DNA gyrase subunit B	0.189	0.612048	-0.370602	0.344525	-0.559602	0.19899	598.571	751.216	568.591	712.289	883.994	586.104	552.098	211.557	634.572
SAUSA300_0006	gyrA	DNA gyrase subunit A	0.21233	0.251599	-0.643394	0.00145339	-0.855724	9.59114e-05	1023.37	1272.41	1089.32	1515.32	1115.92	1299.83	772.937	775.708	658.518
SAUSA300_0007	nnrD	hypothetical protein	0.494412	0.292454	1.81514	2.17337e-05	1.32073	0.010058	143.608	123.447	111.272	113.422	147.892	274.145	343.528	282.076	652.532
SAUSA300_0008	hutH	histidine ammonia-lyase	0.770017	0.00258493	-0.00553297	0.992598	-0.77555	0.138312	80.5892	64.9714	77.1856	104.348	144.531	127.619	12.2688	94.0252	101.771
SAUSA300_0009	serS	seryl-tRNA synthetase	-0.172421	0.519663	-0.660005	0.0415741	-0.487583	0.241779	287.232	255.833	276.772	326.655	218.478	184.339	159.495	258.569	149.663
SAUSA300_0010	SAUSA300_0010	hypothetical protein	0.203114	0.76024	0.30894	0.730832	0.105826	0.933162	29.6315	21.5301	15.2127	18.1475	36.9731	18.9066	49.0754	0	23.9461
SAUSA300_0011	SAUSA300_0011	hypothetical protein	-1.00998	0.316994	1.66342	0.0224921	2.6734	0.0277117	14.9233	10.3753	8.1674	0	3.36119	14.1799	36.8065	0	47.8922
SAUSA300_0012	metX	putative homoserine O-acetyltransferase	0.849105	0.0327316	-0.167801	0.84635	-1.01691	0.260133	31.7989	26.8477	23.9319	36.295	73.9462	33.0865	24.5377	47.0126	17.9596
SAUSA300_0013	SAUSA300_0013	hypothetical protein	-0.817147	0.0197584	-0.600695	0.138364	0.216452	0.717649	460.803	428.957	411.681	326.655	272.257	137.073	282.183	164.544	359.192
SAUSA300_0014	gdpP	hypothetical protein	-0.414938	0.0356811	-0.560875	0.0116151	-0.145937	0.662955	1017.53	1026.03	1020.61	852.933	759.63	685.363	711.593	376.101	844.101
SAUSA300_0015	rplI	50S ribosomal protein L9	0.316558	0.055851	-0.203572	0.447674	-0.52013	0.088411	262.994	272.721	250.761	399.245	315.952	264.692	282.183	188.05	209.529
SAUSA300_0016	dnaB	replicative DNA helicase	1.16851	9.93012e-07	1.03284	0.000152987	-0.13567	0.76852	181.925	290.042	223.058	544.425	547.874	467.938	539.829	329.088	502.868
SAUSA300_0017	purA	adenylosuccinate synthetase	-0.50547	0.169557	-0.0212093	0.965218	0.484261	0.311003	453.01	483.12	764.719	276.749	420.149	501.024	429.409	728.696	550.761
SAUSA300_0018	trnaE	tRNA-Glu	1.3701	0.513306	3.79811	0.0445336	2.42802	NA	0.165447	0.502312	0.22074	0	0	0	0	0	5.98653
SAUSA300_0019	trnaD	tRNA-Asp	1.58379	0.422295	4.01516	0.024192	2.43137	NA	0.165447	0.398385	0.202345	0	0	0	0	0	5.98653
SAUSA300_0020	walR	DNA-binding response regulator	-0.382051	0.265351	-0.716743	0.0705195	-0.334692	0.541426	314.945	300.66	279.145	331.192	174.782	184.339	269.914	141.038	137.69
SAUSA300_0021	walK	sensory box histidine kinase	-0.306356	0.0343294	-0.220173	0.244457	0.0861837	0.772262	719.479	756.516	756.147	698.679	497.457	623.917	625.711	564.151	676.478
SAUSA300_0022	walH	hypothetical protein	-0.637959	1.49106e-09	-0.43916	0.0027612	0.198799	0.36818	734.171	780.87	776.786	440.077	527.707	496.297	564.367	564.151	562.734
SAUSA300_0023	walI	hypothetical protein	-0.726952	0.0660861	-1.13954	0.00911294	-0.412592	0.500544	423.296	444.788	430.628	313.044	205.033	269.419	49.0754	282.076	263.407
SAUSA300_0024	walJ	metallo-beta-lactamase family protein	-0.206345	0.470723	0.938383	0.000460662	1.14473	0.00239973	87.8523	84.0939	85.261	86.2006	60.5015	80.3529	110.42	94.0252	215.515
SAUSA300_0025	adsA	5'-nucleotidase family protein	-0.56986	0.111014	-1.78165	0.00483939	-1.21179	0.132553	92.5676	78.3087	107.335	72.59	73.9462	37.8131	24.5377	0	35.9192
SAUSA300_0026	orfX	rRNA large subunit methyltransferase	-1.36146	0.246297	0.820554	0.466818	2.18201	0.149831	18.7286	13.4412	11.92	9.07375	0	9.45328	49.0754	47.0126	0
SAUSA300_0027	SAUSA300_0027	hypothetical protein	-1.15133	0.0192607	0.215875	0.726861	1.3672	0.039027	101.866	85.2371	93.1893	81.6638	23.5284	23.6332	73.613	188.05	95.7845
SAUSA300_0028	tnp	putative transposase	-1.93093	0.110369	-2.24898	0.11329	-0.318044	0.90918	11.0849	10.0982	10.2828	9.07375	0	0	0	0	0
SAUSA300_0029	SAUSA300_0029	hypothetical protein	1.01994	0.178866	-1.2679	0.413352	-2.28784	0.210903	6.41934	4.59009	4.92987	13.6106	16.806	0	0	0	0
SAUSA300_0030	ugpQ	putative glycerophosphoryl diester phosphodiesterase	1.23945	4.00405e-07	0.400868	0.372223	-0.838578	0.103213	62.39	51.1319	58.1651	99.8113	124.364	184.339	98.1507	47.0126	71.8383
SAUSA300_0031	maoC	hypothetical protein	-1.54753	0.00221133	-1.24449	0.0915136	0.303041	0.819984	45.2001	46.6803	53.4744	36.295	6.72239	9.45328	24.5377	0	23.9461
SAUSA300_0032	mecA	penicillin-binding protein 2'	-2.07429	2.71027e-67	-1.67864	1.056e-41	0.395649	0.0094127	22705.4	19489.5	20038.4	4577.71	4893.9	5308.02	6134.42	5806.06	7333.5
SAUSA300_0033	mecR1	methicillin-resistance MecR1 regulatory protein	-1.23438	2.86547e-31	-1.18341	2.01767e-19	0.0509705	0.834136	2097.32	1986.75	2075.6	798.49	867.188	954.782	1042.85	987.265	784.235
SAUSA300_0034	SAUSA300_0034	IS1272, transposase	-0.516393	0.476393	-2.6352	0.0574962	-2.11881	0.242193	14.3773	13.9435	12.8029	18.1475	10.0836	0	0	0	0
SAUSA300_0035	rplL	hypothetical protein	-1.34954	8.93257e-13	-2.12942	9.59556e-12	-0.779886	0.0660618	475.511	421.041	426.084	195.086	164.698	160.706	36.8065	70.5189	143.677
SAUSA300_0036	SAUSA300_0036	hypothetical protein	-0.316467	0.827364	-0.647635	0.705003	-0.331168	NA	3.60674	3.04851	3.7158	0	0	9.45328	0	0	0
SAUSA300_0037	ccrB	cassette chromosome recombinase B	-2.55629	1.76727e-07	-1.08888	0.0317077	1.46741	0.0787179	80.9201	80.9415	79.7793	9.07375	20.1672	9.45328	49.0754	47.0126	29.9326
SAUSA300_0038	ccrA	cassette chromosome recombinase A	-1.83211	0.0448074	-0.672835	0.532521	1.15927	0.39138	59.5444	65.3005	64.7505	13.6106	36.9731	0	0	47.0126	65.8518
SAUSA300_0039	SAUSA300_0039	hypothetical protein	-0.490074	0.38168	-2.7044	0.0381257	-2.21433	0.168025	23.6755	30.0521	28.3835	31.7581	6.72239	23.6332	0	0	5.98653
SAUSA300_0040	SAUSA300_0040	hypothetical protein	-0.627837	0.714572	-0.0622594	0.97611	0.565578	NA	1.75374	2.52888	2.63049	4.53688	0	0	0	0	0
SAUSA300_0041	SAUSA300_0041	hypothetical protein	0.626419	0.0538531	0.94109	0.0244821	0.31467	0.648679	44.0751	36.0972	33.8469	49.9056	67.2239	56.7197	98.1507	70.5189	59.8653
SAUSA300_0042	SAUSA300_0042	hypothetical protein	0.471335	0.177909	0.405074	0.344525	-0.0662617	0.917147	149.779	135.364	128.526	167.864	124.364	288.325	196.301	117.532	203.542
SAUSA300_0043	SAUSA300_0043	hypothetical protein	1.25215	0.198367	-0.0536278	0.978227	-1.30578	NA	1.91918	2.59816	2.35457	9.07375	6.72239	0	0	0	0
SAUSA300_0044	SAUSA300_0044	metallo-beta-lactamase family protein	0.255603	0.895542	0.552644	0.790313	0.297041	0.909899	14.0961	19.0878	19.0941	0	33.6119	28.3599	0	94.0252	0
SAUSA300_0045	SAUSA300_0045	HNH endonuclease family protein	-0.929934	0.746698	0.597429	0.850231	0	NA	1.07541	1.66282	1.63716	0	0	0	0	0	0
SAUSA300_0046	SAUSA300_0046	hypothetical protein	-1.5383	3.63335e-05	-0.425111	0.34191	1.11318	0.0220375	513.134	373.477	322.999	167.864	100.836	151.253	196.301	235.063	425.044
SAUSA300_0047	SAUSA300_0047	hypothetical protein	-1.56088	0.0140496	-1.02085	0.258075	0.540027	0.726224	27.6627	27.4886	29.4321	0	16.806	9.45328	49.0754	0	0
SAUSA300_0048	SAUSA300_0048	hypothetical protein	0.418432	0.640728	-0.288808	0.859262	-0.707239	0.755272	4.54979	5.56007	5.37135	4.53688	3.36119	14.1799	0	23.5063	0
SAUSA300_0049	SAUSA300_0049	hypothetical protein	-0.156979	0.819877	-1.84205	0.174272	-1.68507	0.329738	14.824	15.4677	14.8816	0	26.8895	9.45328	0	0	5.98653
SAUSA300_0050	SAUSA300_0050	hypothetical protein	-0.446973	0.531611	0.662176	0.387473	1.10915	0.345902	13.5997	12.2633	13.2076	0	16.806	9.45328	0	47.0126	23.9461
SAUSA300_0052	SAUSA300_0052	hypothetical protein	0.929388	0.826567	2.45673	0.556679	0	NA	0.297805	0.484991	0.423086	0	0	0	0	0	0
SAUSA300_0053	speG	spermidine N(1)-acetyltransferase	-0.855036	0.0452193	0.0444283	0.944253	0.899464	0.225284	52.9761	46.9228	41.7016	22.6844	23.5284	33.0865	73.613	47.0126	35.9192
SAUSA300_0054	SAUSA300_0054	hypothetical protein	5.41194	0.253129	6.93923	0.143459	0	NA	0	0.0173211	0.0367901	0	0	0	0	0	0
SAUSA300_0055	adhC	alcohol dehydrogenase, zinc-containing	3.14565	9.45094e-08	2.09532	0.00156976	-1.05033	0.20398	55.0607	29.8616	22.6995	349.339	184.866	420.671	184.033	258.569	53.8788
SAUSA300_0056	SAUSA300_0056	hypothetical protein	0.404592	0.749065	1.25418	0.350103	0.849588	0.704558	3.77219	2.92726	2.81444	9.07375	0	4.72664	0	47.0126	0
SAUSA300_0057	SAUSA300_0057	hypothetical protein	1.80469	0.0757369	1.84223	0.180733	0.0375379	0.986372	1.10849	1.16051	1.26926	4.53688	3.36119	4.72664	0	23.5063	0
SAUSA300_0058	SAUSA300_0058	hypothetical protein	2.90175	0.0217852	3.51747	0.00939994	0.615721	NA	0.330894	0.398385	0.367901	4.53688	3.36119	0	0	0	5.98653
SAUSA300_0059	SAUSA300_0059	SAUGI family uracil-DNA glycosylase inhibitor	-0.693509	0.701235	1.7485	0.291251	2.44201	NA	0.827235	1.48961	1.39802	0	0	0	0	0	5.98653
SAUSA300_0060	SAUSA300_0060	putative transposase	-0.60025	0.476489	-2.23585	0.113609	-1.6356	0.413387	9.62901	10.7218	10.8347	4.53688	6.72239	9.45328	0	0	0
SAUSA300_0061	arcC	carbamate kinase	0.259219	0.54094	0.745786	0.11764	0.486567	0.489707	43.8104	44.8616	44.6632	72.59	57.1403	28.3599	24.5377	47.0126	113.744
SAUSA300_0062	arcB	ornithine carbamoyltransferase	1.13801	0.000730824	1.51676	0.000318891	0.378744	0.589455	22.4346	27.3154	25.6611	90.7375	40.3343	37.8131	49.0754	94.0252	77.8249
SAUSA300_0063	SAUSA300_0063	cyclic nucleotide-binding domain-containing protein	0.724152	0.415513	1.38959	0.180915	0.665436	0.69937	3.82182	5.95846	5.04024	13.6106	10.0836	0	0	0	23.9461
SAUSA300_0064	arcD	arginine/oirnithine antiporter	0.623075	0.182326	1.09696	0.0579399	0.473881	0.615355	14.5097	21.0624	17.696	22.6844	30.2507	28.3599	36.8065	47.0126	35.9192
SAUSA300_0065	arcA	arginine deiminase	-0.130122	0.54415	-0.87212	0.00913233	-0.741999	0.0846694	170.096	169.418	171.423	213.233	127.725	132.346	73.613	141.038	89.7979
SAUSA300_0066	argR	arginine repressor	-1.40099	0.27927	0.442872	0.729526	1.84386	0.349289	6.50207	8.85108	6.58542	0	0	9.45328	0	0	17.9596
SAUSA300_0067	SAUSA300_0067	universal stress protein	2.05376	5.22577e-35	2.14379	2.20886e-29	0.0900327	0.79764	147.513	140.301	155.456	771.269	574.764	496.297	723.862	634.67	610.626
SAUSA300_0068	SAUSA300_0068	cadmium-exporting ATPase, truncation	-1.57607	0.231626	-1.86654	0.220076	-0.290476	0.917378	9.94336	6.92844	7.26604	0	6.72239	0	0	0	0
SAUSA300_0070	SAUSA300_0070	putative lysophospholipase	2.50343	1.17979e-45	1.93296	1.51631e-17	-0.570474	0.0564582	86.992	82.2059	94.7161	576.183	477.289	444.304	490.754	235.063	275.38
SAUSA300_0071	SAUSA300_0071	ISSep1-like transposase	-0.416233	0.2156	-2.35851	0.0115434	-1.94228	0.0900336	53.8695	52.2751	52.7938	22.6844	47.0567	47.2664	24.5377	0	5.98653
SAUSA300_0072	SAUSA300_0072	hypothetical protein	-1.16422	0.047923	-1.97702	0.0860661	-0.812794	0.645465	25.1148	30.641	27.1327	9.07375	13.4448	14.1799	0	0	11.9731
SAUSA300_0073	SAUSA300_0073	peptide ABC transporter peptide-binding protein	0.335978	0.509873	0.512732	0.376349	0.176754	0.840245	58.9984	77.6851	70.0483	58.9794	131.087	66.173	24.5377	164.544	119.731
SAUSA300_0074	opp-3B	oligopeptide permease, channel-forming protein	1.50696	4.51901e-05	1.00447	0.0603578	-0.502488	0.503993	23.8905	36.3916	30.9037	58.9794	107.558	89.8062	110.42	47.0126	35.9192
SAUSA300_0075	opp-3C	oligopeptide permease, channel-forming protein	0.977001	0.143587	0.702668	0.408635	-0.274333	0.830389	19.2911	33.3431	27.1327	22.6844	36.9731	99.2595	12.2688	94.0252	41.9057
SAUSA300_0076	SAUSA300_0076	ABC transporter ATP-binding protein	0.00298681	0.998756	0.153468	0.926822	0.150481	0.938376	21.3757	30.9355	20.8416	4.53688	57.1403	9.45328	73.613	0	5.98653
SAUSA300_0077	SAUSA300_0077	ABC transporter ATP-binding protein	-0.670069	0.624141	0.290885	0.85749	0.960955	0.627567	14.7579	21.686	16.8315	0	26.8895	4.72664	49.0754	23.5063	0
SAUSA300_0078	copA	ATPase copper transport	-1.01118	8.08424e-16	-1.62236	9.83767e-16	-0.611188	0.0230634	769.808	707.653	710.564	399.245	326.036	368.678	269.914	188.05	233.475
SAUSA300_0079	SAUSA300_0079	putative lipoprotein	-0.581904	0.00685403	-1.52015	0.00030956	-0.938243	0.0904964	155.04	141.167	146.001	90.7375	110.919	89.8062	36.8065	47.0126	59.8653
SAUSA300_0080	SAUSA300_0080	hypothetical protein	0.145283	0.884855	0.221756	0.879983	0.0764727	0.968214	7.34584	5.38686	5.88641	0	6.72239	14.1799	12.2688	23.5063	0
SAUSA300_0081	SAUSA300_0081	hypothetical protein	-1.19156	1.33501e-09	-0.320993	0.223292	0.87057	0.0107364	223.403	210.763	223.15	104.348	97.4746	85.0796	196.301	164.544	167.623
SAUSA300_0082	SAUSA300_0082	hypothetical protein	-1.12513	0.0727722	-0.828581	0.35861	0.296548	0.843388	23.6755	31.8188	35.2265	27.2213	6.72239	9.45328	24.5377	0	17.9596
SAUSA300_0083	tauE	anion permease	-0.408818	0.510758	0.763689	0.234101	1.17251	0.218558	15.8498	19.1745	19.4068	18.1475	16.806	4.72664	49.0754	0	29.9326
SAUSA300_0084	cstR	hypothetical protein	1.161	0.152152	-0.71675	0.663383	-1.87775	0.331322	3.09386	3.74136	4.04691	9.07375	13.4448	0	0	0	0
SAUSA300_0085	cstA	dihydroneopterin aldolase	2.95901	0.00703041	0.14394	0.944478	-2.81507	0.13624	6.13808	5.3349	6.01518	81.6638	53.7791	0	0	0	11.9731
SAUSA300_0086	cstB	MBL fold metallo-hydrolase	3.14682	8.47489e-16	1.93063	0.00152568	-1.21619	0.112664	11.0022	10.0982	9.97011	149.717	53.7791	75.6263	61.3442	47.0126	23.9461
SAUSA300_0088	SAUSA300_0088	hypothetical protein	1.21865	0.377379	0.398563	0.842234	-0.820088	NA	1.2574	1.87068	1.89469	0	10.0836	0	0	0	0
SAUSA300_0089	SAUSA300_0089	hypothetical protein	0.754554	0.010574	0.875473	0.0218008	0.120919	0.858024	52.4467	67.9506	55.1851	127.033	70.5851	103.986	73.613	164.544	107.758
SAUSA300_0090	SAUSA300_0090	hypothetical protein	-0.750157	0.220955	0.772086	0.201275	1.52224	0.0864638	24.3869	24.2669	20.7496	27.2213	10.0836	4.72664	24.5377	0	59.8653
SAUSA300_0091	SAUSA300_0091	putative permease	-0.217725	0.649184	-0.0435709	0.955709	0.174154	0.873719	27.8282	27.6618	30.2414	18.1475	33.6119	18.9066	73.613	0	11.9731
SAUSA300_0092	SAUSA300_0092	hypothetical protein	-1.26757	0.393088	1.96079	0.0282363	3.22836	0.0814296	3.29239	3.37761	4.10209	0	3.36119	0	36.8065	0	5.98653
SAUSA300_0093	SAUSA300_0093	transcriptional regulator	-0.0464916	0.924556	1.3625	0.000524604	1.40899	0.0233979	26.1241	23.4701	26.6912	22.6844	30.2507	18.9066	49.0754	94.0252	65.8518
SAUSA300_0094	SAUSA300_0094	hypothetical protein	0.530782	0.426469	2.01027	0.000442668	1.47949	0.126207	8.12345	7.27486	7.46839	0	6.72239	28.3599	24.5377	23.5063	35.9192
SAUSA300_0095	SAUSA300_0095	transcriptional regulator	0.0707468	0.924257	-1.65285	0.235744	-1.7236	0.321873	15.7009	12.5751	11.3129	22.6844	6.72239	14.1799	0	0	5.98653
SAUSA300_0096	SAUSA300_0096	hypothetical protein	-0.902126	0.197636	-3.01063	0.0279735	-2.1085	0.246397	18.2323	15.9527	19.1676	4.53688	16.806	4.72664	0	0	0
SAUSA300_0097	SAUSA300_0097	hypothetical protein	0.0279841	0.927039	-0.258987	0.555773	-0.286972	0.636212	107.243	89.4981	93.1341	86.2006	104.197	103.986	85.8819	0	101.771
SAUSA300_0098	SAUSA300_0098	hypothetical protein	-1.3804	0.0197689	0.119401	0.869411	1.4998	0.113679	30.3099	27.6791	27.5742	4.53688	13.4448	14.1799	61.3442	0	23.9461
SAUSA300_0099	plc	1-phosphatidylinositol phosphodiesterase	-6.03498	3.95713e-23	-3.49117	1.32275e-17	2.54381	0.00281899	555.075	522.976	540.391	0	6.72239	18.9066	24.5377	47.0126	59.8653
SAUSA300_0100	csa1A	tandem lipoprotein	-1.67736	0.0498949	-0.767537	0.481874	0.909824	0.606202	19.258	16.5243	17.2178	0	0	18.9066	24.5377	0	5.98653
SAUSA300_0101	SAUSA300_0101	tandem lipoprotein	-0.445437	0.576387	0.284434	0.783262	0.729871	0.608316	17.1072	13.5105	13.1525	9.07375	20.1672	0	49.0754	0	5.98653
SAUSA300_0102	SAUSA300_0102	tandem lipoprotein	0.48833	0.698092	0.761236	0.585329	0.272906	0.892497	15.8664	13.1467	14.2194	9.07375	10.0836	42.5398	73.613	0	0
SAUSA300_0103	SAUSA300_0103	tandem lipoprotein	-0.239757	0.606625	0.422591	0.455008	0.662348	0.419072	32.8247	29.9482	29.0826	36.295	33.6119	4.72664	24.5377	47.0126	47.8922
SAUSA300_0104	SAUSA300_0104	AraC family transcriptional regulator	-0.418081	0.17931	-0.259324	0.525772	0.158757	0.79764	188.775	173.453	185.496	145.18	181.504	75.6263	98.1507	188.05	173.609
SAUSA300_0105	SAUSA300_0105	M20/M25/M40 family peptidase	3.31465	3.27698e-06	3.77813	3.49677e-07	0.463477	0.693425	9.92682	9.47464	9.32629	77.1269	181.504	23.6332	98.1507	47.0126	221.502
SAUSA300_0106	norC	putative drug transporter	2.50174	1.81541e-23	3.28072	6.59151e-31	0.778978	0.0675451	15.4693	19.1918	14.6425	77.1269	97.4746	103.986	147.226	141.038	173.609
SAUSA300_0107	nptA	Na/Pi cotransporter family protein	0.411589	0.254415	0.224271	0.618884	-0.187318	0.766215	150.044	188.367	252.527	272.213	188.227	330.865	196.301	329.088	203.542
SAUSA300_0108	SAUSA300_0108	myosin-cross-reactive antigen	-0.795353	0.00834867	-0.432231	0.31878	0.363122	0.567623	93.1632	109.608	113.92	68.0531	43.6955	75.6263	98.1507	23.5063	83.8114
SAUSA300_0109	SAUSA300_0109	integral membrane domain-containing protein	-1.73283	0.299689	-0.205461	0.922549	0	NA	2.51479	2.59816	2.52012	0	0	0	0	0	0
SAUSA300_0110	norG	PLP-dependent aminotransferase family protein	-0.247143	0.774225	-2.13329	0.138364	-1.88615	0.321943	8.50397	9.87302	10.6691	0	13.4448	9.45328	0	0	0
SAUSA300_0111	SAUSA300_0111	hypothetical protein	1.50219	5.90247e-09	1.47079	0.000129185	-0.031398	0.963243	24.4861	24.3188	26.8568	54.4425	67.2239	94.5328	122.688	70.5189	41.9057
SAUSA300_0112	lctP1	L-lactate permease	0.902292	0.0108481	0.762832	0.0554091	-0.139461	0.824046	181.148	212.686	266.011	322.118	460.483	449.031	208.57	329.088	538.788
SAUSA300_0113	spa	immunoglobulin G binding protein A	0.0727628	0.924489	-2.4352	0.00156398	-2.50797	0.00314985	388.304	207.212	155.383	290.36	309.23	189.066	85.8819	70.5189	5.98653
SAUSA300_0114	sarS	accessory regulator	-0.905752	0.530187	-1.83813	0.236722	-0.932377	0.65732	101.783	84.5962	78.9699	54.4425	3.36119	85.0796	73.613	0	0
SAUSA300_0115	sirC	iron compound ABC transporter permease SirC	1.51412	1.07008e-12	1.97972	4.31825e-16	0.465606	0.186007	62.5389	83.0027	84.0285	231.381	188.227	241.059	306.721	329.088	287.353
SAUSA300_0116	sirB	iron compound ABC transporter permease SirB	3.55165	3.09598e-28	1.77433	0.00603405	-1.77732	0.0182153	6.7006	9.1975	8.49851	58.9794	107.558	118.166	61.3442	0	17.9596
SAUSA300_0117	sirA	iron compound ABC transporter iron compound-binding protein SirA	2.61789	5.05248e-13	3.2011	8.39306e-17	0.583205	0.288146	41.7754	27.0036	21.6142	244.991	151.254	160.706	368.065	188.05	257.421
SAUSA300_0118	sbnA	pyridoxal-phosphate dependent enzyme superfamily protein	7.08591	4.94023e-152	7.98684	2.04038e-165	0.90093	0.0194058	0.893414	0.692844	0.809382	108.885	131.087	80.3529	233.108	117.532	215.515
SAUSA300_0119	sbnB	ornithine cyclodeaminase	7.48669	9.00511e-132	8.15992	5.69539e-135	0.673236	0.128706	0.976137	0.692844	0.956542	117.959	134.448	222.152	233.108	188.05	293.34
SAUSA300_0120	sbnC	IucC family siderophore biosynthesis protein	7.44424	1.20046e-260	8.40621	5.48421e-302	0.961966	0.00038445	1.35666	2.09585	1.87629	335.729	265.534	330.865	552.098	564.151	658.518
SAUSA300_0121	sbnD	putative drug transporter	7.00436	9.50689e-130	7.94564	1.22687e-153	0.941282	0.0136713	1.4063	2.02657	1.96827	322.118	215.116	155.979	417.141	399.607	490.895
SAUSA300_0122	sbnE	IucA/IucC family siderophore biosynthesis protein	5.80526	2.1788e-209	6.69466	5.21185e-242	0.889405	0.000554896	4.50016	5.45614	5.61049	290.36	299.146	278.872	711.593	423.114	466.949
SAUSA300_0123	sbnF	IucC family siderophore biosynthesis protein	5.48888	7.09154e-68	6.09837	1.39896e-76	0.609487	0.176912	6.83296	7.48271	8.46172	294.897	349.564	378.131	736.13	188.05	562.734
SAUSA300_0124	sbnG	HPCH/HPAI aldolase family protein	5.15296	1.61811e-18	5.72208	4.38818e-21	0.569123	0.536376	4.20235	4.38224	3.89975	313.044	67.2239	66.173	257.646	188.05	209.529
SAUSA300_0125	sbnH	pyridoxal-dependent decarboxylase	4.05846	2.04445e-29	5.66314	3.77658e-56	1.60468	0.000306912	9.0334	7.77717	8.49851	131.569	117.642	174.886	711.593	258.569	299.326
SAUSA300_0126	sbnI	hypothetical protein	3.96445	1.75924e-64	4.83057	3.55206e-78	0.866124	0.0189755	7.82564	6.99772	8.22258	149.717	104.197	108.713	159.495	164.544	275.38
SAUSA300_0127	SAUSA300_0127	hypothetical protein	-0.153306	0.799857	1.41898	0.00262941	1.57228	0.043465	16.462	17.858	15.8749	13.6106	20.1672	9.45328	49.0754	47.0126	41.9057
SAUSA300_0128	SAUSA300_0128	hypothetical protein	-0.568934	0.271424	0.548679	0.343344	1.11761	0.176627	26.7197	24.8384	27.1511	18.1475	30.2507	0	49.0754	70.5189	23.9461
SAUSA300_0129	butA	acetoin reductase	0.678274	0.00339394	1.18664	1.67061e-06	0.50837	0.127245	240.659	174.319	169.897	308.508	302.507	326.138	392.603	376.101	514.841
SAUSA300_0130	galE	NAD-dependent epimerase/dehydratase family protein	-3.13965	0.0285942	-1.61228	0.308355	0	NA	7.27967	7.58664	5.37135	0	0	0	0	0	0
SAUSA300_0131	SAUSA300_0131	putative sugar transferase	0.828183	0.381953	1.15819	0.359046	0.330003	0.877666	2.8126	3.18708	3.36629	9.07375	0	9.45328	0	0	11.9731
SAUSA300_0132	SAUSA300_0132	glycosyl transferase, group 1 family protein	-1.80837	0.222717	-1.24279	0.431036	0.56558	NA	4.26853	6.02774	5.37135	0	0	4.72664	0	0	0
SAUSA300_0133	SAUSA300_0133	hypothetical protein	-1.94033	0.112219	-0.557502	0.678789	1.38283	0.526883	9.61247	9.82106	12.3063	4.53688	0	4.72664	24.5377	0	0
SAUSA300_0134	SAUSA300_0134	polysaccharide extrusion protein	-0.759503	0.296717	-2.66769	0.0311476	-1.90819	0.216459	47.5164	46.4032	47.6983	4.53688	23.5284	56.7197	24.5377	0	0
SAUSA300_0135	sodM	Fe/Mn family superoxide dismutase	-0.336581	0.496166	0.831095	0.0876699	1.16768	0.0589864	77.5946	60.6238	58.3123	49.9056	33.6119	75.6263	208.57	47.0126	83.8114
SAUSA300_0136	sasD	cell wall surface anchor family protein	-2.47566	2.91821e-11	-2.76624	7.20505e-11	-0.290579	0.669829	1519.7	1093.22	750.646	199.623	215.116	189.066	73.613	188.05	221.502
SAUSA300_0137	SAUSA300_0137	GntR family transcriptional regulator	-1.13272	0.0144088	-2.76035	0.0126926	-1.62764	0.262397	48.4594	53.9725	41.2417	18.1475	26.8895	18.9066	12.2688	0	5.98653
SAUSA300_0138	deoD1	purine nucleoside phosphorylase	2.43604	2.46156e-06	4.93223	1.98711e-26	2.49619	3.32548e-05	8.1069	8.6259	5.53691	4.53688	57.1403	56.7197	245.377	164.544	251.434
SAUSA300_0139	tet38	putative tetracycline resistance protein	3.42871	1.9606e-49	4.39726	2.37384e-70	0.968547	0.0037352	15.4197	16.6975	12.7294	140.643	174.782	165.432	441.678	235.063	263.407
SAUSA300_0140	deoC1	deoxyribose-phosphate aldolase	0.909835	0.000389539	1.31236	9.16626e-06	0.402521	0.363897	85.8339	96.4612	68.9078	172.401	181.504	113.439	208.57	188.05	215.515
SAUSA300_0141	deoB	phosphopentomutase	0.561068	0.0320221	0.747092	0.00735326	0.186024	0.657004	345.883	516.913	333.557	694.142	480.651	595.557	687.055	634.67	676.478
SAUSA300_0142	phnE1	phosphonate ABC transporter permease	3.67214	7.44806e-17	3.12375	3.76732e-05	-0.548382	0.662746	1.7041	2.06121	2.11543	40.8319	13.4448	23.6332	24.5377	0	17.9596
SAUSA300_0143	phnE2	phosphonate ABC transporter permease	2.70085	2.58302e-06	-0.308747	0.861161	-3.0096	0.0759354	2.23353	3.13512	2.83284	4.53688	20.1672	28.3599	0	0	0
SAUSA300_0144	phnC	phosphonate ABC transporter ATP-binding protein	3.30155	1.54754e-06	0.934458	0.51396	-2.3671	0.11965	3.12695	4.57277	4.10209	9.07375	36.9731	70.8996	24.5377	0	0
SAUSA300_0145	phnD	phosphonate ABC transporter phosphonate-binding protein	1.98623	0.0188745	1.60013	0.12513	-0.386104	0.817257	8.83487	9.45732	10.6875	18.1475	26.8895	70.8996	73.613	23.5063	0
SAUSA300_0146	SAUSA300_0146	hypothetical protein	4.82277	1.14988e-10	4.6234	8.28111e-09	-0.199372	0.881303	2.97805	4.86723	4.28604	122.496	57.1403	165.432	110.42	211.557	11.9731
SAUSA300_0147	SAUSA300_0147	5' nucleotidase family protein	1.28739	0.00445216	-0.180293	0.842424	-1.46768	0.0903608	35.1575	31.0914	30.5726	81.6638	36.9731	122.893	12.2688	70.5189	23.9461
SAUSA300_0148	SAUSA300_0148	hypothetical protein	4.56684	7.4726e-06	2.34426	0.168159	-2.22258	0.295932	0.430162	0.450348	0.423086	9.07375	0	23.6332	0	0	0
SAUSA300_0151	adhE	bifunctional acetaldehyde-CoA/alcohol dehydrogenase	-5.55494	2.53606e-66	-5.21836	1.43454e-43	0.336579	0.599941	3984.03	4389.25	5347.59	81.6638	60.5015	155.979	98.1507	141.038	131.704
SAUSA300_0152	cap5A	capsular polysaccharide biosynthesis protein Cap5A	-0.714102	0.403508	1.64756	0.00528141	2.36166	0.0251742	12.1107	10.2714	10.8715	0	16.806	0	73.613	0	23.9461
SAUSA300_0153	cap5B	capsular polysaccharide biosynthesis protein Cap5B	1.12144	0.159259	2.22257	0.00462005	1.10112	0.301422	16.5612	16.1259	19.1308	68.0531	43.6955	0	110.42	94.0252	47.8922
SAUSA300_0154	cap5C	capsular polysaccharide biosynthesis protein Cap5C	0.197459	0.751503	1.6274	0.00210489	1.42994	0.0759354	16.2469	15.3118	18.5238	27.2213	20.1672	9.45328	36.8065	141.038	29.9326
SAUSA300_0156	cap5E	capsular polysaccharide biosynthesis protein Cap5E	0.345454	0.564424	0.940104	0.164869	0.594649	0.566127	14.5593	18.9839	18.6342	31.7581	16.806	18.9066	36.8065	94.0252	11.9731
SAUSA300_0157	cap5F	capsular polysaccharide biosynthesis protein Cap5F	0.621849	0.17087	1.52083	0.00149488	0.898981	0.216928	18.2488	18.4123	21.7797	18.1475	36.9731	33.0865	122.688	0	35.9192
SAUSA300_0158	cap5G	capsular polysaccharide biosynthesis protein Cap5G	-0.273816	0.665892	1.48843	0.0028776	1.76225	0.0225785	16.462	19.4169	22.9938	9.07375	26.8895	9.45328	24.5377	94.0252	59.8653
SAUSA300_0159	cap5H	capsular polysaccharide biosynthesis protein Cap5H	-0.21654	0.806925	-1.43463	0.32367	-1.21809	0.536376	9.29812	11.761	13.3548	13.6106	0	18.9066	12.2688	0	0
SAUSA300_0160	cap5I	capsular polysaccharide biosynthesis protein Cap5I	0.780302	0.0466773	-0.0118821	0.990927	-0.792184	0.435151	17.8683	20.9758	23.049	31.7581	43.6955	28.3599	24.5377	0	23.9461
SAUSA300_0161	cap5J	capsular polysaccharide biosynthesis protein Cap5J	0.487462	0.379432	-0.257153	0.817232	-0.744615	0.58148	14.5428	15.8834	17.3833	18.1475	10.0836	42.5398	0	0	23.9461
SAUSA300_0162	cap5K	capsular polysaccharide biosynthesis protein Cap5K	1.18089	0.00834606	-0.124156	0.917114	-1.30505	0.257907	12.6401	14.3072	17.9903	45.3688	40.3343	14.1799	24.5377	0	11.9731
SAUSA300_0163	cap5L	capsular polysaccharide biosynthesis protein Cap5L	0.8017	0.0178688	0.486714	0.412199	-0.314987	0.726224	26.7693	23.9031	29.101	31.7581	57.1403	47.2664	36.8065	0	47.8922
SAUSA300_0164	cap5M	capsular polysaccharide biosynthesis protein Cap5M	-0.152382	0.90445	0.772563	0.537249	0.924945	0.577527	16.9252	15.156	15.2495	0	26.8895	14.1799	73.613	0	5.98653
SAUSA300_0165	cap5N	capsular polysaccharide biosynthesis protein Cap5N	0.562815	0.110369	1.38067	0.00040527	0.817859	0.179056	23.2949	25.1156	26.6912	31.7581	40.3343	37.8131	73.613	47.0126	65.8518
SAUSA300_0166	cap5O	capsular polysaccharide biosynthesis protein Cap5O	1.14732	3.89478e-08	1.08278	0.00131239	-0.0645393	0.917147	38.9958	39.1284	39.0159	108.885	73.9462	80.3529	122.688	70.5189	65.8518
SAUSA300_0167	cap5P	capsular polysaccharide biosynthesis protein Cap5P	0.232627	0.509694	0.323024	0.517639	0.0903969	0.90918	49.4852	47.1827	49.2067	22.6844	73.9462	70.8996	73.613	0	71.8383
SAUSA300_0168	isdI	heme-degrading monooxygenase IsdI	-1.1342	0.134271	1.19397	0.0414058	2.32817	0.0166998	21.5743	16.0913	15.7462	4.53688	16.806	0	24.5377	47.0126	47.8922
SAUSA300_0169	SAUSA300_0169	hypothetical protein	-1.15114	0.114402	-2.3352	0.0828842	-1.18406	0.544039	25.6774	19.9019	17.9352	0	13.4448	14.1799	0	0	5.98653
SAUSA300_0170	aldA	aldehyde dehydrogenase	1.57803	0.000554746	1.87733	4.99405e-05	0.299295	0.669224	435.523	261.687	123.725	857.469	920.967	671.183	1165.54	940.252	909.952
SAUSA300_0171	SAUSA300_0171	cation efflux family protein	-0.0230134	0.956104	1.18426	0.000618305	1.20727	0.0222307	37.3083	35.5429	39.6413	27.2213	47.0567	33.0865	61.3442	70.5189	101.771
SAUSA300_0172	SAUSA300_0172	hypothetical protein	1.03912	0.0938604	-1.72589	0.245832	-2.76501	0.106013	6.5517	7.91574	7.4316	27.2213	16.806	0	0	0	0
SAUSA300_0173	SAUSA300_0173	hypothetical protein	-2.77044	8.68435e-06	-1.12154	0.0785738	1.6489	0.0948023	58.4193	80.8202	81.8763	9.07375	20.1672	0	49.0754	0	35.9192
SAUSA300_0174	ssuB	hypothetical protein	-3.44993	3.70361e-07	-1.74133	0.0128621	1.7086	0.0858893	122.381	188.228	190.573	27.2213	10.0836	9.45328	24.5377	0	89.7979
SAUSA300_0175	ssuA	putative lipoprotein	-3.47949	1.02579e-05	-1.31879	0.118871	2.16071	0.0310874	223.899	321.791	320.405	0	30.2507	47.2664	122.688	211.557	41.9057
SAUSA300_0176	ssuC	ABC transporter permease	-3.88935	1.30104e-14	-2.80027	4.32104e-07	1.08908	0.204719	263.64	347.496	388.319	9.07375	43.6955	9.45328	24.5377	70.5189	53.8788
SAUSA300_0177	SAUSA300_0177	hypothetical protein	-4.41591	9.52621e-35	-3.82549	5.54248e-18	0.590417	0.436273	662.019	766.926	821.854	18.1475	53.7791	28.3599	98.1507	47.0126	29.9326
SAUSA300_0178	SAUSA300_0178	hypothetical protein	-0.943704	2.70804e-05	0.425034	0.0887655	1.36874	8.91354e-08	711.72	779.83	813.098	517.204	275.618	415.945	993.776	963.759	1107.51
SAUSA300_0179	fdh	formate dehydrogenase	0.56066	0.0612844	3.09526	2.52548e-44	2.5346	4.11784e-15	44.224	50.2831	43.2651	108.885	47.0567	51.9931	318.99	446.62	419.057
SAUSA300_0180	SAUSA300_0180	integral membrane protein LmrP	0.0211137	0.980814	1.34157	0.0650049	1.32046	0.135206	59.776	51.5822	53.8791	31.7581	90.7522	42.5398	294.452	70.5189	53.8788
SAUSA300_0181	ausA	non-ribosomal peptide synthetase	0.572112	0.0152271	2.0822	2.18328e-21	1.51009	8.64767e-10	361.601	467.947	460.667	630.626	675.6	609.737	2416.96	1551.42	1490.65
SAUSA300_0182	ausB	4'-phosphopantetheinyl transferase superfamily protein	-0.925412	0.116161	0.777144	0.201446	1.70256	0.0170433	79.8943	70.6701	69.8092	27.2213	73.9462	9.45328	73.613	188.05	131.704
SAUSA300_0183	SAUSA300_0183	hypothetical protein	-4.27527	2.17102e-19	-3.86699	8.05764e-12	0.408279	0.677033	781.571	774.876	630.711	27.2213	50.4179	33.0865	12.2688	164.544	29.9326
SAUSA300_0184	argB	acetylglutamate kinase	0.478474	0.547696	1.227	0.179111	0.748522	0.626935	5.27776	6.30488	6.03357	0	13.4448	9.45328	24.5377	0	11.9731
SAUSA300_0185	argJ	bifunctional ornithine acetyltransferase/N-acetylglutamate synthase protein	-0.571595	0.689048	-0.903877	0.581369	-0.332283	NA	3.57365	4.71134	4.10209	0	0	9.45328	0	0	0
SAUSA300_0186	argC	N-acetyl-gamma-glutamyl-phosphate reductase	2.4722	0.0535028	3.32929	0.0146455	0.857091	0.694117	1.32358	1.92264	1.56358	9.07375	0	18.9066	49.0754	0	0
SAUSA300_0187	rocD	ornithine aminotransferase	1.1466	0.447231	1.75087	0.295	0.604269	0.819451	2.86223	4.08778	2.9616	0	20.1672	0	0	0	23.9461
SAUSA300_0188	brnQ	branched-chain amino acid transport system II carrier protein	-1.31586	3.10855e-09	-1.36407	4.52261e-05	-0.0482097	0.937801	249.957	220.809	215.388	90.7375	90.7522	94.5328	98.1507	47.0126	95.7845
SAUSA300_0189	entB	isochorismatase	-1.01463	0.0924754	-0.304078	0.704726	0.710553	0.48146	54.9284	52.2924	60.0782	0	26.8895	56.7197	49.0754	47.0126	41.9057
SAUSA300_0190	ipdC	indole-3-pyruvate decarboxylase	-2.20216	2.19149e-20	-1.25109	5.41796e-06	0.951075	0.016065	423.346	352.848	360.23	72.59	80.6686	94.5328	122.688	235.063	155.65
SAUSA300_0191	glcA	PTS system glucose-specific IIBC subunit	-1.90489	5.18772e-14	-3.03944	3.09254e-23	-1.13455	0.00202387	2165.06	1887.32	1845.37	376.561	702.489	486.844	196.301	329.088	227.488
SAUSA300_0192	mupG	hypothetical protein	0.690968	0.0242098	0.276413	0.522488	-0.414555	0.431188	140.299	138.448	96.8683	149.717	231.922	222.152	147.226	235.063	119.731
SAUSA300_0193	murQ	N-acetylmuramic acid-6-phosphate etherase	1.04916	0.000812021	-0.103644	0.869411	-1.15281	0.0526405	58.0057	74.1516	54.8172	127.033	164.698	89.8062	98.1507	0	53.8788
SAUSA300_0194	murP	sucrose-specific PTS transporter protein	0.805867	0.00150895	-0.0252636	0.957674	-0.83113	0.0620861	115.35	149.533	103.601	217.77	238.645	184.339	98.1507	94.0252	143.677
SAUSA300_0195	murR	transcriptional regulator	0.158995	0.682274	-0.534597	0.32801	-0.693592	0.300489	70.8609	97.4312	73.5434	90.7375	97.4746	80.3529	0	141.038	59.8653
SAUSA300_0196	hsdR	type I restriction-modification enzyme, R subunit	-0.707975	0.000240687	-2.06705	1.37808e-07	-1.35907	0.00445254	247.161	258.708	227.326	181.475	141.17	127.619	24.5377	94.0252	65.8518
SAUSA300_0197	SAUSA300_0197	hypothetical protein	-1.05171	0.0401744	-1.68549	0.0089826	-0.63378	0.49126	182.769	147.836	133.493	131.569	30.2507	66.173	49.0754	47.0126	47.8922
SAUSA300_0198	SAUSA300_0198	hypothetical protein	-0.424313	0.434016	-1.29297	0.0532554	-0.868658	0.311294	123.49	105.711	102.608	104.348	94.1134	47.2664	12.2688	0	83.8114
SAUSA300_0199	SAUSA300_0199	hypothetical protein	-0.970696	0.00780054	-1.55694	0.0172928	-0.586243	0.5541	78.3888	65.0753	65.8542	40.8319	36.9731	28.3599	12.2688	0	35.9192
SAUSA300_0200	SAUSA300_0200	peptide ABC transporter ATP-binding protein	-0.270258	0.726918	0.812556	0.308355	1.08281	0.35913	10.5886	16.3684	13.0789	9.07375	6.72239	18.9066	24.5377	0	29.9326
SAUSA300_0201	SAUSA300_0201	peptide ABC transporter permease	-0.572085	0.4551	0.74894	0.335228	1.32103	0.269144	12.3258	13.0255	11.1842	0	13.4448	9.45328	24.5377	0	23.9461
SAUSA300_0202	SAUSA300_0202	peptide ABC transporter permease	-1.47163	0.20386	1.18901	0.193456	2.66064	0.0703367	10.175	13.1987	11.0554	0	3.36119	9.45328	73.613	0	5.98653
SAUSA300_0203	SAUSA300_0203	RGD-containing lipoprotein	-1.44484	0.0545551	-0.674585	0.49969	0.770251	0.623539	21.9548	24.4574	19.3884	0	20.1672	0	24.5377	0	11.9731
SAUSA300_0204	ggt	gamma-glutamyltranspeptidase	-0.284605	0.513286	0.846752	0.0493014	1.13136	0.0739389	33.1556	37.9852	38.8135	36.295	33.6119	18.9066	122.688	23.5063	47.8922
SAUSA300_0205	SAUSA300_0205	tandem lipoprotein	-1.61301	0.067287	-0.601056	0.57562	1.01196	0.480937	41.9573	38.5914	34.9138	31.7581	6.72239	0	61.3442	0	11.9731
SAUSA300_0206	azoR	azoreductase	-4.08462	0.000270539	1.75043	1.58522e-08	5.83504	1.03178e-06	53.7041	45.5545	39.8069	0	6.72239	0	147.226	188.05	149.663
SAUSA300_0207	SAUSA300_0207	hypothetical protein	0.9087	0.310899	2.33449	0.00567206	1.42579	0.237958	10.6713	6.91112	5.66567	9.07375	23.5284	9.45328	24.5377	117.532	11.9731
SAUSA300_0208	malK	putative maltose ABC transporter ATP-binding protein	-1.13676	0.160655	-4.27096	0.00332275	-3.1342	0.0801758	66.3111	42.5406	18.9469	18.1475	16.806	23.6332	0	0	0
SAUSA300_0209	malE	putative maltose ABC transporter maltose-binding protein	-0.099831	0.891839	-0.940381	0.344525	-0.84055	0.52294	41.6099	34.0186	18.8181	27.2213	20.1672	42.5398	12.2688	0	23.9461
SAUSA300_0210	malF	maltose ABC transporter permease	0.112059	0.897127	-1.36831	0.166286	-1.48037	0.200489	69.0741	75.4334	39.6229	22.6844	121.003	51.9931	0	47.0126	29.9326
SAUSA300_0211	SAUSA300_0211	maltose ABC transporter permease	0.27528	0.585218	-2.57411	0.0270049	-2.84939	0.0322234	38.2348	54.8213	31.1612	45.3688	60.5015	42.5398	0	0	11.9731
SAUSA300_0212	SAUSA300_0212	Gfo/Idh/MocA family oxidoreductase	1.18693	0.0156743	-1.4776	0.083023	-2.66453	0.00282462	47.566	79.8502	49.2803	208.696	87.391	108.713	49.0754	0	11.9731
SAUSA300_0213	SAUSA300_0213	Gfo/Idh/MocA family oxidoreductase	1.09715	0.0605538	-1.58531	0.100427	-2.68246	0.00897035	36.9443	69.7867	50.3472	136.106	154.615	42.5398	36.8065	0	11.9731
SAUSA300_0214	SAUSA300_0214	hypothetical protein	0.55027	0.343551	-2.0984	0.0144584	-2.64867	0.00470898	56.4174	114.752	94.7345	195.086	127.725	66.173	0	47.0126	23.9461
SAUSA300_0215	SAUSA300_0215	hypothetical protein	-4.28387	0.000130642	-4.60213	0.000437284	-0.318256	0.90918	51.3051	48.4817	60.998	0	0	9.45328	0	0	0
SAUSA300_0216	uhpT	sugar phosphate antiporter	2.99254	3.59857e-15	3.75675	4.32565e-21	0.764208	0.162427	28.126	19.7807	12.527	131.569	134.448	217.426	294.452	305.582	233.475
SAUSA300_0217	hptR	AraC family DNA-binding response regulator	-1.83058	0.000226452	-2.93499	0.00712707	-1.10442	0.494908	57.0792	54.1111	50.1817	9.07375	10.0836	28.3599	0	0	11.9731
SAUSA300_0218	hptS	sensor histidine kinase family protein	-0.196848	0.623604	-0.759651	0.207814	-0.562803	0.49963	60.8679	64.5384	58.3123	58.9794	53.7791	47.2664	24.5377	141.038	11.9731
SAUSA300_0219	hptA	putative iron compound A C transporter, iron compound-binding protein	-1.40234	0.0496637	-0.664119	0.493018	0.738221	0.630142	23.2288	23.574	18.5238	9.07375	6.72239	9.45328	24.5377	0	11.9731
SAUSA300_0220	pflB	formate acetyltransferase	-4.29454	1.77999e-47	-4.56047	2.22471e-46	-0.265926	0.597624	11732.7	13765.5	10284.2	462.761	719.295	638.097	368.065	352.595	724.37
SAUSA300_0221	pflA	pyruvate formate-lyase activating enzyme	-4.60498	4.32515e-103	-4.15263	3.73837e-64	0.452351	0.217495	5204.38	6070.06	4314.83	208.696	218.478	212.699	245.377	235.063	347.219
SAUSA300_0222	SAUSA300_0222	hypothetical protein	-1.83466	5.05728e-06	-3.65816	8.41507e-05	-1.8235	0.12779	136.328	152.928	111.805	27.2213	26.8895	61.4464	24.5377	23.5063	0
SAUSA300_0223	SAUSA300_0223	hypothetical protein	-0.578711	0.679456	0.775337	0.562745	1.35405	0.543804	4.53325	4.12242	3.49506	0	6.72239	0	0	0	11.9731
SAUSA300_0224	coa	staphylocoagulase	1.4561	0.00154527	-0.246566	0.831115	-1.70267	0.134608	12.9049	16.3338	17.7328	18.1475	60.5015	47.2664	0	0	23.9461
SAUSA300_0225	fadA	putative acyl-CoA acetyltransferase FadA	9.49556	1.59884e-158	8.64802	4.1679e-121	-0.847543	0.0716958	1.90264	2.07853	1.43481	1665.03	1025.16	1224.2	625.711	399.607	1071.59
SAUSA300_0226	fadB	3-hydroxyacyl-CoA dehydrogenase	11.08	0	9.73362	5.6909e-287	-1.34639	7.43136e-07	0.777601	1.10855	0.625431	2155.02	1532.7	1763.04	822.012	564.151	718.383
SAUSA300_0227	fadD	acyl-CoA dehydrogenase FadD	12.6551	5.42431e-210	11.5062	3.3872e-157	-1.14883	0.00318522	0.165447	0.242495	0.0367901	1079.78	816.77	1006.77	306.721	611.164	431.03
SAUSA300_0228	fadE	acyl-CoA synthetase FadE	9.66175	0	8.02784	2.60348e-252	-1.63391	1.11217e-11	1.43939	1.2298	1.19568	1234.03	924.328	983.142	331.259	258.569	371.165
SAUSA300_0229	fadX	putative acyl-CoA transferase FadX	6.39139	6.45488e-78	4.92623	2.56037e-38	-1.46516	0.0010102	13.2358	12.246	5.5737	993.576	904.161	708.996	318.99	305.582	317.286
SAUSA300_0230	prsS	hypothetical protein	-3.2055	4.27893e-05	-2.28723	0.0149945	0.918263	0.596759	51.6194	50.2312	49.5011	0	13.4448	0	24.5377	0	5.98653
SAUSA300_0231	opp-5A	ABC transporter substrate-binding protein	-1.89727	0.000649875	-0.297125	0.665067	1.60015	0.0222997	221.451	221.45	234.463	36.295	43.6955	103.986	73.613	141.038	305.313
SAUSA300_0232	SAUSA300_0232	hypothetical protein	-1.66455	0.000467303	-1.61635	0.033636	0.0481918	0.968913	54.6306	51.7381	50.9543	36.295	3.36119	14.1799	0	23.5063	23.9461
SAUSA300_0233	SAUSA300_0233	hypothetical protein	-3.7719	3.33038e-19	-3.43843	6.80654e-09	0.333465	0.778796	283.03	242.738	260.75	4.53688	20.1672	33.0865	24.5377	47.0126	17.9596
SAUSA300_0234	hmp	putative flavohemoprotein	-2.73911	2.03959e-14	-2.54872	4.7497e-11	0.190392	0.77624	2177.99	1618.64	1745.01	276.749	252.089	302.505	343.528	70.5189	448.99
SAUSA300_0235	ldh1	L-lactate dehydrogenase	-5.48251	0	-5.75546	4.10268e-220	-0.272942	0.329693	21740	19411.2	18790.4	462.761	423.51	458.484	331.259	258.569	431.03
SAUSA300_0236	glcC	PTS system, IIBC components	-0.297738	0.518619	-0.984898	0.0903457	-0.68716	0.368477	77.6277	143.54	101.743	104.348	70.5851	89.8062	12.2688	94.0252	65.8518
SAUSA300_0237	SAUSA300_0237	inosine-uridine preferring nucleoside hydrolase	-0.93616	0.0383091	0.862955	0.0418919	1.79912	0.00229166	49.8657	54.3016	51.3038	9.07375	40.3343	28.3599	147.226	117.532	53.8788
SAUSA300_0238	SAUSA300_0238	BglG family transcriptional antiterminator	1.71681	0.00496606	2.69387	4.65134e-05	0.977061	0.375684	4.23544	3.62011	4.69074	0	13.4448	28.3599	0	47.0126	35.9192
SAUSA300_0239	SAUSA300_0239	PTS system, fructose-specific enzyme II, BC component	3.35846	0.00435661	2.4106	0.137011	-0.947863	NA	0.430162	0.519633	0.294321	4.53688	0	9.45328	0	0	0
SAUSA300_0240	SAUSA300_0240	PTS system, galactitol-specific enzyme II, B component	1.54981	0.735815	3.07713	0.497028	0	NA	0.215081	0.31178	0.257531	0	0	0	0	0	0
SAUSA300_0241	SAUSA300_0241	PTS system, sorbitol-specific IIC component	0.728458	0.640728	4.91364	4.33123e-15	4.18519	0.00977239	0.794145	0.987302	0.919752	0	0	4.72664	0	47.0126	35.9192
SAUSA300_0242	gutB	sorbitol dehydrogenase	2.32919	0.00368471	0.45704	0.794525	-1.87215	NA	1.38975	1.888	1.54518	9.07375	13.4448	0	0	0	0
SAUSA300_0243	SAUSA300_0243	hypothetical protein	2.52733	0.61255	4.05464	0.407993	0	NA	0.115813	0.190532	0.0919752	0	0	0	0	0	0
SAUSA300_0244	SAUSA300_0244	zinc-binding dehydrogenase family oxidoreductase	1.56608	0.0372194	-1.78093	0.26527	-3.347	0.055169	7.41202	7.48271	7.85468	31.7581	33.6119	0	0	0	0
SAUSA300_0245	tarI2	2-C-methyl-D-erythritol 4-phosphate cytidylyltransferase	-1.73041	1.24297e-05	-2.46248	5.96354e-06	-0.732061	0.34301	362.23	252.628	208.269	68.0531	114.281	61.4464	36.8065	94.0252	41.9057
SAUSA300_0246	tarJ2	putative alcohol dehydrogenase	-2.50211	5.03112e-11	-1.52962	0.000382412	0.97249	0.107925	340.209	296.208	263.399	72.59	60.5015	23.6332	36.8065	188.05	113.744
SAUSA300_0247	tarL2	putative teichoic acid biosynthesis protein B	-1.75968	1.47177e-21	-1.90499	7.69037e-13	-0.145305	0.77274	597.115	552.439	503.435	181.475	171.421	132.346	171.764	94.0252	149.663
SAUSA300_0248	tarF	putative teichoic acid biosynthesis protein F	0.392314	0.085241	0.531408	0.0654874	0.139095	0.773963	131.795	147.333	146.057	131.569	221.839	198.519	147.226	188.05	245.448
SAUSA300_0249	tarI	2-C-methyl-D-erythritol 4-phosphate cytidylyltransferase	0.14439	0.701235	0.444807	0.249468	0.300417	0.559591	218.589	233.592	245.813	136.106	332.758	297.778	343.528	352.595	275.38
SAUSA300_0250	tarJ	alcohol dehydrogenase, zinc-containing	0.311528	0.0502952	0.250342	0.23079	-0.0611868	0.853735	418.614	436.422	466.609	440.077	615.098	576.65	613.442	446.62	496.882
SAUSA300_0251	tarL	putative teichoic acid biosynthesis protein	0.382436	0.0889318	0.0795339	0.787795	-0.302902	0.321943	892.52	992.412	1062.83	1469.95	1193.22	1181.66	1251.42	1198.82	754.303
SAUSA300_0252	tarS	glycosyl transferase, group 2 family protein	-0.13716	0.189327	-0.412841	0.000839724	-0.275682	0.0846288	1474.51	1478.41	1554.03	1474.48	1253.73	1384.91	1214.62	1245.83	1029.68
SAUSA300_0253	scdA	cell wall biosynthesis protein ScdA	-3.08733	6.83339e-18	-3.16997	2.10001e-08	-0.082643	0.93812	269.645	222.126	243.918	36.295	23.5284	28.3599	24.5377	0	35.9192
SAUSA300_0254	lytS	sensor histidine kinase	-1.73376	7.73117e-11	-1.04406	0.00228588	0.689702	0.182417	192.498	169.66	186.213	54.4425	47.0567	66.173	49.0754	94.0252	107.758
SAUSA300_0255	lytR	two-component response regulator	-2.24242	1.70453e-05	-1.68031	0.0170516	0.562109	0.651775	63.2338	60.1735	71.2808	9.07375	13.4448	18.9066	0	0	35.9192
SAUSA300_0256	lrgA	murein hydrolase regulator LrgA	-0.367368	0.629053	-0.640395	0.441672	-0.273028	0.822734	179.113	97.3099	64.8793	49.9056	87.391	127.619	24.5377	47.0126	125.717
SAUSA300_0257	lrgB	antiholin-like protein LrgB	-0.0112603	0.976259	-0.431667	0.296148	-0.420407	0.422167	257.386	169.383	165.206	158.791	218.478	207.972	171.764	141.038	131.704
SAUSA300_0258	bglR	GntR family transcriptional regulator	-1.33711	1.09122e-06	-1.40145	0.00190222	-0.0643364	0.937801	118.311	118.459	116.533	27.2213	47.0567	66.173	24.5377	47.0126	53.8788
SAUSA300_0259	SAUSA300_0259	PTS system, IIA component	1.97918	0.0212094	0.99954	0.520915	-0.97964	0.651871	2.1839	2.5462	1.54518	18.1475	6.72239	0	0	0	5.98653
SAUSA300_0260	bglA	6-phospho-beta-glucosidase	3.31597	7.3724e-19	0.913571	0.407888	-2.4024	0.038733	4.91377	6.01042	5.16901	36.295	80.6686	37.8131	0	0	17.9596
SAUSA300_0261	SAUSA300_0261	hypothetical protein	-1.08544	0.222404	-0.728836	0.570857	0.356602	0.86923	12.4251	11.6398	10.7795	9.07375	6.72239	0	0	0	11.9731
SAUSA300_0262	rbsK	ribokinase	0.398918	0.385479	1.49675	0.000593662	1.09783	0.0665963	39.2937	51.2704	33.9756	45.3688	57.1403	61.4464	36.8065	141.038	161.636
SAUSA300_0263	rbsD	D-ribose pyranase	1.23659	0.00184227	1.05217	0.0427192	-0.184417	0.8307	44.3232	37.5002	25.7163	90.7375	90.7522	70.8996	24.5377	70.5189	107.758
SAUSA300_0264	rbsU	ribose transporter RbsU	-0.22253	0.644691	0.216986	0.708642	0.439515	0.536376	116.425	99.3711	58.2755	81.6638	94.1134	56.7197	122.688	117.532	89.7979
SAUSA300_0265	rbsR	putative ribose operon repressor	-0.0141216	0.986543	0.703684	0.356115	0.717806	0.485086	35.0748	34.5036	27.2982	18.1475	26.8895	51.9931	24.5377	0	95.7845
SAUSA300_0266	SAUSA300_0266	hypothetical protein	-0.548488	0.636326	-1.42241	0.376313	-0.873919	0.713897	12.574	9.73445	11.2026	0	20.1672	0	0	0	5.98653
SAUSA300_0267	SAUSA300_0267	transposase	1.7008	0.00856384	3.39324	4.62363e-09	1.69243	0.0753274	3.63983	4.79794	3.14555	27.2213	3.36119	9.45328	24.5377	47.0126	47.8922
SAUSA300_0268	SAUSA300_0268	putative drug transporter	-0.214356	0.727949	2.10874	5.63835e-08	2.32309	0.000541146	15.7671	19.9712	16.5371	13.6106	20.1672	9.45328	49.0754	94.0252	83.8114
SAUSA300_0269	SAUSA300_0269	choloylglycine hydrolase family protein	1.59402	3.27437e-05	1.36769	0.0298191	-0.226334	0.835958	10.7375	11.1548	10.3012	13.6106	53.7791	23.6332	24.5377	47.0126	23.9461
SAUSA300_0270	lytM	peptidoglycan hydrolase	1.58374	0.00171573	1.71214	0.00315085	0.128402	0.896312	22.1037	24.5267	32.2465	49.9056	73.9462	113.439	73.613	0	137.69
SAUSA300_0271	SAUSA300_0271	ABC transporter ATP-binding protein	-1.05797	0.00708377	-0.922681	0.124131	0.135288	0.898366	63.5647	57.3328	58.2019	9.07375	36.9731	37.8131	24.5377	94.0252	17.9596
SAUSA300_0272	SAUSA300_0272	hypothetical protein	-0.495871	0.535927	-1.69181	0.0907666	-1.19594	0.347264	65.4012	63.5338	71.1336	18.1475	87.391	33.0865	0	0	41.9057
SAUSA300_0273	SAUSA300_0273	hypothetical protein	-1.04546	0.0120365	-1.27272	0.0500734	-0.22726	0.83847	60.2723	62.789	78.1421	13.6106	47.0567	33.0865	24.5377	47.0126	23.9461
SAUSA300_0274	SAUSA300_0274	hypothetical protein	0.236198	0.164011	-1.10439	0.000141744	-1.34059	4.15293e-05	277.074	246.739	268.641	335.729	336.119	255.239	147.226	47.0126	131.704
SAUSA300_0275	SAUSA300_0275	hypothetical protein	-0.713749	0.271424	-1.52555	0.20515	-0.811804	0.648679	17.1899	20.4562	23.5457	13.6106	6.72239	18.9066	0	23.5063	5.98653
SAUSA300_0276	SAUSA300_0276	hypothetical protein	-0.571832	0.322045	-1.09716	0.294885	-0.525326	0.748466	20.5816	21.4782	24.9069	9.07375	20.1672	14.1799	0	47.0126	5.98653
SAUSA300_0277	SAUSA300_0277	putative staphyloxanthin biosynthesis protein	-0.941904	0.160884	0.379644	0.621541	1.32155	0.115365	113.199	88.5108	76.3026	18.1475	63.8627	61.4464	61.3442	47.0126	215.515
SAUSA300_0278	esxA	virulence factor EsxA	-0.32345	0.239609	-2.48276	2.31856e-13	-2.15931	4.46674e-09	864.047	743.976	716.983	485.446	541.152	836.616	110.42	141.038	155.65
SAUSA300_0279	esaA	type VII secretion protein EsaA	-0.823575	3.00785e-06	-1.00048	2.06618e-05	-0.176906	0.648679	504.018	472.138	539.876	272.213	302.507	278.872	245.377	94.0252	311.299
SAUSA300_0280	essA	EssA protein	0.171136	0.843931	-2.26513	0.119001	-2.43626	0.153971	20.714	18.6029	22.35	13.6106	6.72239	51.9931	12.2688	0	0
SAUSA300_0281	esaB	type VII secretion protein EsaB	-0.47333	0.624141	-0.855471	0.559335	-0.382141	0.87116	8.13999	7.03236	7.72592	4.53688	3.36119	9.45328	12.2688	0	0
SAUSA300_0282	essB	EssB protein	-0.184845	0.868477	-4.2316	0.00711855	-4.04676	0.0249845	42.7019	35.4909	46.1716	81.6638	23.5284	4.72664	0	0	0
SAUSA300_0283	essC	EssC protein	0.521193	0.000164996	-0.680305	0.00847381	-1.2015	2.09566e-05	246.731	270.192	281.242	358.413	396.621	387.585	196.301	188.05	143.677
SAUSA300_0284	esxC	EsaC protein	0.795052	0.144217	-1.61269	0.248859	-2.40774	0.131313	10.9195	13.4412	14.1458	13.6106	13.4448	42.5398	0	0	5.98653
SAUSA300_0285	esxB	virulence factor EsxB	1.27705	0.00114964	-1.56603	0.252665	-2.84308	0.0589772	10.9691	13.3026	13.0605	31.7581	30.2507	28.3599	0	0	5.98653
SAUSA300_0286	esaE	hypothetical protein	0.977556	0.194802	0.64135	0.486257	-0.336206	0.802105	30.9882	37.223	36.7901	81.6638	63.8627	61.4464	98.1507	94.0252	0
SAUSA300_0287	esxD	hypothetical protein	1.17961	0.00111747	-0.0263368	0.980589	-1.20595	0.228976	15.4858	19.2957	17.5121	22.6844	50.4179	42.5398	24.5377	0	17.9596
SAUSA300_0288	esaD	hypothetical protein	0.659624	2.56106e-05	-0.143497	0.671386	-0.803121	0.0198822	152.542	151.369	139.674	240.454	255.451	198.519	196.301	47.0126	125.717
SAUSA300_0289	esaG	hypothetical protein	0.161004	0.695393	-0.950306	0.039756	-1.11131	0.0362171	246.582	197.201	197.342	362.95	208.394	146.526	110.42	117.532	107.758
SAUSA300_0290	SAUSA300_0290	putative lipoprotein	-0.902468	0.151862	-1.69396	0.15061	-0.791489	0.656476	23.4935	19.6768	26.2497	9.07375	10.0836	18.9066	24.5377	0	0
SAUSA300_0291	SAUSA300_0291	hypothetical protein	-0.665088	0.0535028	-0.185985	0.735635	0.479103	0.526158	53.2905	54.5268	55.3507	31.7581	30.2507	42.5398	24.5377	23.5063	65.8518
SAUSA300_0292	SAUSA300_0292	hypothetical protein	-0.140182	0.875632	-1.67056	0.129191	-1.53037	0.250701	47.93	47.4252	49.9977	18.1475	30.2507	85.0796	49.0754	0	0
SAUSA300_0293	SAUSA300_0293	hypothetical protein	0.131761	0.924305	-2.07142	0.245832	-2.20318	0.316483	10.4232	8.33145	9.06875	0	3.36119	28.3599	0	0	0
SAUSA300_0294	SAUSA300_0294	hypothetical protein	-0.721953	0.698963	0.424298	0.842549	1.14625	0.673362	7.51129	7.62128	6.84296	0	0	14.1799	0	47.0126	0
SAUSA300_0295	SAUSA300_0295	hypothetical protein	-1.00506	0.156088	-1.46881	0.229279	-0.463741	0.819451	22.6331	17.1132	18.2295	18.1475	6.72239	4.72664	0	0	11.9731
SAUSA300_0296	SAUSA300_029	hypothetical protein	-0.71452	0.606625	-1.02575	0.517985	-0.311231	NA	5.22812	4.03581	4.21246	0	3.36119	4.72664	0	0	0
SAUSA300_0297	SAUSA300_0297	putative lipoprotein	-0.23595	0.594926	0.640676	0.186673	0.876625	0.218783	29.8963	30.6757	31.3635	18.1475	30.2507	28.3599	49.0754	0	59.8653
SAUSA300_0298	SAUSA300_0298	hypothetical protein	0.139333	0.700996	0.660752	0.0981619	0.52142	0.367516	63.2504	56.6573	53.5848	95.2744	43.6955	56.7197	98.1507	141.038	71.8383
SAUSA300_0299	SAUSA300_0299	hypothetical protein	0.788535	0.0145579	1.06492	0.0109982	0.276389	0.695073	36.9608	33.1179	34.3435	36.295	67.2239	75.6263	61.3442	0	101.771
SAUSA300_0300	SAUSA300_0300	hypothetical protein	1.01599	0.027693	1.16009	0.0376865	0.144101	0.874134	35.5711	28.2334	31.0876	58.9794	33.6119	103.986	61.3442	141.038	47.8922
SAUSA300_0301	SAUSA300_0301	hypothetical protein	0.804328	0.00216793	0.319417	0.532771	-0.484911	0.461422	45.349	38.8166	41.0393	72.59	63.8627	85.0796	73.613	70.5189	35.9192
SAUSA300_0302	SAUSA300_0302	hypothetical protein	0.708213	0.130113	0.561262	0.476188	-0.146951	0.90918	13.7817	13.4585	15.6726	22.6844	20.1672	28.3599	0	94.0252	11.9731
SAUSA300_0303	SAUSA300_0303	hypothetical protein	-0.0538741	0.81685	-0.517561	0.124256	-0.463687	0.300954	153.27	137.911	152.789	117.959	144.531	165.432	110.42	117.532	95.7845
SAUSA300_0304	SAUSA300_0304	hypothetical protein	-0.586973	0.0404467	-0.346402	0.369211	0.240571	0.669829	169.848	160.151	179.554	86.2006	127.725	122.893	61.3442	94.0252	191.569
SAUSA300_0305	SAUSA300_0305	formate/nitrite transporter family protein	-5.41891	5.36833e-19	-4.75541	2.67953e-10	0.6635	0.64065	516.294	471.186	383.334	0	26.8895	0	0	23.5063	23.9461
SAUSA300_0306	brnQ2	branched-chain amino acid transport system II carrier protein	-1.39731	1.54937e-05	-0.288697	0.464964	1.10862	0.00630065	570.18	588.467	484.231	117.959	191.588	316.685	503.022	376.101	448.99
SAUSA300_0307	SAUSA300_0307	5'-nucleotidase	-2.39929	2.03825e-17	-3.04768	5.86225e-12	-0.64839	0.321378	450.992	372.265	501.228	63.5163	84.0298	103.986	49.0754	0	71.8383
SAUSA300_0308	SAUSA300_0308	ABC transporter permease	1.38583	1.99163e-05	1.15501	0.00190426	-0.230823	0.682487	139.902	121.369	131.212	412.856	315.952	297.778	208.57	141.038	443.003
SAUSA300_0309	SAUSA300_0309	ABC transporter ATP-binding protein	1.15724	0.000322693	1.19693	0.00102159	0.039695	0.946799	109.84	108.378	117.195	308.508	201.672	241.059	331.259	47.0126	311.299
SAUSA300_0310	pfoR	perfringolysin O regulator protein	1.03633	0.00369235	1.10371	0.00786648	0.0673768	0.921393	71.0595	91.7498	63.187	117.959	178.143	165.432	147.226	47.0126	227.488
SAUSA300_0311	SAUSA300_0311	PfkB family carbohydrate kinase	0.48129	0.743016	0.194172	0.919	-0.287118	NA	1.90264	2.04389	1.8395	0	6.72239	0	0	0	0
SAUSA300_0312	psuG	pseudouridine-5'-phosphate glycosidase	2.21708	0.000759903	0.0902634	0.959357	-2.12681	0.24341	2.10118	2.14782	1.96827	9.07375	6.72239	14.1799	0	0	0
SAUSA300_0313	SAUSA300_0313	putative nucleoside permease NupC	1.72785	0.0356955	0.393051	0.808543	-1.3348	0.465349	5.39357	5.19633	4.80111	40.8319	6.72239	4.72664	0	0	11.9731
SAUSA300_0314	nanT	sodium:solute symporter family protein	2.7257	3.31837e-16	1.7351	0.00145339	-0.990598	0.159451	13.1365	15.8661	10.0437	77.1269	90.7522	89.8062	49.0754	94.0252	23.9461
SAUSA300_0315	nanA	N-acetylneuraminate lyase	2.12418	0.0038107	1.69525	0.0637256	-0.42893	0.766401	14.8571	12.2114	5.68407	36.295	23.5284	85.0796	24.5377	0	59.8653
SAUSA300_0316	nanK	ROK family protein	2.4622	1.77812e-05	2.869	2.06733e-05	0.406801	0.729875	6.89914	5.87185	3.25592	31.7581	40.3343	14.1799	49.0754	0	47.8922
SAUSA300_0317	nanR	hypothetical protein	-0.54239	0.299689	0.514757	0.363026	1.05715	0.106659	157.505	96.8942	72.6604	45.3688	84.0298	94.5328	159.495	235.063	107.758
SAUSA300_0318	nanE	N-acetylmannosamine-6-phosphate 2-epimerase	1.43938	6.05889e-07	0.80871	0.174772	-0.630667	0.440311	18.4804	17.7888	16.7579	45.3688	50.4179	47.2664	61.3442	0	23.9461
SAUSA300_0319	SAUSA300_0319	histidine transporter	4.34162	4.94968e-17	0.66912	0.58926	-3.6725	0.00132902	10.3901	6.87647	3.42148	158.791	124.364	137.073	0	47.0126	5.98653
SAUSA300_0320	gehB	triacylglycerol lipase	1.87341	1.39169e-07	3.29987	3.03974e-21	1.42645	0.000404807	190.148	293.281	210.623	730.437	1001.64	808.256	3202.17	1245.83	2328.76
SAUSA300_0321	SAUSA300_0321	hypothetical protein	0.412855	0.163941	0.666355	0.106736	0.2535	0.717348	40.6503	42.9043	39.6965	58.9794	63.8627	37.8131	110.42	0	59.8653
SAUSA300_0322	SAUSA300_0322	Oye family NADH-dependent flavin oxidoreductase	1.59966	0.000259043	1.42518	0.0284504	-0.174476	0.873719	9.69519	14.5324	10.0437	31.7581	26.8895	47.2664	49.0754	0	29.9326
SAUSA300_0323	SAUSA300_0323	hypothetical protein	2.88726	0.559388	4.41457	0.364744	0	NA	0.0992682	0.15589	0.0551851	0	0	0	0	0	0
SAUSA300_0324	SAUSA300_0324	hypothetical protein	0.276378	0.366139	0.203905	0.688184	-0.0724725	0.922918	55.3585	49.2439	47.7535	49.9056	70.5851	61.4464	73.613	47.0126	53.8788
SAUSA300_0325	gcvH-L	glycine cleavage H-protein	1.2349	0.00217402	0.97456	0.180894	-0.260341	0.8307	10.6713	10.5312	10.3932	36.295	13.4448	28.3599	49.0754	0	11.9731
SAUSA300_0326	SAUSA300_0326	hypothetical protein	0.286442	0.500611	0.546403	0.331983	0.259961	0.778796	29.3668	29.4632	33.2582	68.0531	20.1672	28.3599	49.0754	47.0126	41.9057
SAUSA300_0327	sirTM	deacetylase SIR2	-0.875098	0.0479853	-0.64441	0.340813	0.230689	0.83847	38.698	42.8004	45.9508	13.6106	33.6119	18.9066	24.5377	0	35.9192
SAUSA300_0328	lplA2	lipoate-protein ligase A family protein	0.509625	0.532324	0.378301	0.714262	-0.131323	0.92455	27.6131	30.5891	30.0759	22.6844	50.4179	51.9931	0	0	83.8114
SAUSA300_0329	SAUSA300_0329	putative oxidoreductase	1.96125	1.1137e-16	2.45016	4.59279e-22	0.488912	0.160315	86.9589	111.652	110.573	494.519	278.979	439.578	527.56	540.645	604.639
SAUSA300_0330	ulaA	PTS system ascorbate-specific transporter subunit IIC	3.01416	1.03161e-29	2.19013	1.66302e-07	-0.82403	0.14378	13.0207	16.8534	13.9802	136.106	90.7522	132.346	73.613	0	83.8114
SAUSA300_0331	SAUSA300_0331	hypothetical protein	2.77027	1.96096e-09	2.40255	0.00194953	-0.367717	0.789721	3.34203	3.62011	2.66728	13.6106	23.5284	28.3599	0	23.5063	23.9461
SAUSA300_0332	SAUSA300_0332	PTS system, IIA component	1.99586	0.000651276	3.62946	2.1685e-11	1.63359	0.0570441	3.92109	5.21365	3.16395	4.53688	20.1672	23.6332	49.0754	94.0252	35.9192
SAUSA300_0333	SAUSA300_0333	BglG family transcriptional antiterminator	0.580015	0.302216	-0.707373	0.397941	-1.28739	0.171987	66.427	42.9217	29.2849	40.8319	97.4746	66.173	24.5377	47.0126	23.9461
SAUSA300_0334	mepR	MarR family transcriptional regulator	-0.715845	0.307843	-1.20293	0.230842	-0.487082	0.754845	51.4705	33.4817	27.5742	36.295	6.72239	28.3599	12.2688	0	23.9461
SAUSA300_0335	mepA	MATE efflux family protein	-1.45991	0.118515	-1.01615	0.361729	0.443762	0.795891	64.2265	58.9264	56.2888	22.6844	40.3343	0	73.613	0	11.9731
SAUSA300_0336	mepB	hypothetical protein	-2.83149	0.0137171	-0.52357	0.589885	2.30792	0.173921	19.4235	19.6594	19.5723	0	0	9.45328	0	0	23.9461
SAUSA300_0337	glpT	glycerol-3-phosphate transporter	0.433674	0.274481	-1.5605	0.0276989	-1.99417	0.0124263	72.7801	82.5697	59.1033	145.18	84.0298	61.4464	12.2688	47.0126	23.9461
SAUSA300_0338	SAUSA300_0338	glyoxalase family protein	1.29116	5.44185e-07	1.45155	2.32653e-05	0.160385	0.805292	37.9866	39.4575	33.479	122.496	87.391	61.4464	98.1507	47.0126	119.731
SAUSA300_0339	SAUSA300_0339	hypothetical protein	1.41899	1.6087e-09	1.72628	3.44098e-10	0.307287	0.478575	69.9841	80.8722	67.9697	254.065	164.698	170.159	257.646	117.532	281.367
SAUSA300_0340	SAUSA300_0340	NADH-dependent FMN reductase	0.890334	0.129886	2.17417	0.000124734	1.28384	0.11597	13.517	17.0266	12.2143	18.1475	20.1672	42.5398	49.0754	0	101.771
SAUSA300_0341	SAUSA300_0341	hypothetical protein	0.481237	0.140042	0.190931	0.747657	-0.290306	0.718544	36.9278	45.1214	43.6514	45.3688	73.9462	51.9931	73.613	0	47.8922
SAUSA300_0342	SAUSA300_0342	hypothetical protein	-1.43375	0.529692	0.0936143	0.973558	0	NA	2.41553	2.09585	1.69234	0	0	0	0	0	0
SAUSA300_0343	SAUSA300_0343	acetyltransferase	2.06784	0.0102684	3.00558	0.000299876	0.937742	0.440311	10.0923	5.95846	4.96666	63.5163	3.36119	23.6332	73.613	47.0126	47.8922
SAUSA300_0344	fepA	putative lipoprotein	2.18951	0.0138801	2.59122	0.02509	0.401715	0.857283	1.19122	1.33372	1.06691	9.07375	6.72239	0	24.5377	0	0
SAUSA300_0345	fepB	Tat-translocated protein	1.39741	0.305075	2.68623	0.0453103	1.28882	0.515713	3.40821	3.23904	3.3295	27.2213	0	0	0	47.0126	23.9461
SAUSA300_0346	fepC	hypothetical protein	1.26545	0.0030443	0.356398	0.730552	-0.909049	0.455513	9.79446	10.8084	11.6073	27.2213	36.9731	9.45328	24.5377	0	11.9731
SAUSA300_0347	tatC	Sec-independent protein translocase TatC	-1.37794	0.0748636	-1.29304	0.171348	0.0849065	0.95126	60.355	81.6343	78.8227	0	53.7791	28.3599	36.8065	47.0126	17.9596
SAUSA300_0348	tatA	twin arginine-targeting protein translocase	-1.1983	0.00343839	-0.546162	0.346765	0.652138	0.455513	50.2793	50.3871	49.9609	18.1475	33.6119	9.45328	49.0754	23.5063	29.9326
SAUSA300_0349	SAUSA300_0349	hypothetical protein	-0.473581	0.131082	-0.328233	0.511547	0.145348	0.861505	61.2154	67.431	65.0081	36.295	57.1403	42.5398	61.3442	23.5063	53.8788
SAUSA300_0350	SAUSA300_0350	Cro/CI family transcriptional regulator-like protein	-1.19683	0.358647	0.167378	0.91508	1.36421	0.536376	7.66019	5.92381	5.38975	9.07375	0	0	0	23.5063	5.98653
SAUSA300_0351	SAUSA300_0351	hypothetical protein	-0.264236	0.748907	-0.183822	0.859032	0.0804137	0.948503	49.7995	50.0753	50.6232	86.2006	30.2507	9.45328	85.8819	23.5063	23.9461
SAUSA300_0352	SAUSA300_0352	ABC transporter ATP-binding protein	-0.0523743	0.885107	-0.742177	0.14528	-0.689803	0.296625	79.8282	80.1101	82.8513	113.422	43.6955	85.0796	61.3442	47.0126	41.9057
SAUSA300_0353	SAUSA300_0353	hypothetical protein	-0.645258	0.0859979	-2.57758	0.000684202	-1.93232	0.0360708	104.96	105.174	103.27	99.8113	70.5851	28.3599	49.0754	0	5.98653
SAUSA300_0354	ltrA	hypothetical protein	-1.28787	0.000497422	-0.707106	0.163967	0.580761	0.450684	70.8113	76.7324	84.5252	27.2213	23.5284	47.2664	49.0754	0	59.8653
SAUSA300_0355	SAUSA300_0355	acetyl-CoA acetyltransferase	-0.731224	0.000159201	-1.56992	7.1553e-08	-0.838696	0.0245421	413.816	371.001	419.131	244.991	188.227	302.505	159.495	141.038	119.731
SAUSA300_0356	mdh	hypothetical protein	2.47082	1.94034e-27	1.25925	0.00494707	-1.21157	0.0248723	21.3096	23.4528	23.4537	108.885	100.836	174.886	73.613	0	59.8653
SAUSA300_0357	metE	5-methyltetrahydropteroyltriglutamate-- homocysteine S-methyltransferase	4.6033	9.29561e-51	2.48049	4.25576e-09	-2.12281	4.72506e-06	15.2046	22.0498	19.3884	294.897	504.179	576.65	147.226	47.0126	101.771
SAUSA300_0358	metF	bifunctional homocysteine S-methyltransferase/5,10-methylenetetrahydrofolate reductase protein	5.06854	1.11556e-76	3.62389	2.31766e-19	-1.44465	0.00286034	6.63442	8.14091	5.64728	222.307	171.421	297.778	85.8819	47.0126	95.7845
SAUSA300_0359	metC	trans-sulfuration enzyme family protein	5.54708	6.85082e-16	4.34999	3.34233e-07	-1.19709	0.300954	1.35666	2.37299	1.36123	13.6106	87.391	137.073	24.5377	47.0126	35.9192
SAUSA300_0360	metI	Cys/Met metabolism PLP-dependent enzyme	4.89795	5.15773e-46	1.10282	0.380274	-3.79513	0.00200351	4.26853	2.97923	2.48333	113.422	84.0298	94.5328	0	0	11.9731
SAUSA300_0361	parB	ParB-like partition protein	0.814166	0.443781	-1.54324	0.337326	-2.35741	0.187956	18.7286	18.4296	20.1794	0	43.6955	56.7197	0	0	11.9731
SAUSA300_0362	SAUSA300_0362	hypothetical protein	0.148255	0.723258	-0.257097	0.648717	-0.405352	0.568006	81.979	78.8283	96.0037	58.9794	94.1134	132.346	134.957	47.0126	41.9057
SAUSA300_0363	SAUSA300_0363	hypothetical protein	-0.250998	0.476606	-0.0694673	0.90412	0.181531	0.819451	74.3353	58.9437	63.003	49.9056	50.4179	66.173	36.8065	117.532	59.8653
SAUSA300_0364	ychF	GTP-dependent nucleic acid-binding protein EngD	-0.396049	0.181959	-1.10799	0.00211131	-0.711944	0.118686	299.624	293.073	340.161	281.286	242.006	184.339	73.613	94.0252	209.529
SAUSA300_0365	SAUSA300_0365	hypothetical protein	-0.44518	0.663685	1.39035	0.0887475	1.83553	0.173942	6.81641	8.45269	7.0453	9.07375	6.72239	0	0	0	35.9192
SAUSA300_0366	rpsF	30S ribosomal protein S6	0.365158	0.0648592	0.408663	0.0696292	0.0435052	0.906346	548.788	632.809	513.369	562.573	847.021	765.716	748.399	822.721	712.397
SAUSA300_0367	ssb	single-strand binding protein	0.948513	9.00727e-16	0.635662	1.47016e-05	-0.31285	0.101104	615.959	748.808	630.343	1243.1	1314.23	1290.37	1018.31	1104.8	1011.72
SAUSA300_0368	rpsR	30S ribosomal protein S18	1.08628	0.00526981	1.38484	0.000759644	0.298553	0.63062	111.131	147.264	121.757	163.328	329.397	311.958	515.291	188.05	269.394
SAUSA300_0369	SAUSA300_0369	hypothetical protein	1.18475	0.231301	1.30952	0.308782	0.124779	0.94755	4.73178	5.76792	4.21246	27.2213	6.72239	0	0	0	23.9461
SAUSA300_0370	selX	putative enterotoxin	-2.35138	0.0455487	0.960097	0.14116	3.31147	0.0230291	14.9564	13.216	13.6675	0	6.72239	0	24.5377	0	35.9192
SAUSA300_0371	SAUSA300_0371	hypothetical protein	2.34147	0.0211395	3.164	0.00544616	0.82253	0.704558	0.827235	0.744807	0.846172	4.53688	6.72239	0	24.5377	0	0
SAUSA300_0372	SAUSA300_0372	hypothetical protein	2.85757	8.92524e-50	2.3974	1.1145e-30	-0.460169	0.090559	267.098	223.356	236.119	2250.29	1485.65	1536.16	1398.65	1316.35	1143.43
SAUSA300_0373	SAUSA300_0373	hypothetical protein	-1.40503	0.030444	0.0464612	0.956767	1.45149	0.0979308	105.77	62.8063	55.4978	27.2213	16.806	42.5398	73.613	0	119.731
SAUSA300_0374	SAUSA300_0374	hypothetical protein	1.14266	0.00014549	0.776584	0.0184293	-0.366074	0.39421	611.575	617.705	656.041	1869.19	1008.36	1290.37	981.507	752.202	1418.81
SAUSA300_0375	SAUSA300_0375	putative phosphoglycerate mutase family protein	-0.856574	0.0754066	-0.369523	0.605257	0.487051	0.651775	36.8285	32.581	34.8034	13.6106	20.1672	23.6332	0	0	47.8922
SAUSA300_0376	SAUSA300_0376	hypothetical protein	-1.63686	0.000286059	-0.953602	0.113846	0.683263	0.477338	63.2338	62.0788	53.8791	31.7581	16.806	9.45328	49.0754	0	29.9326
SAUSA300_0377	SAUSA300_0377	hypothetical protein	-0.993248	0.000226894	-0.115583	0.765325	0.877666	0.0378632	190.711	171.739	161.803	63.5163	121.003	70.8996	122.688	141.038	191.569
SAUSA300_0378	SAUSA300_0378	hypothetical protein	-0.933528	0.0446647	-1.09344	0.167413	-0.159908	0.909126	38.5161	37.0325	34.1964	18.1475	23.5284	14.1799	24.5377	0	17.9596
SAUSA300_0379	ahpF	alkyl hydroperoxide reductase subunit F	1.7807	1.28466e-39	2.4567	9.99118e-72	0.676005	1.81161e-05	1116.7	1523.27	1241.87	4432.53	4715.75	4183.08	6784.67	7098.91	7405.34
SAUSA300_0380	ahpC	alkyl hydroperoxide reductase subunit C	1.81201	7.55903e-27	2.40969	5.03187e-44	0.597683	0.00453813	553.801	624.044	484.341	1891.88	2215.03	1720.5	2429.23	3173.35	3232.73
SAUSA300_0381	nfrA	putative NAD(P)H-flavin oxidoreductase	1.24583	1.58023e-07	1.16847	6.82358e-05	-0.0773539	0.877666	117.285	98.2452	88.7377	281.286	228.561	212.699	122.688	282.076	275.38
SAUSA300_0382	tcyP	sodium:dicarboxylate symporter family protein	-1.81955	5.61811e-09	0.274716	0.422217	2.09426	3.58705e-08	200.968	253.893	259.131	31.7581	94.1134	70.8996	257.646	258.569	323.273
SAUSA300_0383	SAUSA300_0383	hypothetical protein	-0.548901	0.051972	0.248961	0.453915	0.797862	0.0250086	450.578	373.91	373.511	372.024	215.116	236.332	601.173	470.126	377.151
SAUSA300_0384	SAUSA300_0384	hypothetical protein	-1.04398	0.0689402	-0.146848	0.846464	0.897133	0.262849	132.391	104.671	106.783	13.6106	50.4179	103.986	73.613	94.0252	131.704
SAUSA300_0385	SAUSA300_0385	hypothetical protein	1.62858	1.94684e-12	1.71332	3.13426e-12	0.0847396	0.841316	364.463	311.104	247.248	1088.85	823.492	945.328	772.937	987.265	1227.24
SAUSA300_0386	xpt	xanthine phosphoribosyltransferase	-0.0337174	0.948946	0.857985	0.0728377	0.891703	0.133847	70.6789	98.8168	106.415	54.4425	100.836	113.439	269.914	141.038	101.771
SAUSA300_0387	pbuX	xanthine permease	0.422669	0.225078	-0.137488	0.769824	-0.560157	0.245886	189.04	293.593	298.11	285.823	430.233	326.138	159.495	376.101	221.502
SAUSA300_0388	guaB	inosine-5'-monophosphate dehydrogenase	1.19826	7.14764e-05	1.07384	0.0010191	-0.124419	0.819083	230.12	394.817	328.462	816.638	796.603	571.924	637.98	916.746	520.828
SAUSA300_0389	guaA	GMP synthase	-0.0872444	0.755307	-0.246561	0.407037	-0.159317	0.693425	640.296	749.033	730.614	535.351	783.158	671.183	503.022	893.24	496.882
SAUSA300_0390	SAUSA300_0390	hypothetical protein	-2.76434	0.0439769	0.423311	0.763145	3.18765	NA	5.07922	5.30025	5.22419	0	0	0	0	0	11.9731
SAUSA300_0391	SAUSA300_0391	hypothetical protein	-0.0892548	0.932301	-1.39994	0.355887	-1.31068	0.545804	5.22812	5.7506	6.49345	0	6.72239	9.45328	0	0	0
SAUSA300_0392	SAUSA300_0392	hypothetical protein	-0.780184	0.622279	2.34933	0.0139006	3.12951	0.101994	2.59752	2.8753	2.2074	0	3.36119	0	0	0	23.9461
SAUSA300_0393	SAUSA300_0393	hypothetical protein	3.08365	5.35262e-18	3.22963	3.1915e-11	0.145972	0.873719	4.76487	5.05776	4.17567	18.1475	47.0567	51.9931	12.2688	47.0126	59.8653
SAUSA300_0394	SAUSA300_0394	FAD/NAD(P)-binding Rossmann fold superfamily protein	3.54699	9.00881e-20	4.63273	1.37259e-30	1.08575	0.046466	7.99109	11.1894	7.52357	54.4425	94.1134	165.432	269.914	235.063	173.609
SAUSA300_0395	ssl1	superantigen-like protein	2.84121	1.8315e-07	3.40229	2.66479e-08	0.56108	0.570789	6.71715	4.05314	4.8195	40.8319	33.6119	37.8131	0	47.0126	95.7845
SAUSA300_0396	ssl2	superantigen-like protein	1.07	0.239733	1.98485	0.0479928	0.914851	0.607541	2.84569	2.65013	2.31778	9.07375	6.72239	0	0	23.5063	11.9731
SAUSA300_0397	ssl3	superantigen-like protein	-0.793126	0.789262	0.734236	0.815907	0	NA	1.37321	1.28176	1.32444	0	0	0	0	0	0
SAUSA300_0398	ssl4	superantigen-like protein	2.5922	0.00158207	0.968267	0.545427	-1.62393	NA	1.22431	1.09123	1.06691	0	10.0836	9.45328	0	0	0
SAUSA300_0399	ssl5	superantigen-like protein 5	-1.59706	0.400771	1.96533	0.235965	3.56239	0.13624	2.53134	2.35567	2.06024	0	0	0	0	47.0126	0
SAUSA300_0400	ssl6	superantigen-like protein	2.56275	0.120315	2.19592	0.246964	-0.366824	NA	0.645243	0.46767	0.331111	9.07375	0	0	0	0	0
SAUSA300_0401	ssl7	superantigen-like protein 7	0.950034	0.488372	-0.104402	0.95995	-1.05444	0.66563	7.69328	6.58202	6.40147	0	3.36119	37.8131	0	0	11.9731
SAUSA300_0402	ssl8	superantigen-like protein	0.0596863	0.969488	-0.270171	0.884074	-0.329857	NA	2.99459	2.63281	2.35457	9.07375	0	0	0	0	0
SAUSA300_0403	ssl9	superantigen-like protein	0.982765	0.288348	2.30019	0.00849703	1.31742	0.39435	2.97805	2.37299	2.9616	0	6.72239	9.45328	0	23.5063	17.9596
SAUSA300_0404	ssl10	superantigen-like protein	0.997383	0.162287	-1.4727	0.337326	-2.47008	0.164012	7.26312	5.38686	5.72086	0	16.806	18.9066	0	0	0
SAUSA300_0405	hsdM1	type I restriction-modification system, M subunit	-0.536656	0.067287	-0.903004	0.073442	-0.366348	0.641893	74.9971	80.3526	76.7625	72.59	60.5015	23.6332	36.8065	70.5189	35.9192
SAUSA300_0406	hsdS1	putative restriction/modification system specificity protein	-2.04054	5.81503e-06	-1.0605	0.0509595	0.980033	0.235496	74.3519	88.8745	90.9267	4.53688	20.1672	37.8131	49.0754	0	47.8922
SAUSA300_0407	ssl11	superantigen-like protein	-5.9686	1.07877e-05	-1.91205	0.0703694	4.05655	0.0312786	34.049	44.1515	65.6151	0	0	0	0	0	23.9461
SAUSA300_0408	SAUSA300_0408	hypothetical protein	-2.84881	1.65991e-08	-1.68279	0.00258708	1.16602	0.142268	141.242	189.285	277.581	36.295	13.4448	37.8131	49.0754	94.0252	59.8653
SAUSA300_0409	SCIN	hypothetical protein	1.35143	2.57021e-05	3.71059	5.14851e-50	2.35916	1.18883e-09	18.6293	17.5463	16.5004	36.295	63.8627	28.3599	171.764	188.05	281.367
SAUSA300_0410	lpl1	tandem lipoprotein	1.80546	9.25788e-05	0.140362	0.926452	-1.6651	0.255252	6.94877	5.97578	6.12555	36.295	10.0836	23.6332	0	0	11.9731
SAUSA300_0411	SAUSA300_0411	tandem lipoprotein	1.70063	0.00569001	0.841306	0.468398	-0.859321	0.576896	6.53515	5.64668	5.86802	40.8319	10.0836	9.45328	0	47.0126	5.98653
SAUSA300_0413	lpl3	tandem lipoprotein	0.37548	0.687098	0.466403	0.737391	0.0909229	0.963573	5.02959	4.69402	5.9232	0	13.4448	4.72664	24.5377	0	0
SAUSA300_0414	lpl4	tandem lipoprotein	2.08516	1.84724e-05	-0.0991417	0.952944	-2.1843	0.173921	5.17849	4.01849	4.35962	13.6106	20.1672	23.6332	12.2688	0	0
SAUSA300_0415	lpl5	tandem lipoprotein	2.23793	0.00111747	-0.854183	0.610048	-3.09211	0.0773954	4.16926	3.58547	4.21246	0	26.8895	28.3599	0	0	0
SAUSA300_0416	lpl6	tandem lipoprotein	1.43621	0.0680403	1.8034	0.0727152	0.367188	0.833749	4.61597	3.51618	4.15728	27.2213	6.72239	0	0	47.0126	11.9731
SAUSA300_0417	lpl7	tandem lipoprotein	1.5386	1.95674e-05	0.988168	0.174272	-0.550429	0.607541	10.7541	10.1848	10.2276	45.3688	26.8895	18.9066	0	47.0126	23.9461
SAUSA300_0418	lpl8	tandem lipoprotein	1.33544	8.2614e-05	0.666648	0.312263	-0.668796	0.43808	21.3261	16.5416	19.0573	49.9056	50.4179	42.5398	12.2688	0	47.8922
SAUSA300_0419	lpl9	tandem lipoprotein	1.47301	5.86857e-06	-0.327	0.596464	-1.80001	0.00218393	76.2049	54.0765	64.7873	263.139	131.087	151.253	61.3442	47.0126	47.8922
SAUSA300_0420	SAUSA300_0420	hypothetical protein	1.1624	8.8846e-17	-0.053811	0.865848	-1.21621	5.50592e-06	208.215	190.515	227.915	494.519	463.845	444.304	208.57	258.569	179.596
SAUSA300_0421	SAUSA300_0421	hypothetical protein	1.47124	5.57466e-05	0.227107	0.754185	-1.24414	0.0836379	35.6373	32.962	36.2566	158.791	60.5015	75.6263	49.0754	23.5063	41.9057
SAUSA300_0422	SAUSA300_0422	hypothetical protein	0.058464	0.910482	-0.554025	0.523087	-0.612489	0.606083	24.3538	22.7253	28.0892	27.2213	23.5284	28.3599	0	23.5063	23.9461
SAUSA300_0423	zagA	hypothetical protein	-1.31943	0.189327	0.0268971	0.983935	1.34633	0.441878	10.5886	10.1675	9.97011	0	6.72239	4.72664	36.8065	0	0
SAUSA300_0424	mpsA	putative cobalamin synthesis protein	1.12192	0.100295	0.0173111	0.990927	-1.10461	0.440625	10.7541	12.4712	14.4033	9.07375	50.4179	18.9066	0	0	23.9461
SAUSA300_0425	mpsB	NADH dehydrogenase subunit 5	0.23827	0.806925	0.316548	0.769824	0.0782784	0.951808	83.1702	72.0557	46.5578	99.8113	26.8895	113.439	122.688	141.038	11.9731
SAUSA300_0426	mpsC	hypothetical protein	1.58296	4.89755e-07	1.07198	0.00627828	-0.510984	0.324584	69.1734	105.693	78.8779	195.086	275.618	288.325	245.377	47.0126	191.569
SAUSA300_0427	SAUSA300_0427	hypothetical protein	-0.577972	0.205963	-2.04192	0.00470289	-1.46395	0.103346	109.791	100.168	84.1573	113.422	43.6955	42.5398	36.8065	0	23.9461
SAUSA300_0428	SAUSA300_0428	hypothetical protein	-1.32356	0.00674655	-1.98479	0.039004	-0.661225	0.662645	41.5768	43.3893	38.2985	18.1475	20.1672	9.45328	0	47.0126	5.98653
SAUSA300_0429	SAUSA300_0429	hypothetical protein	-2.31391	3.15317e-10	-1.06283	0.00884688	1.25108	0.0503001	119.32	126.357	121.83	9.07375	33.6119	28.3599	61.3442	94.0252	47.8922
SAUSA300_0430	SAUSA300_0430	hypothetical protein	-0.650597	0.0058426	-0.667206	0.0765505	-0.0166088	0.977676	115.929	124.85	120.819	99.8113	73.9462	56.7197	73.613	117.532	65.8518
SAUSA300_0431	SAUSA300_0431	hypothetical protein	1.08744	0.525924	1.65301	0.333859	0.565575	NA	0.628698	0.814091	0.662221	4.53688	0	0	0	0	0
SAUSA300_0432	SAUSA300_0432	sodium dependent transporter	-2.4828	1.60788e-09	-0.394206	0.369385	2.0886	8.67445e-05	218.142	182.114	156.321	18.1475	26.8895	56.7197	122.688	235.063	113.744
SAUSA300_0433	mccA	cysteine synthase/cystathionine beta-synthase	-1.86082	6.00878e-05	0.815933	0.0181405	2.67675	2.55153e-06	60.5867	70.6008	63.1134	18.1475	16.806	18.9066	49.0754	117.532	149.663
SAUSA300_0434	mccB	cystathionine gamma-synthase	-1.61043	1.61123e-05	0.115813	0.802479	1.72624	0.000655546	106.531	111.271	130.366	27.2213	50.4179	33.0865	49.0754	141.038	167.623
SAUSA300_0435	gmpA	ABC transporter ATP-binding protein	-2.23153	0.0201924	-0.100244	0.931127	2.13129	0.106868	52.0827	28.32	18.0455	9.07375	3.36119	9.45328	24.5377	0	47.8922
SAUSA300_0436	gmpB	ABC transporter permease	-2.31077	0.109653	-0.715317	0.643076	1.59545	0.500544	17.4712	11.1721	10.7059	0	6.72239	0	0	47.0126	0
SAUSA300_0437	gmpC	NLPA lipoprotein	0.0699446	0.943502	-0.298889	0.804496	-0.368834	0.819451	37.7715	30.2426	25.8634	9.07375	20.1672	70.8996	61.3442	0	11.9731
SAUSA300_0438	sle1	CHAP domain-contain protein	-3.32078	1.24633e-17	-0.697332	0.0981619	2.62345	1.93348e-09	881.386	966.275	1328.77	86.2006	151.254	75.6263	625.711	376.101	891.993
SAUSA300_0439	SAUSA300_0439	hypothetical protein	-1.49028	0.362358	0.155213	0.939769	1.64549	0.436295	31.9478	35.335	35.8887	0	0	37.8131	0	47.0126	65.8518
SAUSA300_0440	SAUSA300_0440	MutT/nudix family protein	-0.553119	0.293667	-0.295652	0.716485	0.257467	0.834136	26.4219	30.8315	31.7498	9.07375	36.9731	9.45328	12.2688	47.0126	23.9461
SAUSA300_0441	SAUSA300_0441	acetyltransferase	0.00629686	0.987918	-1.09754	0.0867932	-1.10384	0.162527	55.8383	55.7566	62.6719	81.6638	33.6119	66.173	24.5377	0	35.9192
SAUSA300_0442	SAUSA300_0442	hypothetical protein	-0.6574	0.0474544	-0.0288414	0.953935	0.628559	0.241779	116.028	114.977	126.576	54.4425	73.9462	99.2595	122.688	0	155.65
SAUSA300_0443	SAUSA300_0443	hypothetical protein	-0.347858	0.471704	0.560194	0.269984	0.908052	0.133536	127.113	95.1101	86.2727	86.2006	63.8627	94.5328	233.108	188.05	71.8383
SAUSA300_0444	gltC	LysR family regulatory protein	0.309626	0.72108	0.0845191	0.955066	-0.225107	0.911655	7.27967	6.82451	5.59209	9.07375	13.4448	0	0	0	11.9731
SAUSA300_0445	gltB	glutamate synthase, large subunit	4.24152	9.80409e-49	3.8065	4.94348e-35	-0.435017	0.313926	56.07	50.8894	42.1798	1143.29	672.239	1011.5	441.678	940.252	742.33
SAUSA300_0446	gltD	glutamate synthase subunit beta	3.09142	1.94472e-21	2.32149	2.67953e-10	-0.769925	0.10322	59.4947	64.2959	61.2555	739.511	383.176	458.484	184.033	282.076	425.044
SAUSA300_0447	SAUSA300_0447	tRNA-Ser	1.21302	0.26636	2.02956	0.0926332	0.816536	0.709303	1.77028	2.07853	1.49	0	3.36119	9.45328	24.5377	0	0
SAUSA300_0448	treP	PTS system, trehalose-specific IIBC component	-3.86695	5.21488e-07	-5.04978	1.97435e-09	-1.18283	0.300954	3203.07	2187.03	1417.3	353.876	43.6955	70.8996	73.613	94.0252	47.8922
SAUSA300_0449	treC	alpha,alpha-phosphotrehalase	-2.85449	1.76792e-08	-3.79139	4.79304e-09	-0.936897	0.300944	806.273	657.353	380.409	136.106	50.4179	70.8996	73.613	47.0126	23.9461
SAUSA300_0450	treR	trehalose operon repressor	-2.40525	0.000154141	-1.93413	0.00690149	0.471123	0.669224	361.055	298.616	187.17	86.2006	36.9731	37.8131	49.0754	188.05	29.9326
SAUSA300_0451	SAUSA300_0451	acetyltransferase	-0.148569	0.735373	-0.18347	0.78315	-0.0349004	0.968214	49.1543	47.9968	42.0695	45.3688	20.1672	66.173	61.3442	0	41.9057
SAUSA300_0452	dnaX	DNA polymerase III subunit gamma and tau	-1.1935	7.08406e-13	-0.552855	0.00834765	0.640642	0.0198792	525.724	490.395	462.083	254.065	174.782	226.879	368.065	352.595	311.299
SAUSA300_0453	SAUSA300_0453	hypothetical protein	-0.399553	0.0862133	-0.768911	0.0173725	-0.369358	0.424409	229.508	220.342	219.434	172.401	134.448	207.972	36.8065	164.544	173.609
SAUSA300_0454	recR	recombination protein RecR	-0.549817	0.145832	-0.466861	0.28348	0.0829558	0.898749	409.018	385.429	381.127	372.024	184.866	250.512	220.839	493.632	209.529
SAUSA300_0455	rrsA	16S ribosomal RNA	4.52526	9.74514e-18	5.64906	1.45327e-26	1.1238	0.103213	11.7633	26.917	12.012	594.331	309.23	264.692	1018.31	1128.3	431.03
SAUSA300_0456	rrlA	23S ribosomal RNA	5.7165	7.3918e-45	6.21375	5.2805e-51	0.497259	0.409145	12.8387	15.5024	14.1826	1261.25	490.734	486.844	1312.77	1081.29	778.249
SAUSA300_0457	rrfA	5S ribosomal RNA	2.24597	0.233106	2.81154	0.137441	0.565572	NA	0.198536	0.450348	0.294321	0	0	4.72664	0	0	0
SAUSA300_0458	SAUSA300_0458	Orn/Lys/Arg decarboxylase	-0.63232	0.488372	-1.59259	0.161474	-0.960267	0.528369	55.6894	51.3744	51.3038	63.5163	33.6119	4.72664	0	0	35.9192
SAUSA300_0459	tmk	thymidylate kinase	-0.60807	0.0877153	-0.122229	0.831115	0.485841	0.522886	54.8126	51.9286	50.4944	27.2213	23.5284	56.7197	36.8065	70.5189	47.8922
SAUSA300_0460	darA	hypothetical protein	-0.396841	0.0142464	-0.830966	0.00031707	-0.434125	0.163089	403.095	428.576	376.418	267.676	305.869	345.045	220.839	329.088	197.555
SAUSA300_0461	holB	DNA polymerase III subunit delta	-1.21549	0.00102232	-2.39521	1.70166e-05	-1.17971	0.102499	212.848	211.525	226.48	36.295	114.281	127.619	36.8065	47.0126	41.9057
SAUSA300_0462	SAUSA300_0462	hypothetical protein	-1.13949	1.15943e-09	-0.782976	0.0028724	0.356517	0.388549	246.764	260.873	270.389	104.348	127.725	118.166	98.1507	188.05	167.623
SAUSA300_0463	yabA	DNA replication intiation control protein YabA	-1.19548	0.000131926	-0.963338	0.033636	0.232142	0.775835	95.2644	108.326	116.533	49.9056	47.0567	42.5398	85.8819	0	53.8788
SAUSA300_0464	SAUSA300_0464	hypothetical protein	-2.11111	4.16854e-05	-2.51432	0.00727667	-0.403213	0.814472	55.1104	64.0014	58.9193	13.6106	10.0836	18.9066	0	47.0126	5.98653
SAUSA300_0465	SAUSA300_0465	hypothetical protein	-2.00685	0.0417614	-1.23542	0.31878	0.771424	0.723897	17.3388	17.7541	14.2929	4.53688	6.72239	0	0	0	11.9731
SAUSA300_0466	rsmI	hypothetical protein	-1.35328	1.92509e-05	-3.79741	0.000328422	-2.44413	0.0610648	99.2351	101.484	93.1341	18.1475	43.6955	51.9931	0	0	11.9731
SAUSA300_0467	metS	methionyl-tRNA synthetase	-0.119053	0.52385	-0.460697	0.0308897	-0.341644	0.209025	599.944	626.556	646.733	558.036	484.012	694.816	515.291	305.582	472.936
SAUSA300_0468	SAUSA300_0468	TatD family hydrolase	0.35157	0.433026	-0.192807	0.730303	-0.544377	0.366078	218.969	251.312	255.912	467.298	289.063	170.159	245.377	282.076	143.677
SAUSA300_0469	rnmV	hypothetical protein	-0.139284	0.801147	-1.00797	0.124131	-0.868684	0.289577	90.7146	95.3526	96.9603	140.643	40.3343	80.3529	73.613	0	47.8922
SAUSA300_0470	ksgA	dimethyladenosine transferase	-0.657562	0.00333233	-1.93527	0.000122999	-1.27771	0.0461291	130.157	129.337	135.866	104.348	87.391	56.7197	49.0754	47.0126	23.9461
SAUSA300_0471	veg	hypothetical protein	-0.65975	0.208616	0.462632	0.413047	1.12238	0.0645158	347.571	332.409	343.767	158.791	188.227	302.505	466.216	141.038	736.343
SAUSA300_0472	ipk	4-diphosphocytidyl-2-C-methyl-D-erythritol kinase	-0.646674	0.0138801	0.45948	0.123273	1.10615	0.00315207	147.397	134.793	116.073	81.6638	90.7522	80.3529	147.226	235.063	185.582
SAUSA300_0473	purR	pur operon repressor	0.791368	8.21749e-10	1.08358	1.08703e-12	0.29221	0.180594	322.655	351.185	324.121	571.646	534.43	628.643	723.862	470.126	784.235
SAUSA300_0474	yabJ	putative endoribonuclease L-PSP	1.72041	3.5959e-12	1.51008	9.09563e-09	-0.210325	0.597094	378.443	470.77	443.118	1751.23	1206.67	1304.55	1226.88	799.214	1550.51
SAUSA300_0475	spoVG	regulatory protein SpoVG	1.4502	4.92713e-17	1.59701	2.19332e-16	0.146813	0.647574	255.88	235.965	231.557	784.879	591.57	605.01	711.593	987.265	610.626
SAUSA300_0476	SAUSA300_0476	hypothetical protein	1.14892	0.506579	1.71449	0.319709	0.565575	NA	0.678332	0.658202	0.680616	0	3.36119	0	0	0	0
SAUSA300_0477	glmU	bifunctional N-acetylglucosamine-1-phosphate uridyltransferase/glucosamine-1-phosphate acetyltransferase	2.78642	1.04515e-21	2.56719	1.29753e-15	-0.219233	0.669829	61.265	82.8468	59.0665	576.183	524.346	297.778	392.603	305.582	466.949
SAUSA300_0478	prs	ribose-phosphate pyrophosphokinase	1.00616	0.000321649	0.852587	0.00711507	-0.153571	0.764012	207.173	315.175	248.867	412.856	517.624	619.19	318.99	634.67	478.922
SAUSA300_0479	rplY	50S ribosomal protein L25/general stress protein Ctc	-0.306895	0.0887565	-0.871127	1.03162e-05	-0.564231	0.0182566	1455.11	1164.12	1163.12	902.838	1136.08	1011.5	699.324	822.721	616.612
SAUSA300_0480	pth	peptidyl-tRNA hydrolase	0.388388	0.599358	-0.157268	0.872668	-0.545656	0.628593	70.6789	55.7046	46.9257	40.8319	90.7522	94.5328	85.8819	94.0252	5.98653
SAUSA300_0481	mfd	transcription-repair coupling factor	0.522031	0.00581763	0.533818	0.0223531	0.0117873	0.974279	246.93	307.207	265.514	317.581	413.427	444.304	380.334	493.632	365.178
SAUSA300_0482	SAUSA300_0482	polysaccharide biosynthesis protein	-0.289558	0.170355	-0.862512	0.00580827	-0.572954	0.164193	197.511	236.953	213.217	172.401	181.504	174.886	147.226	164.544	89.7979
SAUSA300_0483	SAUSA300_0483	tetrapyrrole methylase family protein	-0.106845	0.648314	-0.223337	0.44082	-0.116492	0.793161	291.336	305.839	294.265	362.95	262.173	203.246	269.914	188.05	269.394
SAUSA300_0484	SAUSA300_0484	hypothetical protein	-0.351315	0.370354	-1.24951	0.0836357	-0.898192	0.354558	55.3916	47.2	44.4056	40.8319	36.9731	37.8131	0	47.0126	23.9461
SAUSA300_0485	divlC	cell-division initiation protein	0.302825	0.192147	-0.226793	0.581369	-0.529618	0.279256	110.27	99.1806	99.3884	149.717	100.836	137.073	61.3442	47.0126	113.744
SAUSA300_0486	SAUSA300_0486	hypothetical protein	-0.630468	0.00686216	-0.606617	0.0461429	0.023851	0.961489	329.537	299.915	247.634	213.233	191.588	160.706	257.646	164.544	161.636
SAUSA300_0487	tilS	hypothetical protein	-0.317676	0.292062	0.0524559	0.913419	0.370131	0.50589	92.915	107.685	106.838	68.0531	84.0298	94.5328	110.42	0	137.69
SAUSA300_0488	hpt	hypoxanthine phosphoribosyltransferase	-0.419307	0.379045	-0.493802	0.407932	-0.0744952	0.933162	80.2087	110.076	106.323	77.1269	110.919	28.3599	85.8819	70.5189	59.8653
SAUSA300_0489	frsH	putative cell division protein FtsH	0.963113	4.03378e-06	0.813803	0.000274044	-0.149311	0.657406	877.134	1330.88	1025.6	2318.34	2117.55	1867.02	2196.12	1574.92	1867.8
SAUSA300_0490	hslO	Hsp33-like chaperonin	-0.430639	0.340728	1.05059	0.0134386	1.48123	0.00282836	121.918	153.309	133.953	104.348	87.391	113.439	466.216	70.5189	263.407
SAUSA300_0491	cysK	cysteine synthase A	-0.903266	5.14879e-19	-1.07541	3.35196e-16	-0.17214	0.395728	1702.18	1723.29	1629.38	979.965	826.854	907.515	846.55	963.759	712.397
SAUSA300_0492	folP	dihydropteroate synthase	-1.01257	0.00517973	0.0398312	0.941778	1.05241	0.0907758	61.7779	61.4033	58.4226	27.2213	47.0567	9.45328	49.0754	117.532	53.8788
SAUSA300_0493	folB	dihydroneopterin aldolase	-0.556417	0.28998	0.343003	0.603847	0.89942	0.330762	25.1976	23.6606	23.9871	36.295	6.72239	9.45328	24.5377	23.5063	35.9192
SAUSA300_0494	folK	2-amino-4-hydroxy-6- hydroxymethyldihydropteridine pyrophosphokinase	0.179005	0.476979	-0.415572	0.351483	-0.594577	0.288146	80.4238	79.8849	85.6289	77.1269	114.281	80.3529	73.613	0	71.8383
SAUSA300_0495	SAUSA300_0495	hypothetical protein	-0.161314	0.728646	-0.810775	0.291098	-0.649461	0.536376	37.4076	33.1872	40.138	18.1475	30.2507	51.9931	49.0754	23.5063	5.98653
SAUSA300_0496	lysS	lysyl-tRNA synthetase	-0.699625	2.58291e-09	-0.895215	3.2263e-09	-0.195589	0.39138	1242.94	1147.59	1231.12	685.068	843.659	685.363	625.711	564.151	694.437
SAUSA300_0497	rrfG	5S ribosomal RNA	-0.600996	0.721904	-0.0354175	0.986226	0.565578	NA	1.98536	2.70209	2.09703	0	0	4.72664	0	0	0
SAUSA300_0498	trnaA	tRNA-Ala	-0.812997	0.162287	-0.577905	0.493018	0.235092	0.864681	29.6315	39.7866	25.146	22.6844	13.4448	18.9066	36.8065	23.5063	11.9731
SAUSA300_0499	rrsB	16S ribosomal RNA	4.52434	9.06867e-18	5.6481	1.30264e-26	1.12376	0.103098	11.8129	26.8997	12.012	594.331	309.23	264.692	1018.31	1128.3	431.03
SAUSA300_0500	SAUSA300_0500	tRNA-Ile	1.12806	0.000584894	1.21075	0.00349674	0.0826846	0.90918	32.9239	46.0741	48.8756	117.959	70.5851	94.5328	134.957	94.0252	77.8249
SAUSA300_0501	rrlB	23S ribosomal RNA	5.30128	2.391e-40	5.74373	1.53341e-45	0.442451	0.457345	17.587	22.4135	22.8282	1379.21	571.403	529.384	1374.11	1151.81	856.074
SAUSA300_0502	rrfB	5S ribosomal RNA	2.44351	0.178848	3.00908	0.0985328	0.565572	NA	0.181992	0.346422	0.294321	0	0	4.72664	0	0	0
SAUSA300_0503	pdxR	transcriptional regulator, gntR family protein	1.65003	0.197184	2.02132	0.138311	0.371295	0.862042	9.16576	9.61321	8.86641	36.295	26.8895	23.6332	0	141.038	0
SAUSA300_0504	pdxS	pyridoxal biosynthesis lyase PdxS	-1.89699	1.01183e-12	-3.07015	7.72791e-10	-1.17316	0.0791294	318.767	302.755	327.763	127.033	50.4179	85.0796	24.5377	47.0126	41.9057
SAUSA300_0505	pdxT	glutamine amidotransferase subunit PdxT	-2.1246	6.64293e-19	-2.10514	7.5855e-10	0.0194605	0.974511	361.435	362.912	382.249	127.033	50.4179	85.0796	73.613	94.0252	89.7979
SAUSA300_0506	nupC	pyrimidine nucleoside transport protein	-2.47155	6.1331e-10	-2.07162	3.1626e-06	0.399928	0.5569	785.956	689.137	716.708	49.9056	168.06	174.886	122.688	235.063	179.596
SAUSA300_0507	ctsR	transcriptional regulator CtsR	0.659698	0.0704911	0.79231	0.0532554	0.132612	0.839838	138.661	130.341	111.216	267.676	178.143	155.979	282.183	47.0126	263.407
SAUSA300_0508	mcsA	hypothetical protein	1.14829	1.06711e-07	1.29625	2.26796e-07	0.147961	0.729875	152.195	143.696	140.391	399.245	346.203	217.426	318.99	305.582	407.084
SAUSA300_0509	mcsB	ATP:guanido phosphotransferase	0.427089	0.0662076	0.651533	0.0138108	0.224444	0.568006	229.293	223.702	208.195	313.044	309.23	264.692	490.754	376.101	233.475
SAUSA300_0510	clpC	endopeptidase	0.623376	0.0157555	0.396011	0.174499	-0.227364	0.550209	860.059	921.118	868.338	1642.35	1226.84	1214.75	1631.76	963.759	891.993
SAUSA300_0511	radA	DNA repair protein RadA	0.146437	0.344672	0.423232	0.0244821	0.276796	0.305933	273.302	263.09	286.484	267.676	289.063	359.225	404.872	329.088	359.192
SAUSA300_0512	SAUSA300_0512	PilT domain-containing protein	0.119475	0.628365	-0.0617499	0.859914	-0.181225	0.671366	221.252	236.45	273.921	267.676	278.979	245.785	355.796	94.0252	209.529
SAUSA300_0513	gltX	glutamyl-tRNA synthetase	0.463558	0.00575383	0.492479	0.0126281	0.028921	0.927528	442.736	514.09	530.09	771.269	729.379	543.564	711.593	681.683	694.437
SAUSA300_0514	cysE	serine acetyltransferase	0.183894	0.503512	-0.353533	0.422362	-0.537427	0.329025	80.4403	99.3538	95.1208	90.7375	107.558	113.439	73.613	47.0126	77.8249
SAUSA300_0515	cysS	cysteinyl-tRNA synthetase	0.413376	0.0217852	-0.013925	0.965218	-0.427301	0.175715	229.789	286.837	280.396	376.561	349.564	335.592	318.99	235.063	239.461
SAUSA300_0516	mrnC	hypothetical protein	0.710961	0.0025511	-0.435795	0.317105	-1.14676	0.0131868	94.3875	118.892	110.738	149.717	157.976	226.879	110.42	70.5189	65.8518
SAUSA300_0517	SAUSA300_0517	RNA methyltransferase	0.188541	0.401223	-0.634481	0.0626867	-0.823023	0.0424013	151.864	187.795	175.93	213.233	171.421	207.972	110.42	141.038	101.771
SAUSA300_0518	SAUSA300_0518	hypothetical protein	0.109179	0.762263	-0.693144	0.140763	-0.802324	0.156144	101.502	134.013	124.663	77.1269	144.531	165.432	73.613	47.0126	83.8114
SAUSA300_0519	sigH	hypothetical protein	0.59639	0.115607	-0.550895	0.3092	-1.14728	0.0502338	91.2274	128.245	127.183	140.643	141.17	245.785	24.5377	94.0252	107.758
SAUSA300_0520	secE	preprotein translocase subunit SecE	1.88901	8.06371e-12	0.955426	0.0452186	-0.933587	0.111918	25.7766	33.4817	32.1361	145.18	80.6686	118.166	85.8819	47.0126	47.8922
SAUSA300_0521	nusG	transcription antitermination protein	1.05462	2.93437e-05	0.749048	0.0148136	-0.305575	0.475151	153.485	222.386	202.014	367.487	332.758	505.751	392.603	235.063	317.286
SAUSA300_0522	rplK	50S ribosomal protein L11	1.47072	1.48983e-17	0.898147	3.36758e-06	-0.572572	0.0119888	618.292	940.587	815.544	2132.33	2221.75	2226.25	1410.92	1551.42	1478.67
SAUSA300_0523	rplA	50S ribosomal protein L1	1.13445	5.37971e-16	0.384948	0.0250137	-0.749505	2.23939e-05	1071.38	1351.77	1258.88	2554.26	2803.24	2722.55	1778.98	1762.97	1364.93
SAUSA300_0524	rplJ	50S ribosomal protein L10	-0.202598	0.12945	-0.933695	5.0359e-10	-0.731097	2.06101e-05	1655.3	1781.25	1595.48	1451.8	1573.04	1337.64	1030.58	940.252	748.316
SAUSA300_0525	rplL	50S ribosomal protein L7/L12	0.329868	0.0501118	-0.863231	1.04825e-05	-1.1931	1.04565e-08	1110.6	1138.15	1093.6	1714.94	1267.17	1224.2	576.636	540.645	670.491
SAUSA300_0526	rsmC	methyltransferase small subunit	-0.437175	0.545094	-0.226307	0.797551	0.210868	0.858686	89.5564	105.555	91.221	58.9794	94.1134	56.7197	0	211.557	71.8383
SAUSA300_0527	rpoB	DNA-directed RNA polymerase subunit beta	1.98047	1.0165e-24	1.43634	7.13247e-13	-0.544129	0.0251742	1419.47	2351.93	2009.62	7889.63	7878.64	7042.7	5226.53	5453.46	4992.76
SAUSA300_0528	rpoC	DNA-directed RNA polymerase subunit beta'	1.9624	3.65407e-26	1.08343	3.72191e-08	-0.878971	4.5607e-05	1536.7	2436.04	1888.99	7014.01	7915.61	7912.4	4343.17	4348.67	3771.51
SAUSA300_0529	rplGB	putative ribosomal protein L7Ae-like	2.11231	2.67585e-21	1.20102	8.51397e-05	-0.911297	0.0128895	80.3576	90.1043	82.9432	254.065	399.982	439.578	257.646	188.05	155.65
SAUSA300_0530	rpsL	30S ribosomal protein S12	1.85786	2.99722e-45	1.16031	3.27632e-14	-0.69755	6.5101e-05	644.763	636.1	569.51	1950.86	2594.84	2145.9	1484.53	1363.37	1305.06
SAUSA300_0531	rpsG	30S ribosomal protein S7	3.04569	3.56571e-264	2.05558	4.97268e-74	-0.990115	3.16122e-15	318.568	349.903	308.522	2631.39	2742.73	2689.46	1263.69	1645.44	1293.09
SAUSA300_0532	fusA	elongation factor G	4.63749	6.42176e-64	3.61146	3.82116e-38	-1.02603	0.001774	345.817	644.137	405.905	10339.5	12325.5	12076.6	5962.66	6793.32	4370.17
SAUSA300_0533	tuf	elongation factor Tu	1.02304	2.96232e-05	0.0706197	0.829852	-0.952415	0.000511938	4872.88	7163.17	5319.88	9522.9	13011.2	12733.6	6441.14	7145.92	4723.37
SAUSA300_0534	SAUSA300_0534	amidohydrolase	-0.377956	0.197184	0.376375	0.289442	0.754331	0.099803	108.318	90.0177	97.788	68.0531	100.836	51.9931	159.495	117.532	113.744
SAUSA300_0535	kbl	2-amino-3-ketobutyrate coenzyme A ligase	-0.251669	0.621988	-0.219859	0.701213	0.0318099	0.963933	532.441	390.816	320.313	503.593	332.758	207.972	306.721	211.557	502.868
SAUSA300_0536	hchA	chaperone protein HchA	-0.454963	0.0452193	1.14239	7.73399e-08	1.59735	5.46093e-12	721.266	928.896	800.902	621.552	695.767	463.211	1484.53	1809.99	2083.31
SAUSA300_0537	araB	ribulokinase	0.0484433	0.924305	1.40441	0.000661388	1.35596	0.0313053	29.2676	25.41	24.1159	22.6844	40.3343	14.1799	110.42	47.0126	53.8788
SAUSA300_0538	SAUSA300_0538	NAD-dependent epimerase/dehydratase family protein	0.251823	0.727949	-1.11694	0.137441	-1.36876	0.107047	204.244	197.201	142.856	294.897	100.836	255.239	61.3442	0	149.663
SAUSA300_0539	ilvE	branched-chain amino acid aminotransferase	2.177	1.74446e-40	1.47438	8.44111e-12	-0.702616	0.00863227	118.129	135.52	135.7	716.826	524.346	524.657	429.409	282.076	347.219
SAUSA300_0540	SAUSA300_0540	HAD family hydrolase	1.8194	5.5751e-15	0.0330982	0.95995	-1.7863	0.00158436	37.8543	40.081	45.8404	172.401	114.281	155.979	49.0754	94.0252	23.9461
SAUSA300_0541	dck	deoxynucleoside kinase family protein	-0.654833	0.0459436	-0.791717	0.100649	-0.136885	0.868807	91.3102	93.3607	111.032	63.5163	73.9462	47.2664	49.0754	141.038	35.9192
SAUSA300_0542	dgk	deoxynucleoside kinase family protein	-0.676495	0.261871	1.10529	0.0415741	1.78178	0.0220375	24.2049	24.6999	35.7784	9.07375	23.5284	18.9066	98.1507	0	59.8653
SAUSA300_0543	tadA	putative deaminase	-0.591005	0.409392	0.504981	0.522651	1.09599	0.255252	37.2917	38.9898	46.098	9.07375	33.6119	37.8131	0	141.038	59.8653
SAUSA300_0544	SAUSA300_0544	HAD superfamily hydrolase	0.465275	0.278281	0.401025	0.455928	-0.0642498	0.935429	79.2325	73.9264	74.0952	90.7375	151.254	66.173	184.033	47.0126	65.8518
SAUSA300_0545	azo1	hypothetical protein	0.275691	0.31125	-0.559923	0.244726	-0.835614	0.144129	75.9898	79.6597	86.4383	63.5163	127.725	94.5328	49.0754	47.0126	59.8653
SAUSA300_0546	sdrC	sdrC protein	0.353668	0.662155	2.25679	0.000775141	1.90312	0.0265606	30.8724	24.2322	21.6878	9.07375	20.1672	70.8996	73.613	235.063	89.7979
SAUSA300_0547	sdrD	sdrD protein	1.54171	2.79918e-05	1.00055	0.0491403	-0.541165	0.433357	47.4171	34.5556	34.6379	108.885	121.003	108.713	171.764	0	47.8922
SAUSA300_0548	sdrE	sdrE protein	0.680764	5.40208e-05	0.570005	0.0445336	-0.110759	0.826016	85.7842	85.8953	85.0771	136.106	127.725	151.253	73.613	188.05	137.69
SAUSA300_0549	SAUSA300_0549	glycosyl transferase, group 1 family protein	-0.900273	0.00642885	-0.160131	0.745452	0.740142	0.220997	82.2768	76.1955	73.6537	36.295	23.5284	70.8996	73.613	94.0252	59.8653
SAUSA300_0550	SAUSA300_0550	glycosyl transferase, group 1 family protein	-1.26952	7.17369e-07	-0.850577	0.00561631	0.41894	0.327838	453.755	460.343	408.885	145.18	178.143	226.879	110.42	329.088	299.326
SAUSA300_0551	folE2	putative GTP cyclohydrolase	-0.814671	1.55496e-05	0.128069	0.616722	0.94274	0.000682772	263.143	295.792	314.85	181.475	171.421	141.799	306.721	376.101	305.313
SAUSA300_0552	bshB2	hypothetical protein	-0.540232	0.3366	0.202388	0.76495	0.74262	0.300954	169.054	178.511	184.778	31.7581	144.531	189.066	196.301	188.05	221.502
SAUSA300_0553	SAUSA300_0553	hypothetical protein	-1.13566	0.00466158	0.12414	0.814236	1.2598	0.0154135	187.733	192.697	174.183	54.4425	134.448	56.7197	282.183	94.0252	197.555
SAUSA300_0554	nagB	glucosamine-6-phosphate isomerase	0.330038	0.35498	0.278847	0.6071	-0.0511912	0.94755	48.5752	43.6492	43.633	27.2213	77.3074	61.4464	98.1507	0	47.8922
SAUSA300_0555	hxlA	putative hexulose-6-phosphate synthase	2.75149	9.06351e-132	2.44038	9.74557e-81	-0.311114	0.0704729	312.993	300.989	335.194	2363.71	2006.63	2027.73	1877.13	1339.86	1795.96
SAUSA300_0556	hxlB	SIS domain-containing protein	2.33833	1.85891e-77	2.27219	6.24799e-59	-0.0661366	0.796159	307.02	310.29	340.382	1628.74	1673.87	1536.16	1496.8	1151.81	1789.97
SAUSA300_0557	SAUSA300_0557	HAD family hydrolase	-1.6017	0.00334481	-0.647737	0.355887	0.953965	0.372881	38.7642	36.357	37.0292	9.07375	16.806	9.45328	12.2688	0	35.9192
SAUSA300_0558	proP	putative proline/betaine transporter	1.59077	1.35814e-23	1.6671	1.34219e-21	0.0763289	0.808527	329.686	344.239	437.912	1075.24	1226.84	1039.86	1177.81	1316.35	1095.53
SAUSA300_0559	vraA	putative substrate--CoA ligase	-0.955979	0.166974	0.618408	0.377043	1.57439	0.117539	19.1588	23.574	21.4486	27.2213	6.72239	0	24.5377	0	47.8922
SAUSA300_0560	vraB	acetyl-CoA c-acetyltransferase	0.158644	0.830645	0.236896	0.798971	0.078252	0.94755	33.0398	36.6688	30.5174	27.2213	16.806	70.8996	24.5377	0	65.8518
SAUSA300_0561	vraC	hypothetical protein	-1.0888	0.208604	0.820117	0.272412	1.90892	0.127245	11.5317	11.8996	11.5889	9.07375	3.36119	4.72664	0	47.0126	23.9461
SAUSA300_0562	thiD	phosphomethylpyrimidine kinase	-0.469342	0.0647204	-1.15407	0.000739282	-0.684728	0.123156	295.521	253.893	262.203	217.77	221.839	141.799	49.0754	235.063	125.717
SAUSA300_0563	ung	uracil-DNA glycosylase	-0.459312	0.257886	-0.782228	0.12513	-0.322916	0.666251	141.573	129.926	140.244	72.59	141.17	80.3529	159.495	0	59.8653
SAUSA300_0564	SAUSA300_0564	hypothetical protein	-0.782465	0.00524203	-2.04086	0.000233387	-1.2584	0.0787179	140.282	115.376	129.004	63.5163	60.5015	103.986	36.8065	47.0126	23.9461
SAUSA300_0565	SAUSA300_0565	hypothetical protein	-0.750134	0.022157	-2.7111	0.000997485	-1.96096	0.0524685	90.3009	80.7509	95.5071	45.3688	73.9462	33.0865	0	0	23.9461
SAUSA300_0566	SAUSA300_0566	amino acid permease	0.706789	0.00589674	0.771165	0.0047914	0.0643763	0.881535	473.592	707.515	606.319	1102.46	890.716	926.422	1349.57	893.24	814.168
SAUSA300_0567	SAUSA300_0567	hypothetical protein	0.396043	0.293579	1.52718	2.17804e-05	1.13114	0.0297505	32.9736	41.5706	39.0895	40.8319	36.9731	75.6263	85.8819	188.05	95.7845
SAUSA300_0568	SAUSA300_0568	hypothetical protein	0.0810101	0.850277	0.159693	0.77801	0.078683	0.919911	69.0245	66.7901	57.2638	40.8319	53.7791	113.439	49.0754	94.0252	77.8249
SAUSA300_0569	hemQ	putative heme peroxidase	-0.676674	0.0683012	-0.975214	0.0174738	-0.29854	0.617271	515.136	434.759	458.147	381.098	282.34	217.426	306.721	47.0126	293.34
SAUSA300_0570	pta	phosphotransacetylase	-0.439755	0.000155697	-1.05412	1.23493e-08	-0.614367	0.00970068	570.577	593.784	616.142	440.077	430.233	444.304	392.603	188.05	257.421
SAUSA300_0571	lipL	lipoate-protein ligase A family protein	-0.586987	0.000105209	-1.21292	3.39145e-08	-0.625929	0.0280285	555.984	536.659	583.417	349.339	389.898	373.405	233.108	70.5189	299.326
SAUSA300_0572	mvk	mevalonate kinase	1.21379	7.61748e-05	1.84499	9.06532e-09	0.631204	0.142268	85.3872	108.898	121.922	308.508	218.478	207.972	306.721	611.164	299.326
SAUSA300_0573	mvaD	mevalonate diphosphate decarboxylase	0.999927	2.78776e-05	1.18799	8.1404e-06	0.18806	0.658448	151.45	195.694	219.232	449.151	289.063	401.765	417.141	470.126	419.057
SAUSA300_0574	mvaK	phosphomevalonate kinase	0.169068	0.665535	0.305792	0.457265	0.136724	0.819489	247.095	328.962	363.026	240.454	366.37	449.031	503.022	211.557	401.097
SAUSA300_0575	SAUSA300_0575	hypothetical protein	0.668526	0.42742	-1.12638	0.436347	-1.7949	0.288146	11.4324	15.6063	17.1442	27.2213	3.36119	42.5398	0	0	11.9731
SAUSA300_0576	SAUSA300_0576	putative pyridine nucleotide-disulfide oxidoreductase	0.967183	0.0754066	2.05718	0.000104316	1.09	0.11271	51.454	46.0914	45.6933	72.59	137.809	66.173	196.301	376.101	83.8114
SAUSA300_0577	SAUSA300_0577	hypothetical protein	1.46391	0.00310918	1.31669	0.0868462	-0.147213	0.90918	10.0592	7.41343	7.70752	31.7581	26.8895	9.45328	49.0754	0	11.9731
SAUSA300_0578	SAUSA300_0578	hypothetical protein	3.70044	0.443684	5.22774	0.279475	0	NA	0.0165447	0.0866055	0.0735802	0	0	0	0	0	0
SAUSA300_0579	SAUSA300_0579	hypothetical protein	1.12552	0.0759277	-1.00392	0.297592	-2.12944	0.0360708	47.3509	45.1214	50.5312	122.496	157.976	28.3599	0	47.0126	29.9326
SAUSA300_0580	SAUSA300_0580	hypothetical protein	0.140535	0.836289	-2.89438	0.039004	-3.03492	0.070234	13.699	15.3292	20.1978	18.1475	10.0836	28.3599	0	0	0
SAUSA300_0581	SAUSA300_0581	hypothetical protein	1.07174	0.0122434	-0.573198	0.537249	-1.64494	0.0996117	20.1845	24.977	32.1729	40.8319	43.6955	80.3529	36.8065	0	11.9731
SAUSA300_0582	SAUSA300_0582	hypothetical protein	-1.17653	0.0493311	0.459435	0.469749	1.63597	0.0560023	26.0083	36.4782	40.7266	13.6106	10.0836	23.6332	73.613	0	47.8922
SAUSA300_0583	SAUSA300_0583	hypothetical protein	-0.949179	0.0958977	-3.73573	0.00535371	-2.78655	0.0983736	25.8428	28.8743	33.479	22.6844	6.72239	18.9066	0	0	0
SAUSA300_0584	SAUSA300_0584	hypothetical protein	-1.11782	0.301814	1.13455	0.286461	2.25237	0.0773954	27.8613	31.126	34.8034	36.295	3.36119	4.72664	49.0754	0	131.704
SAUSA300_0585	SAUSA300_0585	hypothetical protein	-1.79455	0.0608298	-2.14376	0.124967	-0.349211	0.883641	14.5428	18.4643	22.5339	0	13.4448	0	0	0	5.98653
SAUSA300_0586	SAUSA300_0586	hypothetical protein	-0.0894968	0.932301	0.700387	0.533569	0.789884	0.620994	10.3404	13.9781	13.502	13.6106	20.1672	0	0	0	41.9057
SAUSA300_0587	SAUSA300_0587	hypothetical protein	-1.49758	0.0907221	-2.92864	0.0415846	-1.43106	0.479085	27.7785	35.5602	34.5827	0	26.8895	4.72664	0	23.5063	0
SAUSA300_0588	SAUSA300_0588	hypothetical protein	-0.86607	0.35534	-0.379031	0.754978	0.487039	0.77274	27.6958	33.8627	34.3619	9.07375	3.36119	42.5398	0	23.5063	41.9057
SAUSA300_0589	iolS	aldo/keto reductase family protein	1.99379	5.73282e-33	1.14153	3.17677e-06	-0.852255	0.0036398	97.5641	115.601	105.753	390.171	447.039	430.124	368.065	94.0252	203.542
SAUSA300_0590	SAUSA300_0590	hypothetical protein	0.817069	0.00731236	-0.120591	0.806241	-0.937659	0.0454845	170.907	151.144	126.172	172.401	315.952	297.778	159.495	188.05	101.771
SAUSA300_0591	SAUSA300_0591	acetyltransferase	0.16612	0.722779	0.842592	0.0785738	0.676472	0.311003	57.8237	44.1341	35.6496	54.4425	36.9731	66.173	110.42	47.0126	77.8249
SAUSA300_0592	SAUSA300_0592	hypothetical protein	-0.0705273	0.859284	-0.438198	0.29894	-0.36767	0.497646	294.76	241.525	258.377	195.086	184.866	382.858	220.839	141.038	203.542
SAUSA300_0593	SAUSA300_0593	hypothetical protein	-0.387064	0.167684	-0.765906	0.0618957	-0.378842	0.526883	128.387	124.833	142.58	127.033	110.919	61.4464	98.1507	0	89.7979
SAUSA300_0594	adhP	alcohol dehydrogenase	-4.88739	1.17753e-142	-4.19341	2.84482e-76	0.693982	0.0437902	3824.36	3581.62	4018.53	154.254	90.7522	151.253	233.108	235.063	185.582
SAUSA300_0595	SAUSA300_0595	hypothetical protein	-0.980293	0.087331	0.9601	0.0512566	1.94039	0.0119888	30.8724	24.5267	25.5507	4.53688	16.806	18.9066	49.0754	94.0252	41.9057
SAUSA300_0596	argS	arginyl-tRNA synthetase	-0.211366	0.432294	-0.0406548	0.916553	0.170711	0.70558	291.137	289.695	347.685	208.696	255.451	340.318	196.301	399.607	329.259
SAUSA300_0597	SAUSA300_0597	putative endonuclease III	-0.76439	0.429859	-0.438511	0.75832	0.325879	0.878638	10.357	8.76447	9.12394	18.1475	0	0	0	0	11.9731
SAUSA300_0598	SAUSA300_0598	putative iron compound ABC transporter iron compound-binding protein	-0.7869	0.0473085	-1.38117	0.0415846	-0.59427	0.554268	68.5116	57.4714	61.1635	58.9794	16.806	37.8131	36.8065	0	23.9461
SAUSA300_0599	SAUSA300_0599	iron compound ABC transporter permease	-0.640002	0.339849	0.361976	0.643076	1.00198	0.282675	51.0735	44.6191	44.6264	13.6106	53.7791	18.9066	49.0754	0	95.7845
SAUSA300_0600	SAUSA300_0600	HAD superfamily hydrolase	-0.0201847	0.974566	-0.130658	0.875422	-0.110473	0.918392	47.9796	45.3466	44.0193	77.1269	23.5284	37.8131	0	47.0126	65.8518
SAUSA300_0601	SAUSA300_0601	alpha/beta fold family hydrolase	0.0301888	0.923234	-0.549544	0.265575	-0.579733	0.372495	67.9656	67.916	73.7089	81.6638	67.2239	66.173	24.5377	23.5063	65.8518
SAUSA300_0602	SAUSA300_0602	hypothetical protein	-0.270798	0.247768	-1.08109	3.02155e-06	-0.810292	0.00220842	2264.16	1834.18	1622.9	1950.86	1341.12	1455.81	822.012	1010.77	897.979
SAUSA300_0603	SAUSA300_0603	hypothetical protein	-1.08417	0.000374469	-2.2376	6.56572e-06	-1.15343	0.0739389	246.946	198.967	197.268	108.885	127.725	61.4464	85.8819	23.5063	29.9326
SAUSA300_0604	SAUSA300_0604	alpha/beta fold family hydrolase	2.03864	6.91914e-19	1.46489	3.61302e-06	-0.573749	0.177148	57.6748	57.2462	52.757	308.508	194.949	189.066	196.301	47.0126	167.623
SAUSA300_0605	sarA	accessory regulator A	-1.32854	7.45426e-18	-0.580771	0.00301521	0.747766	0.00460833	443.117	416.694	453.475	172.401	164.698	189.066	269.914	352.595	287.353
SAUSA300_0606	SAUSA300_0606	hypothetical protein	0.419088	0.182324	-0.339424	0.619977	-0.758512	0.362454	33.9828	34.5729	35.7784	40.8319	57.1403	37.8131	49.0754	0	23.9461
SAUSA300_0607	SAUSA300_0607	hypothetical protein	NA	NA	NA	NA	NA	NA	0	0	0	0	0	0	0	0	0
SAUSA300_0608	SAUSA300_0608	hypothetical protein	NA	NA	NA	NA	NA	NA	0	0	0	0	0	0	0	0	0
SAUSA300_0609	SAUSA300_0609	phage integrase family protein	NA	NA	NA	NA	NA	NA	0	0	0	0	0	0	0	0	0
SAUSA300_0610	mnhA2	putative monovalent cation/H+ antiporter subunit A	NA	NA	NA	NA	NA	NA	0	0	0	0	0	0	0	0	0
SAUSA300_0611	mnhB2	putative monovalent cation/H+ antiporter subunit B	-1.03032	0.701235	0.497043	0.868307	0	NA	1.60484	1.5589	1.52679	0	0	0	0	0	0
SAUSA300_0612	mnhC2	putative monovalent cation/H+ antiporter subunit C	-2.28169	0.103727	0.508365	0.667758	2.79006	0.15631	7.94145	7.8811	5.9232	4.53688	0	0	0	23.5063	11.9731
SAUSA300_0613	mnhD2	putative monovalent cation/H+ antiporter subunit D	-2.25213	0.106827	1.22016	0.1581	3.4723	0.0506808	7.27967	7.552	6.47505	4.53688	0	0	0	0	29.9326
SAUSA300_0614	mnhE2	putative monovalent cation/H+ antiporter subunit E	-0.279348	0.867122	2.86955	0.00139066	3.14889	0.0942568	1.80337	1.74943	1.87629	0	0	4.72664	0	0	23.9461
SAUSA300_0615	mnhF2	putative monovalent cation/H+ antiporter subunit F	-0.306994	0.858663	1.89325	0.14161	2.20024	NA	1.43939	2.18246	1.91308	0	0	4.72664	0	0	11.9731
SAUSA300_0616	mnhG2	putative monovalent cation/H+ antiporter subunit G	-0.392207	0.789659	-0.720598	0.669969	-0.328391	NA	3.07731	3.91457	3.91814	9.07375	0	0	0	0	0
SAUSA300_0617	SAUSA300_0617	Na+/H+ antiporter	-1.19086	3.52487e-06	-0.665282	0.0307092	0.525582	0.187081	433.835	439.765	467.068	122.496	242.006	217.426	282.183	399.607	227.488
SAUSA300_0618	mntC	ABC transporter substrate-binding protein	-0.981946	3.65596e-11	-0.0402656	0.847124	0.94168	2.94327e-08	2980.89	2895.72	3168.55	1193.2	1727.65	1649.6	2956.79	2750.24	3041.16
SAUSA300_0619	mntB	ABC transporter permease	-1.3068	5.68881e-05	-0.202342	0.614513	1.10446	0.00314985	2170.61	2026.86	2203.8	476.372	1220.11	883.882	2036.63	1668.95	1843.85
SAUSA300_0620	mntA	ABC transporter ATP-binding protein	-1.07058	1.05737e-05	-0.287183	0.319572	0.783396	0.00693145	2608.97	2338.61	2316.01	902.838	1354.56	1195.84	2134.78	1316.35	2388.62
SAUSA300_0621	mntR	iron-dependent repressor	-1.53987	3.0544e-15	-1.19411	4.62266e-06	0.345761	0.411661	387.113	368.35	339.48	131.569	144.531	94.5328	184.033	188.05	137.69
SAUSA300_0622	SAUSA300_0622	hypothetical protein	0.242537	0.462638	-1.21564	0.0863477	-1.45817	0.0854261	45.6303	52.1365	47.6799	45.3688	67.2239	56.7197	0	94.0252	11.9731
SAUSA300_0623	tagA	teichoic acid biosynthesis protein	-1.51537	0.0660087	-0.528668	0.585329	0.986706	0.38705	160.45	140.197	122.106	31.7581	23.5284	94.5328	73.613	235.063	23.9461
SAUSA300_0624	tagH	teichoic acids export protein ATP-binding subunit	-0.0177062	0.970893	-0.24974	0.612739	-0.232033	0.719158	415.52	362.825	360.359	526.278	198.31	406.491	318.99	211.557	389.124
SAUSA300_0625	tagG	teichoic acid ABC transporter protein	-0.644414	0.0661356	-0.606458	0.12583	0.0379557	0.94755	453.589	458.957	521.775	181.475	302.507	434.851	380.334	188.05	335.246
SAUSA300_0626	tagB	teichoic acid biosynthesis protein B	-0.937553	0.00154527	-1.0009	0.0123775	-0.0633464	0.925262	215.081	174.164	164.305	81.6638	90.7522	118.166	159.495	0	83.8114
SAUSA300_0627	tagX	teichoic acid biosynthesis protein X	-0.576724	0.349854	-1.03883	0.116691	-0.462107	0.612326	270.737	234.302	228.779	149.717	131.087	212.699	49.0754	23.5063	233.475
SAUSA300_0628	tagD	glycerol-3-phosphate cytidylyltransferase	0.208603	0.851156	0.137381	0.920815	-0.0712224	0.963898	35.3395	33.5163	31.4739	68.0531	47.0567	0	61.3442	47.0126	11.9731
SAUSA300_0629	pbp4	penicillin-binding protein 4	-1.35744	0.000271309	-0.101626	0.842424	1.25582	0.0133556	171.618	177.455	194.84	27.2213	104.197	75.6263	110.42	235.063	179.596
SAUSA300_0630	abcA	ABC transporter ATP-binding protein	-0.496873	0.00264735	-0.151606	0.476429	0.345266	0.14957	1049.36	915.229	919.623	671.458	618.46	760.989	969.238	564.151	939.885
SAUSA300_0631	nupG	putative nucleoside transporter	-2.25334	4.7371e-44	-1.36053	8.41002e-13	0.892811	0.00134277	635.862	632.722	650.577	131.569	147.892	118.166	233.108	141.038	287.353
SAUSA300_0632	SAUSA300_0632	hypothetical protein	1.12633	3.17441e-07	-1.14976	0.0412744	-2.27609	0.000105319	83.9974	67.7948	74.5735	186.012	134.448	179.612	0	47.0126	47.8922
SAUSA300_0633	fhuA	ferrichrome transport ATP-binding protein fhuA	0.487937	0.138145	1.37145	1.76433e-05	0.88351	0.0276345	211.706	155.595	112.228	235.918	245.367	189.066	441.678	446.62	371.165
SAUSA300_0634	fhuB	ferrichrome transport permease fhuB	1.27592	1.3144e-08	1.76747	4.99037e-11	0.491549	0.230157	51.7187	49.9194	52.5914	154.254	127.725	89.8062	282.183	117.532	131.704
SAUSA300_0635	fhuG	ferrichrome transport permease fhuG	0.985533	0.0156743	1.19467	0.00871628	0.209137	0.780647	61.629	70.1504	77.5903	190.549	151.254	70.8996	147.226	70.5189	215.515
SAUSA300_0636	dhaK	dihydroxyacetone kinase subunit DhaK	3.15083	2.76073e-09	2.73911	3.13805e-06	-0.411712	0.650566	31.7824	22.3096	10.4852	226.844	181.504	165.432	257.646	70.5189	95.7845
SAUSA300_0637	dhaL	dihydroxyacetone kinase subunit DhaL	3.10471	1.4327e-19	3.16259	7.17159e-13	0.0578773	0.942248	7.56093	9.28411	6.23592	90.7375	57.1403	51.9931	110.42	23.5063	59.8653
SAUSA300_0638	dhaM	phosphotransferase mannnose-specific family component IIA	2.74933	5.62343e-13	2.69657	3.29237e-08	-0.0527605	0.948503	9.52974	10.9469	8.93999	72.59	84.0298	37.8131	49.0754	0	95.7845
SAUSA300_0639	SAUSA300_0639	hypothetical protein	-0.770355	0.00203532	-0.782302	0.00678256	-0.0119468	0.977676	626.151	671.851	639.908	322.118	305.869	515.204	453.947	423.114	293.34
SAUSA300_0640	SAUSA300_0640	hypothetical protein	2.22001	1.97633e-56	0.749571	3.43754e-05	-1.47044	2.78059e-15	419.689	460.672	530.826	2381.86	2124.27	2070.27	956.97	705.189	712.397
SAUSA300_0641	SAUSA300_0641	putative lipase/esterase	0.579571	0.0200865	0.805404	0.0204687	0.225833	0.70558	48.6414	52.379	52.4994	45.3688	94.1134	85.0796	110.42	70.5189	83.8114
SAUSA300_0642	SAUSA300_0642	hypothetical protein	0.0037209	0.997912	0.926979	0.304455	0.923258	0.412479	43.2975	54.9079	59.7287	63.5163	16.806	80.3529	12.2688	94.0252	179.596
SAUSA300_0643	SAUSA300_0643	acetyltransferase	-1.81453	0.000496202	-0.364938	0.562745	1.44959	0.0307506	281.988	228.119	186.066	49.9056	97.4746	47.2664	73.613	141.038	293.34
SAUSA300_0644	graX	hypothetical protein	0.35865	0.34404	0.531573	0.251857	0.172923	0.819083	79.0506	62.9102	63.1134	104.348	87.391	70.8996	49.0754	47.0126	149.663
SAUSA300_0645	graR	DNA-binding response regulator	0.347776	0.652675	-0.575969	0.555721	-0.923745	0.422823	44.0585	43.9956	53.1985	27.2213	110.919	37.8131	12.2688	94.0252	17.9596
SAUSA300_0646	graS	sensor histidine kinase	-0.344294	0.19192	0.20693	0.560921	0.551225	0.21731	106.647	109.054	125.84	95.2744	70.5851	108.713	147.226	141.038	119.731
SAUSA300_0647	vraF	ABC transporter ATP-binding protein	-0.0427127	0.911529	1.27859	3.80311e-05	1.32131	0.00145521	79.7289	73.0257	80.5887	77.1269	43.6955	113.439	233.108	94.0252	197.555
SAUSA300_0648	vraG	ABC transporter permease	-0.74037	0.104871	1.05379	0.0177513	1.79416	0.000318222	187.567	165.105	194.785	86.2006	100.836	141.799	503.022	517.139	173.609
SAUSA300_0649	pitR	hypothetical protein	-0.0630896	0.793148	-0.422907	0.164869	-0.359817	0.373675	201.862	219.631	248.223	204.159	242.006	189.066	110.42	188.05	191.569
SAUSA300_0650	pitA	phosphate transporter family protein	-0.329348	0.238124	-0.339978	0.296148	-0.0106301	0.980194	438.319	511.423	571.46	281.286	467.206	458.484	331.259	352.595	478.922
SAUSA300_0651	SAUSA300_0651	CHAP domain-contain protein	-1.31906	0.00129471	0.485741	0.29575	1.80481	4.64205e-05	774.821	926.488	1388.7	204.159	557.958	472.664	1496.8	1269.34	1544.52
SAUSA300_0652	SAUSA300_0652	hypothetical protein	-0.564853	0.0723045	-0.328885	0.506108	0.235968	0.771361	65.2357	64.0361	65.9278	72.59	30.2507	33.0865	85.8819	47.0126	35.9192
SAUSA300_0653	rbf	AraC family transcriptional regulator	-0.578315	0.0936882	0.0714912	0.89254	0.649806	0.282528	66.0464	74.3768	80.276	27.2213	53.7791	66.173	110.42	94.0252	53.8788
SAUSA300_0654	sarX	hypothetical protein	-3.86165	0.00415981	-2.33427	0.105806	0	1	9.52974	11.8996	11.9568	0	0	0	0	0	0
SAUSA300_0655	SAUSA300_0655	hypothetical protein	-1.34368	3.7742e-06	-0.655658	0.0556453	0.688019	0.106013	505.143	428.992	425.128	176.938	191.588	165.432	122.688	470.126	317.286
SAUSA300_0656	SAUSA300_0656	hypothetical protein	-1.25106	8.46183e-10	-0.59043	0.0267478	0.660626	0.0758592	274.824	249.805	260.768	149.717	94.1134	89.8062	196.301	94.0252	185.582
SAUSA300_0657	SAUSA300_0657	hypothetical protein	0.233088	0.41587	-0.0508371	0.913891	-0.283925	0.586795	160.649	132.039	125.307	163.328	174.782	151.253	73.613	94.0252	185.582
SAUSA300_0658	ccpE	LysR family transcriptional regulator	0.0270664	0.899713	-0.232737	0.409217	-0.259803	0.497646	234.902	204.96	215.958	235.918	205.033	231.605	257.646	117.532	167.623
SAUSA300_0659	SAUSA300_0659	sugar efflux transporter	-0.608604	0.0124788	-0.926295	0.00731053	-0.317691	0.543711	188.477	207.818	228.172	131.569	147.892	127.619	110.42	0	143.677
SAUSA300_0660	SAUSA300_0660	hypothetical protein	-0.479818	0.233693	-1.03613	0.0876099	-0.556313	0.522886	63.7302	72.6793	84.6356	58.9794	36.9731	66.173	73.613	47.0126	11.9731
SAUSA300_0661	SAUSA300_0661	hypothetical protein	-0.561499	0.239733	-0.357057	0.618806	0.204441	0.858686	44.5218	35.1099	35.2449	18.1475	30.2507	28.3599	12.2688	0	47.8922
SAUSA300_0662	SAUSA300_0662	acetyltransferase	1.66862	0.000164816	2.41446	4.50035e-06	0.745842	0.409781	6.0719	6.16631	7.10049	13.6106	26.8895	18.9066	24.5377	47.0126	35.9192
SAUSA300_0663	SAUSA300_0663	hypothetical protein	-1.11709	0.260641	-1.39666	0.249468	-0.279569	0.877666	59.2135	48.4471	47.1465	13.6106	50.4179	4.72664	0	0	41.9057
SAUSA300_0664	SAUSA300_0664	hypothetical protein	-0.436838	0.551575	-0.216643	0.804706	0.220195	0.84892	124.317	123.188	118.317	22.6844	127.725	118.166	85.8819	211.557	53.8788
SAUSA300_0665	SAUSA300_0665	acetyltransferase	-0.455094	0.50475	0.764518	0.271377	1.21961	0.152431	44.8692	45.797	45.8037	68.0531	6.72239	28.3599	49.0754	117.532	77.8249
SAUSA300_0666	SAUSA300_0666	hypothetical protein	1.17485	4.52289e-05	1.29588	7.46892e-05	0.121031	0.8307	92.6503	123.153	113.994	222.307	326.036	189.066	343.528	305.582	197.555
SAUSA300_0667	SAUSA300_0667	hypothetical protein	0.580472	0.00789483	-1.09785	0.0293814	-1.67832	0.00269159	85.1059	93.9496	82.5753	104.348	127.725	160.706	12.2688	23.5063	59.8653
SAUSA300_0668	SAUSA300_0668	hypothetical protein	1.49692	3.89683e-09	1.03723	0.000547707	-0.45969	0.240794	190.611	191.589	185.256	675.994	581.486	340.318	306.721	446.62	419.057
SAUSA300_0669	uppP	undecaprenyl pyrophosphate phosphatase	-0.785058	5.36962e-05	-1.10871	2.00522e-05	-0.323654	0.401317	436.846	424.523	497.384	303.971	285.701	193.792	220.839	141.038	227.488
SAUSA300_0670	cydD	ABC transporter ATP-binding protein	-1.75144	1.51084e-16	-2.63575	2.90738e-12	-0.884312	0.0868756	437.227	388.789	384.622	158.791	100.836	103.986	98.1507	0	65.8518
SAUSA300_0671	cydC	ABC transporter ATP-binding protein	-1.54171	5.31797e-14	-1.70632	1.10873e-07	-0.164614	0.786577	301.031	289.557	282.07	136.106	104.197	56.7197	73.613	94.0252	95.7845
SAUSA300_0672	mgrA	MarR family transcriptional regulator	-1.69068	5.43364e-13	-1.22291	1.07888e-06	0.467773	0.147527	2761.06	2653.19	2723.99	544.425	1025.16	945.328	1067.39	1104.8	1287.1
SAUSA300_0673	SAUSA300_0673	cobalamin synthesis protein/P47K family protein	-0.861173	0.00177181	0.0390492	0.92851	0.900222	0.054716	109.394	100.497	104.87	58.9794	47.0567	70.8996	61.3442	235.063	95.7845
SAUSA300_0674	SAUSA300_0674	aldo/keto reductase family oxidoreductase	-1.70826	3.9288e-12	-0.749184	0.0110416	0.959074	0.0174136	287.067	247.397	243.955	63.5163	84.0298	89.8062	159.495	235.063	125.717
SAUSA300_0675	SAUSA300_0675	hypothetical protein	-1.00289	0.0818701	-0.844245	0.357423	0.158646	0.917147	25.0983	23.574	25.4955	0	13.4448	23.6332	12.2688	23.5063	11.9731
SAUSA300_0676	SAUSA300_0676	anion transporter family protein	0.16038	0.512557	-1.79571	0.000366508	-1.95609	0.000583258	119.767	143.592	125.197	140.643	157.976	132.346	24.5377	0	53.8788
SAUSA300_0677	SAUSA300_0677	putative deoxyribodipyrimidine photolyase	0.0323117	0.931976	-0.0608222	0.901639	-0.0931339	0.877486	204.261	206.623	184.079	258.602	198.31	151.253	73.613	235.063	251.434
SAUSA300_0678	SAUSA300_0678	hypothetical protein	0.858076	0.00960705	0.719053	0.112264	-0.139023	0.852611	46.1101	54.4748	59.7655	81.6638	84.0298	127.619	122.688	141.038	47.8922
SAUSA300_0679	SAUSA300_0679	hypothetical protein	-1.25163	0.00812463	-2.6286	0.00726414	-1.37697	0.295932	63.2835	63.7589	63.1686	9.07375	50.4179	14.1799	12.2688	0	11.9731
SAUSA300_0680	norA	multi drug resistance protein	0.936675	3.16377e-08	0.626444	0.0288619	-0.31023	0.460036	87.902	89.3942	83.9366	190.549	184.866	118.166	134.957	164.544	125.717
SAUSA300_0681	SAUSA300_0681	hypothetical protein	-1.72745	0.00402395	-0.546946	0.442887	1.1805	0.16478	100.89	107.287	142.58	9.07375	23.5284	75.6263	73.613	47.0126	101.771
SAUSA300_0682	ybaK	ybaK/ebsC protein	0.247507	0.724448	-2.39104	0.0925764	-2.63855	0.125128	12.7063	11.0335	10.9818	0	13.4448	28.3599	0	0	0
SAUSA300_0683	fruR	DeoR family transcriptional regulator	-3.07673	0.00271147	-1.0003	0.385955	2.07643	0.103346	349.341	438.743	217.393	0	70.5851	47.2664	36.8065	164.544	293.34
SAUSA300_0684	fruB	fructose 1-phosphate kinase	-2.92362	3.99223e-07	-1.37329	0.0280021	1.55033	0.040606	459.843	540.262	273.166	13.6106	94.1134	56.7197	110.42	235.063	161.636
SAUSA300_0685	fruA	fructose specific permease	-3.84077	1.39695e-26	-3.07968	3.95942e-16	0.761093	0.131738	4067.83	3973.77	2854.25	244.991	255.451	259.965	208.57	376.101	658.518
SAUSA300_0686	nagA	N-acetylglucosamine-6-phosphate deacetylase	-0.0193922	0.947748	-0.132915	0.730303	-0.113522	0.833749	186.426	158.713	181.43	113.422	215.116	184.339	134.957	164.544	173.609
SAUSA300_0687	mpfA	putative hemolysin	-0.139153	0.809054	-0.453168	0.428359	-0.314014	0.673093	500.345	539.933	599.605	675.994	440.316	373.405	294.452	775.708	203.542
SAUSA300_0688	SAUSA300_0688	aldo/keto reductase family oxidoreductase	1.52612	8.4235e-10	0.743092	0.0311183	-0.783026	0.055169	115.002	99.0767	112.762	390.171	262.173	293.052	73.613	305.582	203.542
SAUSA300_0689	csbB	glycosyl transferase, group 2 family protein	1.89297	1.0568e-20	1.64242	1.52645e-11	-0.250551	0.503184	113.48	110.006	134.026	489.983	363.009	482.118	441.678	188.05	407.084
SAUSA300_0690	saeS	sensor histidine kinase SaeS	-2.98709	2.1102e-22	-0.986335	0.00211131	2.00076	2.94319e-08	1092.46	1025.08	1136.65	68.0531	181.504	155.979	417.141	728.696	538.788
SAUSA300_0691	saeR	DNA-binding response regulator SaeR	-2.55798	4.05709e-35	-1.02196	2.24358e-06	1.53602	5.72216e-09	1115.99	1038	1089.7	181.475	208.394	155.979	343.528	564.151	652.532
SAUSA300_0692	saeQ	hypothetical protein	-3.52467	5.41983e-32	-0.33761	0.1164	3.18706	1.46649e-19	428.838	424.384	467.05	22.6844	53.7791	33.0865	269.914	470.126	353.205
SAUSA300_0693	saeP	hypothetical protein	-1.37347	0.000244212	2.69685	1.11888e-32	4.07032	1.79021e-25	77.9421	82.7775	95.783	54.4425	26.8895	18.9066	564.367	376.101	640.559
SAUSA300_0694	SAUSA300_0694	hypothetical protein	-0.745479	0.135255	0.565308	0.29894	1.31079	0.0394408	78.9513	86.2071	100.97	18.1475	63.8627	75.6263	196.301	141.038	77.8249
SAUSA300_0695	queE	radical activating enzyme family protein	0.933608	5.67297e-05	1.3929	8.30809e-07	0.459291	0.29331	53.489	54.1111	65.4312	108.885	97.4746	127.619	147.226	164.544	149.663
SAUSA300_0696	queD	6-pyruvoyl tetrahydrobiopterin synthase-like protein	1.11383	0.0121299	1.35476	0.00946358	0.240929	0.786577	27.3649	31.0221	35.3185	27.2213	84.0298	89.8062	73.613	23.5063	107.758
SAUSA300_0697	queC	exsB protein	1.0626	0.00500192	1.40607	0.00203807	0.343465	0.647574	29.0194	28.8743	31.4003	27.2213	80.6686	75.6263	98.1507	0	95.7845
SAUSA300_0698	pabA	para-aminobenzoate synthase, glutamine amidotransferase, component II	-2.21951	0.0617736	0.102192	0.92851	2.3217	0.173942	11.4158	13.4412	13.5571	9.07375	0	0	24.5377	0	11.9731
SAUSA300_0699	pabB	chorismate-binding domain-containing protein	-2.05601	0.121503	0.920191	0.506557	2.97621	0.0524685	49.8161	47.8235	50.8071	13.6106	16.806	4.72664	49.0754	258.569	0
SAUSA300_0700	pabC	hypothetical protein	0.0992406	0.911059	-0.40309	0.712081	-0.50233	0.722048	34.2144	35.6641	39.6597	9.07375	33.6119	75.6263	0	23.5063	47.8922
SAUSA300_0701	SAUSA300_0701	hypothetical protein	-1.12132	0.105888	-0.975182	0.234285	0.14614	0.90918	109.509	106.837	115.282	9.07375	84.0298	56.7197	73.613	94.0252	23.9461
SAUSA300_0702	SAUSA300_0702	hypothetical protein	-0.716455	0.306247	-0.0196351	0.983935	0.696819	0.452068	172.048	170.613	187.629	154.254	43.6955	127.619	36.8065	235.063	251.434
SAUSA300_0703	ltaS	sulfatase family protein	-0.579076	0.00128206	-0.294871	0.147006	0.284205	0.236881	3656.69	3465.52	3594	1973.54	2416.7	2783.99	3104.02	3361.4	2388.62
SAUSA300_0704	SAUSA300_0704	ABC transporter ATP-binding protein	-0.599433	0.0284663	1.43556	3.83809e-09	2.03499	6.41015e-12	217.497	232.432	192.614	136.106	117.642	174.886	539.829	846.227	460.963
SAUSA300_0705	recQ	ATP-dependent DNA helicase RecQ	-1.21233	6.57606e-06	0.288485	0.360767	1.50081	5.3651e-06	308.211	371.884	339.83	122.496	188.227	122.893	318.99	329.088	532.801
SAUSA300_0706	opuBA	putative osmoprotectant ABC transporter ATP-binding protein	-0.123681	0.646021	-0.360333	0.276783	-0.236652	0.609875	256.923	227.097	217.852	290.36	194.949	160.706	159.495	211.557	185.582
SAUSA300_0707	opuBB	osmoprotectant ABC transporter permease	0.00737112	0.979027	0.0830693	0.787795	0.0756981	0.857283	412.873	455.112	491.681	431.003	406.704	534.111	564.367	235.063	538.788
SAUSA300_0708	hisC2	histidinol-phosphate aminotransferase	0.896011	0.0291733	1.27042	0.0150855	0.374409	0.669829	19.1753	22.0671	16.1325	36.295	36.9731	33.0865	85.8819	47.0126	23.9461
SAUSA300_0709	SAUSA300_0709	hypothetical protein	0.543288	0.292454	0.496921	0.41966	-0.0463675	0.956511	63.4655	73.1989	72.0166	81.6638	73.9462	151.253	85.8819	0	155.65
SAUSA300_0710	SAUSA300_0710	hypothetical protein	0.355993	0.586017	-0.448823	0.740674	-0.804816	0.648477	9.54629	9.5266	9.69419	4.53688	20.1672	9.45328	0	0	11.9731
SAUSA300_0711	bmrU	hypothetical protein	0.734178	0.00403666	1.13609	4.25735e-05	0.401908	0.302617	191.075	157.258	152.458	244.991	255.451	335.592	417.141	164.544	431.03
SAUSA300_0712	dtpT	amino acid/peptide transporter (peptide:H+ symporter)	-1.36551	3.78544e-16	-1.74017	5.79361e-15	-0.374657	0.242109	902.563	966.638	923.597	281.286	416.788	378.131	282.183	399.607	233.475
SAUSA300_0713	folE	7-cyano-7-deazaguanine reductase	-0.490785	0.271553	-0.0449662	0.946897	0.445819	0.600476	45.5641	49.6769	56.6935	18.1475	26.8895	66.173	73.613	47.0126	35.9192
SAUSA300_0714	SAUSA300_0714	integral membrane protein	-0.609535	0.271209	0.225556	0.740978	0.835091	0.262397	86.264	101.692	107.96	36.295	114.281	37.8131	110.42	47.0126	155.65
SAUSA300_0715	nrdI	ribonucleotide reductase stimulatory protein	0.207197	0.285279	1.88706	1.0214e-31	1.67987	7.88686e-16	195.194	219.441	197.213	263.139	211.755	236.332	625.711	1010.77	730.357
SAUSA300_0716	mrdE	ribonucleotide-diphosphate reductase subunit alpha	-0.0454615	0.824286	1.30297	8.84695e-16	1.34843	1.19375e-14	1446.97	1729.44	1869.03	1401.89	1694.04	1791.4	3766.53	3949.06	4663.51
SAUSA300_0717	nrdF	ribonucleotide-diphosphate reductase subunit beta	-0.534218	0.000227775	0.467648	0.00289415	1.00187	8.58702e-09	837.608	921.413	1004.57	576.183	658.794	671.183	1459.99	1269.34	1137.44
SAUSA300_0718	sstA	iron compound ABC transporter permease	0.419538	0.496002	0.621325	0.448247	0.201787	0.8763	19.8867	13.0428	12.6926	13.6106	26.8895	18.9066	24.5377	0	29.9326
SAUSA300_0719	sstB	iron compound ABC transporter permease	-1.41332	0.195613	0.974429	0.272911	2.38775	0.099803	9.97645	10.9469	12.4718	4.53688	0	9.45328	0	0	41.9057
SAUSA300_0720	sstC	putative iron compound ABC transporter ATP-binding protein	-0.438754	0.632715	-0.388587	0.783817	0.0501666	0.979034	9.67865	9.00697	8.66406	0	16.806	0	0	0	11.9731
SAUSA300_0721	sstD	transferrin receptor	0.745339	0.0144266	0.559961	0.274198	-0.185378	0.825506	36.1832	31.9921	29.6896	54.4425	60.5015	47.2664	49.0754	47.0126	47.8922
SAUSA300_0722	murB	UDP-N-acetylenolpyruvoylglucosamine reductase	0.307227	0.569876	-0.561865	0.370437	-0.869092	0.224232	119.502	159.441	131.433	217.77	144.531	146.526	36.8065	23.5063	167.623
SAUSA300_0723	SAUSA300_0723	hypothetical protein	-0.171743	0.759269	1.05454	0.0402891	1.22628	0.111061	20.2507	22.171	27.3166	22.6844	16.806	23.6332	73.613	23.5063	41.9057
SAUSA300_0724	SAUSA300_0724	hypothetical protein	-0.0811537	0.917733	0.395324	0.623266	0.476477	0.648679	67.9491	63.655	72.4949	104.348	47.0567	42.5398	12.2688	70.5189	161.636
SAUSA300_0725	SAUSA300_0725	hypothetical protein	1.39021	7.23722e-16	2.05862	2.03254e-23	0.668412	0.0312411	54.3162	53.3316	57.2822	176.938	134.448	122.893	257.646	141.038	239.461
SAUSA300_0726	SAUSA300_0726	glycerate kinase family protein	0.118155	0.589236	0.0376104	0.92023	-0.0805444	0.871169	143.674	133.528	145.781	167.864	168.06	118.166	220.839	70.5189	125.717
SAUSA300_0727	pepT	peptidase T	-0.672399	5.82031e-05	-0.563206	0.018047	0.109193	0.798828	346.33	311.07	308.503	195.086	188.227	226.879	184.033	188.05	245.448
SAUSA300_0728	SAUSA300_0728	hypothetical protein	0.655653	0.115016	0.858285	0.0981634	0.202632	0.819083	33.3706	41.3108	37.2132	31.7581	87.391	51.9931	110.42	0	65.8518
SAUSA300_0729	SAUSA300_0729	hypothetical protein	-0.125097	0.867122	1.12285	0.0891038	1.24794	0.141802	35.3229	37.1191	34.086	0	40.3343	56.7197	49.0754	94.0252	89.7979
SAUSA300_0730	gdpS	GGDEF domain-containing protein	-1.01197	0.00479185	-0.429023	0.338313	0.58295	0.295638	213.807	207.056	239.448	90.7375	117.642	118.166	282.183	0	155.65
SAUSA300_0731	tagO	glycosyl transferase, group 4 family protein	-1.23327	1.61512e-11	-0.567818	0.0168973	0.665456	0.040606	332.945	321.67	319.816	108.885	151.254	151.253	159.495	141.038	275.38
SAUSA300_0732	SAUSA300_0732	hypothetical protein	-1.92482	8.36775e-08	-0.381207	0.360564	1.54361	0.00205648	208.529	175.653	140.722	27.2213	60.5015	47.2664	134.957	94.0252	149.663
SAUSA300_0733	fakB1	degV family protein	-0.754813	0.0470027	-1.45441	0.00159187	-0.699594	0.247416	306.97	257.547	257.089	181.475	215.116	85.0796	85.8819	47.0126	131.704
SAUSA300_0734	comFA	putative comf operon protein 1	-1.16059	0.184081	-0.784573	0.532884	0.376019	0.863071	12.8056	12.0208	11.92	0	6.72239	9.45328	24.5377	0	0
SAUSA300_0735	comFC	hypothetical protein	0.377111	0.665208	-1.52586	0.314934	-1.90297	0.321102	7.67674	6.01042	5.37135	9.07375	6.72239	9.45328	0	0	0
SAUSA300_0736	raiA	ribosomal subunit interface protein	-0.956071	0.0618532	-1.10293	0.0491403	-0.146864	0.869163	596.552	330.175	244.47	249.528	225.2	127.619	147.226	305.582	131.704
SAUSA300_0737	secA	preprotein translocase subunit SecA	1.24613	4.02655e-16	1.15709	6.86191e-12	-0.0890395	0.75867	571.917	723.762	671.971	1742.16	1351.2	1583.43	1447.72	1269.34	1592.42
SAUSA300_0739	SAUSA300_0739	LysM domain-containing protein	0.315801	0.612048	-0.648833	0.614056	-0.964634	0.562857	11.6144	10.895	10.5404	9.07375	13.4448	18.9066	0	0	11.9731
SAUSA300_0740	SAUSA300_0740	hypothetical protein	0.250524	0.790904	-0.990287	0.354583	-1.24081	0.318802	80.6223	57.9217	49.5011	127.033	77.3074	18.9066	0	94.0252	23.9461
SAUSA300_0741	uvrB	excinuclease ABC subunit B	-0.267998	0.50936	0.40471	0.343404	0.672708	0.16478	279.374	282.542	243.734	326.655	117.642	231.605	392.603	282.076	371.165
SAUSA300_0742	uvrA	excinuclease ABC subunit A	0.548228	0.00692622	0.206323	0.423436	-0.341905	0.244352	608.663	684.789	615.296	1057.09	786.519	954.782	760.668	446.62	874.033
SAUSA300_0743	hprK	HPr kinase/phosphorylase	1.02323	2.29043e-05	0.987765	0.000669	-0.0354694	0.942064	131.745	168.153	114.362	285.823	235.284	326.138	331.259	235.063	251.434
SAUSA300_0744	lgt	prolipoprotein diacylglyceryl transferase	0.0114083	0.967789	-0.308929	0.408895	-0.320337	0.530159	115.929	142.241	130.163	131.569	124.364	137.073	122.688	141.038	83.8114
SAUSA300_0745	SAUSA300_0745	putative acetyltransferase	-0.366583	0.654616	-0.0810577	0.936855	0.285525	0.819083	113.993	129.077	114.748	113.422	84.0298	80.3529	208.57	141.038	11.9731
SAUSA300_0746	SAUSA300_0746	TPR domain-containing protein	-0.534523	0.0134161	-0.875069	0.0036577	-0.340547	0.438932	237.681	292.103	279.439	181.475	215.116	155.979	196.301	70.5189	143.677
SAUSA300_0747	trxB	thioredoxin-disulfide reductase	-0.495046	0.00112657	0.381286	0.0229094	0.876332	9.54955e-07	1170.27	1137.49	1062.74	925.523	840.298	619.19	1410.92	1551.42	1454.73
SAUSA300_0748	rapZ	hypothetical protein	0.450104	0.191686	0.559189	0.158085	0.109085	0.863124	135.369	160.549	137.668	294.897	141.17	160.706	196.301	305.582	179.596
SAUSA300_0749	SAUSA300_0749	hypothetical protein	1.85617	6.61932e-22	1.57867	6.49055e-13	-0.277508	0.383533	212.219	239.152	221.697	1011.72	689.045	742.083	797.475	446.62	694.437
SAUSA300_0750	whiA	hypothetical protein	1.82408	1.10427e-07	1.78584	6.35552e-07	-0.0382483	0.947156	225.686	262.12	258.156	1247.64	631.904	765.716	993.776	470.126	1041.66
SAUSA300_0751	trnaR	tRNA-Arg	-1.92406	0.1784	-1.35848	0.370143	0.56558	NA	5.32739	5.87185	5.77604	0	0	4.72664	0	0	0
SAUSA300_0752	clpP	ATP-dependent Clp protease proteolytic subunit	-1.30325	6.32469e-06	-1.0156	0.00241937	0.287645	0.56533	614.586	511.908	482.925	136.106	278.979	231.605	184.033	329.088	293.34
SAUSA300_0753	SAUSA300_0753	hypothetical protein	0.841223	0.00778067	1.24863	0.000241812	0.407404	0.402074	122.067	131.121	114.086	249.528	262.173	141.799	331.259	117.532	353.205
SAUSA300_0754	SAUSA300_0754	hypothetical protein	-0.311247	0.732607	0.893967	0.316594	1.20521	0.257115	62.4728	47.4944	38.1513	49.9056	23.5284	47.2664	0	94.0252	167.623
SAUSA300_0755	gapR	glycolytic operon regulator	-0.501897	0.00184832	-0.583269	0.000669397	-0.0813715	0.772474	3899.97	3466.52	2760.07	2572.41	2238.55	2344.41	2257.47	2233.1	2262.91
SAUSA300_0756	gapA	glyceraldehyde-3-phosphate dehydrogenase, type I	-1.57866	5.28662e-39	-1.81447	1.78293e-44	-0.235817	0.179013	11046.1	11189.5	9889.23	3144.05	3791.43	3814.4	3373.93	2585.69	3071.09
SAUSA300_0757	pgk	phosphoglycerate kinase	0.378646	0.334501	-0.233918	0.593928	-0.612564	0.17842	706.64	1836.69	1208.85	1742.16	1623.46	1512.53	1153.27	1010.77	1023.7
SAUSA300_0758	tpiA	triosephosphate isomerase	0.393569	0.330077	-0.316293	0.470506	-0.709861	0.125128	779.139	1774.75	1168.51	1633.28	1593.21	1663.78	1361.84	705.189	897.979
SAUSA300_0759	gpmI	phosphoglyceromutase	0.0435802	0.912592	-0.429716	0.233757	-0.473296	0.24952	1904.77	3939.46	2848.93	3334.6	2954.49	2670.55	2392.42	2468.16	1640.31
SAUSA300_0760	eno	phosphopyruvate hydratase	-0.81744	2.1933e-13	-1.24009	6.65952e-25	-0.422645	0.00339146	6658.69	7932.51	7170.72	3765.61	4577.95	3989.29	3042.67	3079.33	3089.05
SAUSA300_0761	SAUSA300_0761	hypothetical protein	-1.86721	4.42921e-09	-0.534545	0.139873	1.33267	0.00977239	126.583	124.573	124.075	18.1475	33.6119	51.9931	171.764	23.5063	59.8653
SAUSA300_0762	secG	preprotein translocase subunit SecG	-0.148258	0.700996	-0.34652	0.482136	-0.198263	0.789584	112.388	104.81	104.815	149.717	57.1403	89.8062	85.8819	117.532	71.8383
SAUSA300_0763	est	carboxylesterase	0.534382	0.0016576	0.416227	0.0843135	-0.118155	0.76852	197.544	205.601	208.508	367.487	278.979	241.059	331.259	141.038	281.367
SAUSA300_0764	rnr	ribonuclease R	0.622728	0.0604752	0.144661	0.728012	-0.478067	0.25721	975.541	1042.23	1070.52	2027.98	1247	1484.17	895.625	1762.97	856.074
SAUSA300_0765	smpB	SsrA-binding protein	0.821503	1.09178e-05	-0.685412	0.0810274	-1.50692	0.000288929	116.309	133.251	121.223	244.991	181.504	236.332	85.8819	141.038	53.8788
SAUSA300_0766	ssrA	10Sa RNA (tmRNA)	0.533763	0.0550939	0.764795	0.00522249	0.231032	0.538762	15581.2	13302.5	11457.5	26264	16194.2	15947.7	20673	20732.6	27089
SAUSA300_0767	SAUSA300_0767	hypothetical protein	-1.83925	7.62889e-07	-1.56035	0.00289415	0.278903	0.775835	126.981	102.489	110.241	22.6844	26.8895	47.2664	24.5377	94.0252	29.9326
SAUSA300_0768	SAUSA300_0768	hypothetical protein	-1.36366	0.000510048	-2.02464	0.00640165	-0.660983	0.562538	77.8428	64.9714	69.7724	27.2213	20.1672	37.8131	24.5377	47.0126	5.98653
SAUSA300_0769	SAUSA300_0769	hypothetical protein	-0.503507	0.129859	-0.87103	0.113643	-0.367523	0.666224	74.9144	65.11	64.1619	40.8319	47.0567	56.7197	24.5377	0	53.8788
SAUSA300_0770	SAUSA300_0770	hypothetical protein	5.72795	9.64617e-19	5.33929	8.9288e-13	-0.388652	0.763815	1.2574	0.969981	1.65555	58.9794	110.919	33.0865	36.8065	141.038	17.9596
SAUSA300_0771	SAUSA300_0771	acetyltransferase	4.41069	1.7627e-30	4.94725	1.45981e-29	0.536562	0.442327	2.39898	3.29101	3.18234	72.59	43.6955	75.6263	171.764	23.5063	65.8518
SAUSA300_0772	clfA	clumping factor A	3.65462	4.0802e-49	4.43416	5.11034e-71	0.779536	0.0102021	284.966	467.254	340.695	4936.12	4352.75	4476.13	6931.89	6417.22	10189.1
SAUSA300_0773	vwb	putative staphylocoagulase	-1.25658	0.259358	-2.12449	0.152995	-0.86791	0.733783	7.94145	9.59589	11.3313	0	10.0836	0	0	0	0
SAUSA300_0774	empbp	secretory extracellular matrix and plasma binding protein	-1.32379	0.29193	0.746223	0.563252	2.07001	0.187956	18.1164	18.8107	22.0557	9.07375	13.4448	0	0	0	77.8249
SAUSA300_0775	SAUSA300_0775	hypothetical protein	-3.94308	0.00324167	-0.730298	0.58086	3.21278	0.118705	14.0464	11.1548	10.1173	0	0	0	0	23.5063	5.98653
SAUSA300_0776	nuc	thermonuclease	-2.3778	9.99473e-32	-1.22425	3.33693e-08	1.15355	0.000105319	694	606.966	734.128	154.254	121.003	118.166	294.452	376.101	257.421
SAUSA300_0777	cspC	cold shock protein	-2.93666	3.31578e-85	-1.28913	2.37109e-17	1.64754	1.20335e-19	3414.08	3250.16	2816.98	417.393	430.233	387.585	1521.34	1057.78	1245.2
SAUSA300_0778	SAUSA300_0778	hypothetical protein	0.954029	0.365974	1.32299	0.244497	0.368962	0.8307	15.7505	18.5855	17.972	18.1475	40.3343	42.5398	24.5377	141.038	0
SAUSA300_0779	SAUSA300_0779	hypothetical protein	0.29056	0.602139	1.42997	0.00585442	1.13941	0.14033	18.3977	19.1052	20.1058	31.7581	16.806	23.6332	49.0754	141.038	23.9461
SAUSA300_0780	lnsA	hypothetical protein	-2.06151	0.00497851	-0.760356	0.364744	1.30115	0.323806	27.3815	27.9736	30.6829	9.07375	3.36119	9.45328	0	0	29.9326
SAUSA300_0781	SAUSA300_0781	hypothetical protein	1.85388	6.0383e-43	1.42966	3.0754e-13	-0.424225	0.119712	122.05	110.786	103.325	412.856	416.788	382.858	269.914	329.088	311.299
SAUSA300_0782	SAUSA300_0782	hypothetical protein	1.40263	2.32256e-07	1.19598	0.000109624	-0.206652	0.666224	186.541	174.839	151.814	607.941	369.731	382.858	257.646	540.645	413.07
SAUSA300_0783	SAUSA300_0783	phosphoglycerate mutase family protein	-1.74378	0.000758117	-0.559002	0.369559	1.18478	0.19695	47.5495	42.6619	47.5144	18.1475	13.4448	9.45328	61.3442	23.5063	17.9596
SAUSA300_0784	SAUSA300_0784	LysE/YggA family protein	0.904353	0.0956781	0.295807	0.713041	-0.608547	0.522886	50.0808	38.5221	30.2414	36.295	107.558	75.6263	98.1507	0	35.9192
SAUSA300_0785	SAUSA300_0785	acetyltransferase	-0.847961	0.0827957	-1.7014	0.0146455	-0.853442	0.37025	132.688	86.1898	74.3344	31.7581	63.8627	66.173	0	47.0126	41.9057
SAUSA300_0786	ohr	OsmC/Ohr family protein	4.92494	5.72665e-131	4.29274	5.56653e-75	-0.632198	0.037363	25.1148	23.3315	26.8752	966.354	601.654	727.903	404.872	470.126	568.72
SAUSA300_0787	aroD	3-dehydroquinate dehydratase	0.824741	0.0760271	2.11341	2.19329e-06	1.28867	0.0503001	16.8094	18.9493	19.4068	36.295	40.3343	18.9066	159.495	47.0126	41.9057
SAUSA300_0788	SAUSA300_0788	nitroreductase family protein	0.657568	0.0285942	0.90909	0.0122471	0.251522	0.666224	88.481	65.8548	59.931	122.496	107.558	108.713	147.226	70.5189	149.663
SAUSA300_0789	SAUSA300_0789	putative thioredoxin	-0.124794	0.625723	-0.187628	0.637891	-0.0628337	0.917147	106.68	102.627	96.1509	95.2744	84.0298	103.986	110.42	70.5189	83.8114
SAUSA300_0790	SAUSA300_0790	hypothetical protein	-1.18068	6.35334e-05	-0.738739	0.0618957	0.441943	0.454793	167.317	138.066	143.904	86.2006	57.1403	56.7197	73.613	23.5063	119.731
SAUSA300_0791	gcvH	glycine cleavage system protein H	0.752354	0.00778067	-1.3525	0.00030301	-2.10485	6.72747e-08	383.936	338.956	337.807	803.027	450.4	538.837	196.301	47.0126	137.69
SAUSA300_0792	SAUSA300_0792	hypothetical protein	1.75089	0.0237579	-0.152767	0.935014	-1.90366	0.323105	2.97805	2.06121	2.31778	9.07375	6.72239	9.45328	0	0	0
SAUSA300_0793	SAUSA300_0793	hypothetical protein	-0.126925	0.735373	-1.1485	0.085423	-1.02157	0.23014	55.0277	49.8674	55.461	22.6844	67.2239	51.9931	49.0754	0	17.9596
SAUSA300_0794	SAUSA300_0794	TOPRIM domain-containing protein	2.34976	7.15627e-25	2.61876	5.25027e-21	0.268993	0.56518	29.7308	29.6017	29.9103	181.475	181.504	85.0796	159.495	164.544	203.542
SAUSA300_0795	SAUSA300_0795	hypothetical protein	2.19035	1.05046e-14	2.40547	2.2832e-12	0.215116	0.724741	25.9752	25.9816	24.8333	158.791	87.391	108.713	233.108	47.0126	107.758
SAUSA300_0796	metN	ABC transporter ATP-binding protein	1.62051	0.00139692	1.56578	0.00571637	-0.0547345	0.948503	53.0754	54.6307	36.7533	213.233	60.5015	174.886	110.42	94.0252	197.555
SAUSA300_0797	metP	ABC transporter permease	1.36912	2.84574e-05	1.45323	0.000581021	0.0841055	0.909899	33.1556	32.962	25.146	45.3688	97.4746	89.8062	73.613	47.0126	101.771
SAUSA300_0798	metQ	ABC transporter substrate-binding protein	1.15712	0.000446327	1.53803	4.65027e-05	0.380911	0.518506	56.3678	47.4252	43.5962	86.2006	151.254	85.0796	184.033	188.05	95.7845
SAUSA300_0799	int3	integrase	-0.317647	0.61866	-2.24329	0.0605275	-1.92564	0.185243	33.1887	32.8581	37.2684	9.07375	50.4179	18.9066	24.5377	0	0
SAUSA300_0800	sek	enterotoxin K	-0.755446	0.0739792	-2.65259	0.00613337	-1.89715	0.114405	58.1877	60.5719	74.8678	58.9794	40.3343	14.1799	12.2688	0	11.9731
SAUSA300_0801	seq	enterotoxin Q	-0.975218	0.317838	-0.535523	0.645262	0.439694	0.786577	55.9542	58.0949	71.1152	45.3688	16.806	33.0865	110.42	23.5063	0
SAUSA300_0802	SAUSA300_0802	hypothetical protein	-1.53788	7.82127e-05	-0.551171	0.265071	0.986707	0.152795	77.3961	74.5846	85.5001	27.2213	36.9731	14.1799	0	70.5189	77.8249
SAUSA300_0803	SAUSA300_0803	Cro/CI family transcriptional regulator	-0.777623	0.106	-1.19951	0.13944	-0.421886	0.74942	38.0859	37.8986	44.8103	13.6106	16.806	42.5398	0	70.5189	11.9731
SAUSA300_0804	SAUSA300_0804	putative transcriptional regulator	-0.591421	0.687098	-0.923297	0.58086	-0.331875	NA	5.1454	3.65475	3.75259	9.07375	0	0	0	0	0
SAUSA300_0805	SAUSA300_0805	pathogenicity island protein	-3.52439	0.0336053	0.858071	0.560987	4.38246	0.0354459	10.3239	8.22752	7.87308	0	0	0	49.0754	0	0
SAUSA300_0806	SAUSA300_0806	hypothetical protein	0.314094	0.793148	-0.602211	0.72318	-0.916305	NA	3.1104	3.16976	3.77098	4.53688	0	9.45328	0	0	0
SAUSA300_0807	SAUSA300_0807	hypothetical protein	0.555678	0.516994	0.344771	0.810052	-0.210907	0.917378	6.36971	5.83721	4.92987	18.1475	0	9.45328	24.5377	0	0
SAUSA300_0808	SAUSA300_0808	hypothetical protein	-0.736471	0.612048	0.703138	0.618806	1.43961	0.526883	6.18772	3.46422	3.99172	4.53688	3.36119	0	24.5377	0	0
SAUSA300_0809	SAUSA300_0809	putative DNA primase	0.160831	0.718794	0.507785	0.351483	0.346954	0.673137	39.1117	32.6503	36.6061	58.9794	20.1672	47.2664	12.2688	94.0252	59.8653
SAUSA300_0810	SAUSA300_0810	hypothetical protein	0.894271	0.217204	-1.44344	0.344525	-2.33771	0.192899	7.14731	5.62936	5.22419	18.1475	3.36119	14.1799	0	0	0
SAUSA300_0811	SAUSA300_0811	hypothetical protein	1.06501	0.185666	-0.105456	0.95183	-1.17047	0.558913	5.7741	4.13974	3.78938	18.1475	10.0836	0	12.2688	0	0
SAUSA300_0812	SAUSA300_0812	hypothetical protein	0.2585	0.690707	0.327851	0.676608	0.0693511	0.94755	46.2424	41.4321	47.8271	90.7375	43.6955	28.3599	36.8065	0	95.7845
SAUSA300_0813	SAUSA300_0813	hypothetical protein	0.729817	0.273988	-1.58389	0.28348	-2.31371	0.188013	6.61788	6.18363	7.0453	18.1475	10.0836	4.72664	0	0	0
SAUSA300_0814	SAUSA300_0814	hypothetical protein	-2.90582	5.0771e-21	-2.70844	8.29966e-11	0.197382	0.811374	391.646	417.352	378.386	27.2213	73.9462	51.9931	98.1507	94.0252	29.9326
SAUSA300_0815	ear	Ear protein	-4.51051	7.43316e-07	1.61565	3.01609e-08	6.12617	2.14476e-10	95.678	88.6494	96.997	9.07375	3.36119	0	147.226	423.114	323.273
SAUSA300_0816	SAUSA300_0816	CsbD-like superfamily protein	2.66846	1.78133e-07	2.11423	6.95933e-05	-0.554228	0.447178	271.052	235.792	247.193	2508.89	978.107	1309.28	1509.07	399.607	1311.05
SAUSA300_0817	SAUSA300_0817	hypothetical protein	-0.0301541	0.905614	-0.365669	0.248859	-0.335515	0.427389	178.037	212.322	216.234	163.328	215.116	212.699	184.033	94.0252	161.636
SAUSA300_0818	sufC	FeS assembly ATPase SufC	1.24967	8.79198e-05	0.787184	0.0384923	-0.462482	0.342299	180.172	186.271	159.448	517.204	352.925	382.858	306.721	94.0252	419.057
SAUSA300_0819	sufD	FeS assembly protein SufD	1.61937	1.43683e-32	1.29244	9.91856e-17	-0.326937	0.112671	482.013	597.197	521.683	1655.96	1788.15	1465.26	1423.19	1081.29	1340.98
SAUSA300_0820	sufS	SufS subfamily cysteine desulfurase	2.02444	9.77958e-24	1.50937	8.40652e-12	-0.515075	0.0669454	296.713	468.345	410.32	1556.15	1562.95	1663.78	1288.23	916.746	1101.52
SAUSA300_0821	sufU	NifU family SUF system FeS assembly protein	2.44827	3.43891e-12	2.00557	1.9105e-07	-0.442694	0.416281	73.0117	120.451	100.75	666.921	403.343	538.837	294.452	658.177	299.326
SAUSA300_0822	sufB	FeS assembly protein SufB	1.74805	6.50688e-24	1.16525	2.52525e-09	-0.582804	0.0134153	434.298	556.631	527	1932.71	1562.95	1607.06	895.625	1175.32	1305.06
SAUSA300_0823	SAUSA300_0823	hypothetical protein	1.72046	0.061317	1.79389	0.13944	0.0734372	0.968214	3.65638	3.4469	3.03518	27.2213	6.72239	0	24.5377	23.5063	0
SAUSA300_0824	mpfB	hypothetical protein	2.18639	1.49245e-16	2.1283	3.55109e-12	-0.0580862	0.913911	65.9968	62.2	59.1401	390.171	268.895	193.792	368.065	188.05	245.448
SAUSA300_0825	SAUSA300_0825	2-nitropropane dioxygenase family oxidoreductase	1.37506	0.000107779	1.63875	8.20481e-05	0.263693	0.704558	33.9828	35.7507	43.7802	149.717	63.8627	85.0796	159.495	47.0126	119.731
SAUSA300_0826	SAUSA300_0826	hypothetical protein	-1.80111	5.35774e-11	-0.867622	0.00977267	0.933486	0.0645158	166.671	164.602	155.328	45.3688	53.7791	37.8131	49.0754	94.0252	107.758
SAUSA300_0827	SAUSA300_0827	hypothetical protein	-1.09212	0.0444456	-1.16788	0.0707894	-0.0757604	0.939895	152.244	164.239	161.582	68.0531	67.2239	89.8062	24.5377	0	137.69
SAUSA300_0828	SAUSA300_0828	5'-nucleotidase family protein	-0.283523	0.197636	-0.152986	0.618884	0.130537	0.775835	218.357	282.628	254.072	231.381	208.394	179.612	233.108	211.557	227.488
SAUSA300_0829	lipA	lipoyl synthase	1.3579	2.99814e-05	1.20117	0.000681815	-0.15673	0.786577	186.244	287.651	229.257	798.49	463.845	543.564	674.786	611.164	371.165
SAUSA300_0830	SAUSA300_0830	hypothetical protein	1.19201	0.0140991	0.434218	0.556679	-0.757794	0.387257	29.0194	35.3004	37.1396	127.033	50.4179	56.7197	98.1507	0	29.9326
SAUSA300_0831	SAUSA300_0831	hypothetical protein	-1.20729	0.100295	-1.44543	0.234023	-0.238134	0.90918	20.4823	19.9366	16.7211	0	6.72239	18.9066	0	0	11.9731
SAUSA300_0832	SAUSA300_0832	hypothetical protein	-1.58297	1.557e-07	-1.95414	4.14518e-05	-0.371173	0.640638	197.61	163.528	162.906	54.4425	77.3074	37.8131	24.5377	94.0252	41.9057
SAUSA300_0833	nagD	hypothetical protein	-0.962525	2.08132e-05	-1.90771	2.33061e-06	-0.945187	0.0787179	237.35	210.78	218.036	136.106	107.558	99.2595	147.226	0	29.9326
SAUSA300_0834	SAUSA300_0834	D-isomer specific 2-hydroxyacid dehydrogenase	-0.797861	2.5525e-07	-1.14096	1.53814e-06	-0.3431	0.329738	427.085	381.844	396.652	263.139	205.033	231.605	220.839	141.038	173.609
SAUSA300_0835	dltA	D-alanine--poly(phosphoribitol) ligase subunit 1	0.173451	0.436009	0.860896	2.12375e-05	0.687445	0.00334791	968.642	931.58	1095.61	839.322	1213.39	1323.46	2036.63	1715.96	1688.2
SAUSA300_0836	dltB	dltB protein	-0.479273	0.0167665	-0.262305	0.275372	0.216968	0.483738	1026.7	940.951	1103.81	585.257	823.492	789.349	1079.66	705.189	760.289
SAUSA300_0837	dltC	D-alanine--poly(phosphoribitol) ligase subunit 2	-0.428239	0.0876219	-0.222943	0.476052	0.205297	0.625641	476.189	409.627	445.933	421.929	278.979	293.052	392.603	540.645	293.34
SAUSA300_0838	dltD	D-alanine-activating enzyme/D-alanine-D-alanyl, dltD protein	-0.615827	0.0868638	-0.352633	0.376313	0.263194	0.607541	1687.43	1461.69	1619	784.879	957.94	1370.73	1852.59	987.265	891.993
SAUSA300_0839	nfu	hypothetical protein	-0.396087	0.302216	-0.552747	0.313678	-0.15666	0.859949	89.9535	75.3121	68.0984	40.8319	57.1403	80.3529	12.2688	47.0126	77.8249
SAUSA300_0840	SAUSA300_0840	hypothetical protein	0.424942	0.238124	-1.16576	0.192152	-1.5907	0.12779	32.8412	30.6757	28.126	36.295	47.0567	37.8131	0	0	23.9461
SAUSA300_0841	SAUSA300_0841	hypothetical protein	0.965318	1.51081e-07	0.990502	2.49235e-05	0.0251831	0.948503	140.531	147.212	130.476	226.844	285.701	302.505	368.065	94.0252	287.353
SAUSA300_0842	SAUSA300_0842	hypothetical protein	0.847893	0.391515	0.728664	0.511899	-0.11923	0.93812	44.4887	39.3535	32.504	145.18	50.4179	14.1799	49.0754	0	119.731
SAUSA300_0843	sufA	hypothetical protein	0.968486	1.32966e-06	1.28952	4.65622e-08	0.321035	0.371676	121.521	124.972	121.72	322.118	228.561	170.159	306.721	352.595	275.38
SAUSA300_0844	ndh2	hypothetical protein	0.0189958	0.918111	-0.665727	8.43634e-05	-0.684723	0.000307572	1572.77	1566.99	1849.93	1610.59	1700.76	1744.13	883.357	916.746	1239.21
SAUSA300_0845	ampA	cytosol aminopeptidase	-2.08768	1.65348e-05	-0.985228	0.0737623	1.10245	0.107047	281.127	245.475	281.003	58.9794	77.3074	51.9931	282.183	47.0126	71.8383
SAUSA300_0846	SAUSA300_0846	Na+/H+ antiporter family protein	2.74193	3.24519e-08	3.96123	9.50297e-16	1.2193	0.0499172	67.9491	49.1053	41.9959	127.033	356.286	581.377	772.937	963.759	754.303
SAUSA300_0847	SAUSA300_0847	hypothetical protein	1.52188	3.8414e-05	2.23312	9.78595e-09	0.711246	0.183876	59.6436	41.7092	37.9122	104.348	147.892	146.526	147.226	399.607	173.609
SAUSA300_0848	SAUSA300_0848	hypothetical protein	0.0712909	0.924257	2.32896	3.49505e-06	2.25767	0.00285426	15.8333	17.7888	12.435	0	26.8895	18.9066	73.613	23.5063	101.771
SAUSA300_0849	mnhG	putative monovalent cation/H+ antiporter subunit G	-0.623048	0.010445	-3.13503	1.03307e-05	-2.51199	0.00218736	144.667	158.332	148.871	104.348	124.364	56.7197	24.5377	0	17.9596
SAUSA300_0850	mnhF	putative monovalent cation/H+ antiporter subunit F	-0.416992	0.351353	-1.76246	0.00613337	-1.34547	0.0903608	101.899	118.113	114.417	108.885	100.836	37.8131	61.3442	47.0126	11.9731
SAUSA300_0851	mnhE	putative monovalent cation/H+ antiporter subunit E	-0.502669	0.0815592	-1.15744	0.00152679	-0.654773	0.164901	267.925	303.31	285.841	226.844	231.922	141.799	208.57	0	125.717
SAUSA300_0852	mnhD	putative monovalent cation/H+ antiporter subunit D	-0.220148	0.297575	-1.98948	1.77074e-12	-1.76933	1.23285e-08	567.103	708.45	645.298	671.458	507.54	472.664	134.957	188.05	167.623
SAUSA300_0853	mnhC	putative monovalent cation/H+ antiporter subunit C	-0.292597	0.341089	-1.44017	0.000839724	-1.14757	0.0294685	176.846	204.042	181.541	163.328	178.143	113.439	73.613	164.544	35.9192
SAUSA300_0854	mnhB	putative monovalent cation/H+ antiporter subunit B	-0.0353963	0.90445	-1.08268	0.00769132	-1.04729	0.0346217	126.799	162.506	150.435	136.106	161.337	127.619	49.0754	117.532	65.8518
SAUSA300_0855	mnhA	monovalent cation/H+ antiporter subunit A	-0.471675	0.159609	-1.60141	2.7182e-06	-1.12974	0.00392162	1115.05	1223.75	1063.69	825.711	883.994	742.083	564.367	94.0252	389.124
SAUSA300_0856	kapB	hypothetical protein	-1.08171	0.0490608	-1.09957	0.225611	-0.0178633	0.990083	30.4753	29.3939	27.5006	27.2213	6.72239	9.45328	0	0	23.9461
SAUSA300_0857	ppiB	hypothetical protein	-0.0584607	0.778896	0.298147	0.197274	0.356608	0.233259	307.599	262.311	282.437	231.381	275.618	311.958	441.678	282.076	317.286
SAUSA300_0858	SAUSA300_0858	hypothetical protein	-1.82017	3.83922e-06	-1.21596	0.00544616	0.604212	0.298859	746.414	598.461	505.533	226.844	121.003	179.612	159.495	188.05	401.097
SAUSA300_0859	SAUSA300_0859	NADH-dependent flavin oxidoreductase	1.69337	1.16356e-08	1.9948	6.73426e-10	0.301428	0.544039	104.96	75.52	73.9849	344.803	309.23	165.432	355.796	329.088	329.259
SAUSA300_0860	rocD2	ornithine--oxo-acid transaminase	2.77989	1.29084e-15	1.40137	0.000359876	-1.37853	0.00145643	246.086	201.271	111.566	1728.55	1072.22	1039.86	466.216	517.139	496.882
SAUSA300_0861	gudB	NAD-specific glutamate dehydrogenase	2.67731	9.32299e-39	1.97907	1.15089e-18	-0.698238	0.0100477	289.847	339.892	229.607	2236.68	1646.98	1616.51	1091.93	1269.34	1065.6
SAUSA300_0862	glpQ	glycerophosphoryl diester phosphodiesterase	0.814768	0.0805708	1.39024	0.00557874	0.575476	0.427727	35.8689	43.7358	42.4925	58.9794	104.197	47.2664	184.033	0	101.771
SAUSA300_0863	argH	argininosuccinate lyase	0.441477	0.339523	-0.811332	0.195556	-1.25281	0.0775021	112.554	89.7925	77.3144	58.9794	157.976	160.706	36.8065	94.0252	47.8922
SAUSA300_0864	argG	argininosuccinate synthase	0.126538	0.777361	0.988712	0.0189058	0.862174	0.125268	79.4642	63.1354	47.9375	99.8113	53.7791	56.7197	134.957	141.038	113.744
SAUSA300_0865	pgi	glucose-6-phosphate isomerase	-1.43704	6.38977e-09	-2.0083	1.17274e-13	-0.571264	0.104767	2436.64	2085.6	2316.76	730.437	1005	784.623	662.517	258.569	676.478
SAUSA300_0866	SAUSA300_0866	hypothetical protein	-0.338773	0.10137	-0.576035	0.0775219	-0.237263	0.641893	159.507	150.139	164.544	131.569	114.281	132.346	159.495	0	107.758
SAUSA300_0867	spsA	signal peptidase IA	-0.997991	0.0172029	-0.827516	0.0941481	0.170474	0.8307	250.354	227.183	250.283	54.4425	164.698	141.799	196.301	47.0126	137.69
SAUSA300_0868	spsB	signal peptidase IB	-0.330203	0.472915	-0.911175	0.0806018	-0.580972	0.393189	172.181	188.315	215.516	131.569	221.839	99.2595	134.957	0	125.717
SAUSA300_0869	rexB	exonuclease RexB	0.363894	0.0122338	0.399353	0.0482164	0.0354598	0.917477	257.187	243.742	257.163	249.528	356.286	363.951	318.99	352.595	335.246
SAUSA300_0870	rexA	exonuclease RexA	0.842212	0.000110831	0.054981	0.875614	-0.787231	0.0115833	319.677	350.787	376.528	753.121	551.236	576.65	343.528	564.151	281.367
SAUSA300_0871	SAUSA300_0871	hypothetical protein	1.83717	4.35409e-23	1.66362	3.55372e-16	-0.173557	0.582767	335.99	358.72	280.819	1424.58	1062.14	1002.05	1067.39	1175.32	909.952
SAUSA300_0872	SAUSA300_0872	hypothetical protein	1.02935	1.66079e-05	-0.329974	0.596464	-1.35933	0.036412	39.3433	44.4632	45.7485	90.7375	73.9462	103.986	24.5377	47.0126	35.9192
SAUSA300_0873	cdr	coenzyme A disulfide reductase	0.891065	0.00346549	1.06457	0.00131239	0.173502	0.747907	153.138	256.543	164.433	362.95	383.176	316.685	392.603	258.569	490.895
SAUSA300_0874	SAUSA300_0874	HAD family phosphatase	-0.122626	0.735373	0.946817	0.00424589	1.06944	0.0124243	108.02	113.419	80.791	95.2744	104.197	75.6263	269.914	94.0252	185.582
SAUSA300_0875	sufT	DNA methyltransferase	-0.0686635	0.719114	-0.440213	0.107792	-0.37155	0.313296	215.098	206.797	214.652	163.328	225.2	212.699	98.1507	117.532	197.555
SAUSA300_0876	SAUSA300_0876	O-acetyltransferase	-0.854372	0.206712	-2.9786	0.0285666	-2.12423	0.239921	17.0576	16.7668	18.3583	4.53688	6.72239	18.9066	0	0	0
SAUSA300_0877	clpB	chaperone clpB	-0.525379	0.0680696	0.205839	0.545427	0.731218	0.037363	751.328	608.629	504.226	558.036	420.149	316.685	588.904	822.721	754.303
SAUSA300_0878	SAUSA300_0878	LysR family transcriptional regulator	-2.35082	0.0962985	0.828384	0.533382	3.17921	NA	3.72256	3.68939	4.30444	0	0	0	0	0	11.9731
SAUSA300_0879	SAUSA300_0879	isopropylmalate synthase-like protein	-0.992247	0.648214	2.69791	0.129191	3.69016	0.145784	1.09195	2.07853	1.39802	0	0	0	0	47.0126	0
SAUSA300_0880	SAUSA300_0880	hypothetical protein	-1.81191	0.305598	-0.284535	0.896428	0	NA	2.28317	2.59816	3.18234	0	0	0	0	0	0
SAUSA300_0881	SAUSA300_0881	hypothetical protein	-0.136241	0.902888	-1.47082	0.336425	-1.33458	0.54053	5.27776	6.01042	7.0637	9.07375	0	9.45328	0	0	0
SAUSA300_0882	SAUSA300_0882	hypothetical protein	-0.970218	0.310877	0.0127858	0.992598	0.983004	0.580739	9.43048	11.2241	11.0002	0	13.4448	0	36.8065	0	0
SAUSA300_0883	SAUSA300_0883	putative surface protein	2.92192	2.36462e-30	3.31037	1.52783e-32	0.388444	0.346561	37.8874	35.9932	47.2936	308.508	376.454	226.879	318.99	329.088	502.868
SAUSA300_0884	SAUSA300_0884	hypothetical protein	-1.75861	7.4726e-06	-2.92401	0.00139066	-1.16541	0.370938	81.7804	79.2267	75.7324	31.7581	20.1672	18.9066	0	70.5189	0
SAUSA300_0885	fabH	3-oxoacyl-(acyl carrier protein) synthase III	1.06432	7.90448e-05	-0.170239	0.694173	-1.23456	0.00175969	159.607	255.885	178.947	390.171	426.872	425.398	98.1507	235.063	203.542
SAUSA300_0886	fabF	3-oxoacyl-(acyl-carrier-protein) synthase II	0.771794	0.0172509	0.161515	0.711868	-0.610279	0.162427	296.944	442.467	315.015	694.142	631.904	472.664	429.409	564.151	257.421
SAUSA300_0887	opp3B	oligopeptide ABC transporter permease	2.07383	0.0035465	1.52004	0.0595527	-0.553792	0.623539	45.8784	40.7219	28.0156	190.549	141.17	151.253	0	258.569	101.771
SAUSA300_0888	opp3C	oligopeptide ABC transporter permease	2.37771	4.12238e-23	1.71732	2.06237e-07	-0.66039	0.134336	45.0181	48.8455	33.7365	263.139	194.949	207.972	171.764	141.038	119.731
SAUSA300_0889	opp3D	oligopeptide ABC transporter ATP-binding protein	3.00285	1.17712e-27	1.94593	6.97168e-08	-1.05692	0.0164608	34.4461	50.2658	32.8351	367.487	235.284	345.045	147.226	117.532	167.623
SAUSA300_0890	opp3F	oligopeptide ABC transporter ATP-binding protein	2.95864	3.71538e-09	1.84527	0.00159808	-1.11336	0.118755	35.9516	47.9621	34.8402	362.95	258.812	302.505	184.033	258.569	35.9192
SAUSA300_0891	opp3A	oligopeptide ABC transporter substrate-binding protein	2.96586	1.96049e-47	1.56538	8.20025e-09	-1.40048	3.12191e-06	88.1832	101.432	84.2493	875.617	652.071	614.464	245.377	423.114	221.502
SAUSA300_0892	opp4A	oligopeptide ABC transporter oligopeptide-binding protein	-0.1562	0.967388	1.37115	0.712487	0	NA	1.29049	0.606238	0.662221	0	0	0	0	0	0
SAUSA300_0893	opp4F	oligopeptide ABC transporter ATP-binding protein	0.559518	0.718119	0.220017	0.914025	-0.339501	NA	1.53866	2.26906	1.87629	9.07375	0	0	0	0	0
SAUSA300_0894	opp4D	oligopeptide ABC transporter ATP-binding protein	0.0888288	0.969488	2.16476	0.282605	2.07593	0.42883	4.64906	5.94114	6.05197	18.1475	0	0	73.613	0	0
SAUSA300_0895	opp4B	oligopeptide ABC transporter permease	-1.7728	0.1424	-0.398519	0.769824	1.37428	0.526793	9.08304	9.57856	9.51024	9.07375	0	0	24.5377	0	0
SAUSA300_0896	opp4C	oligopeptide ABC transporter permease	1.52778	0.00364023	-1.38557	0.354881	-2.91335	0.0801758	5.60865	5.49079	6.19913	27.2213	6.72239	18.9066	0	0	0
SAUSA300_0897	trpS	tryptophanyl-tRNA synthetase	0.000314503	0.999208	-0.10311	0.845256	-0.103425	0.877944	196.981	146.19	149.423	117.959	218.478	151.253	98.1507	282.076	131.704
SAUSA300_0898	spxA	transcriptional regulator Spx	-1.17062	3.7246e-17	-0.942042	2.2434e-10	0.228579	0.256999	6272.29	5767.09	5161.45	2295.66	2648.62	2694.19	2895.45	2515.18	3394.36
SAUSA300_0899	trfA	adaptor protein	-0.0848001	0.783877	1.12816	1.06503e-05	1.21296	2.26628e-05	627.623	543.328	518.648	530.814	457.122	609.737	1337.3	728.696	1508.61
SAUSA300_0900	SAUSA300_0900	putative competence protein	0.308893	0.825356	-0.64334	0.730303	-0.952233	NA	3.92109	3.29101	3.12716	0	0	14.1799	0	0	0
SAUSA300_0901	SAUSA300_0901	putative competence protein	-0.17957	0.863607	-1.50466	0.314934	-1.32509	0.536376	6.13808	6.06238	6.58542	9.07375	0	9.45328	0	0	0
SAUSA300_0902	pepF	oligoendopeptidase F	-0.986858	3.94424e-10	-1.48559	4.32857e-12	-0.498734	0.0868756	828.625	767.151	831.401	431.003	430.233	359.225	233.108	164.544	365.178
SAUSA300_0903	yjbH	hypothetical protein	-0.300138	0.292454	0.305903	0.340308	0.606041	0.0985625	403.575	293.541	292.573	231.381	231.922	345.045	368.065	352.595	466.949
SAUSA300_0904	yjbI	hypothetical protein	-0.972013	0.0151593	0.0961436	0.859032	1.06816	0.0503001	193.623	140.855	117.544	72.59	57.1403	103.986	85.8819	235.063	179.596
SAUSA300_0905	SAUSA300_0905	hypothetical protein	-0.245276	0.652675	1.13149	0.0204271	1.37676	0.0313053	62.0095	46.2127	38.74	13.6106	63.8627	42.5398	98.1507	94.0252	119.731
SAUSA300_0906	SAUSA300_0906	hypothetical protein	0.0641175	0.887256	0.921308	0.0255513	0.857191	0.12779	69.1734	51.842	46.9993	49.9056	67.2239	56.7197	73.613	188.05	95.7845
SAUSA300_0907	relQ	GTP pyrophosphokinase	0.265727	0.415513	0.315227	0.44704	0.0495	0.937801	122.679	93.2568	93.2261	149.717	134.448	85.0796	134.957	188.05	101.771
SAUSA300_0908	ppnK	inorganic polyphosphate/ATP-NAD kinase	-0.437349	0.0119154	-1.0875	0.000129526	-0.650148	0.0859673	277.273	246.185	267.942	217.77	188.227	179.612	171.764	94.0252	107.758
SAUSA300_0909	SAUSA300_0909	RluA family pseudouridine synthase	-0.595755	0.00928701	-0.346146	0.336425	0.24961	0.656476	115.978	116.865	121.978	77.1269	67.2239	94.5328	85.8819	141.038	83.8114
SAUSA300_0910	mgtE	magnesium transporter	0.162773	0.486081	-0.208994	0.532884	-0.371767	0.366078	189.486	192.385	190.333	226.844	171.421	250.512	98.1507	329.088	149.663
SAUSA300_0911	cpaA	transporter, monovalent cation:proton antiporter-2 (CPA2) family protein	0.120768	0.510025	-0.45199	0.0608466	-0.572758	0.046466	343.832	352.103	387.326	362.95	450.4	354.498	355.796	141.038	251.434
SAUSA300_0912	fabI	enoyl-(acyl carrier protein) reductase	-1.05109	1.23465e-05	-0.889448	0.00216822	0.161639	0.739806	531.399	475.689	478.418	217.77	322.675	165.432	282.183	211.557	281.367
SAUSA300_0913	cozEa	hypothetical protein	-1.60464	2.18967e-06	-1.21577	0.00195246	0.388875	0.504377	438.352	404.032	430.444	117.959	178.143	118.166	171.764	352.595	107.758
SAUSA300_0914	SAUSA300_0914	sodium:alanine symporter family protein	0.503917	0.577414	0.36462	0.747487	-0.139297	0.9252	33.503	29.6191	23.049	40.8319	30.2507	51.9931	0	141.038	11.9731
SAUSA300_0915	SAUSA300_0915	hypothetical protein	-0.264317	0.777689	1.21547	0.154837	1.47979	0.193387	18.7617	16.455	18.0823	9.07375	20.1672	14.1799	0	141.038	23.9461
SAUSA300_0916	SAUSA300_0916	hypothetical protein	-0.195575	0.566187	-1.29998	0.000371044	-1.1044	0.00935001	463.814	407.375	402.833	385.634	389.898	335.592	134.957	376.101	107.758
SAUSA300_0917	ltaA	hypothetical protein	-0.7798	0.000377613	-0.946437	0.000759644	-0.166637	0.722048	345.371	427.138	449.888	195.086	238.645	278.872	208.57	141.038	239.461
SAUSA300_0918	ugtP	diacylglycerol glucosyltransferase	-1.1892	4.49013e-06	0.0397256	0.917114	1.22892	0.000144053	479.565	452.288	438.556	149.717	184.866	269.419	650.249	329.088	407.084
SAUSA300_0919	murE	UDP-N-acetylmuramoylalanyl-D-glutamate--L-lysine ligase	-0.120211	0.651807	0.273	0.354054	0.393211	0.279695	268.107	260.648	269.855	226.844	309.23	189.066	441.678	282.076	257.421
SAUSA300_0920	SAUSA300_0920	hypothetical protein	0.392314	0.420463	-1.14082	0.3442	-1.53313	0.294665	15.6016	15.6929	15.6358	27.2213	23.5284	9.45328	0	47.0126	0
SAUSA300_0921	prfC	peptide chain release factor 3	-0.67155	0.000245597	-0.646086	0.00491135	0.0254644	0.946799	536.991	562.78	606.65	431.003	359.648	278.872	417.141	423.114	305.313
SAUSA300_0922	SAUSA300_0922	TerC family membrane protein	-1.38611	4.15778e-15	-1.3234	9.35304e-08	0.0627083	0.896094	455.078	431.174	404.746	145.18	201.672	137.073	184.033	164.544	167.623
SAUSA300_0923	htrA	serine protease	0.409112	0.233266	-0.0549296	0.923531	-0.464041	0.436574	93.7753	100.012	111.014	181.475	141.17	80.3529	36.8065	141.038	119.731
SAUSA300_0924	ktrD	sodium transport family protein	-0.000473313	0.999071	0.420321	0.161461	0.420794	0.268868	221.335	255.053	262.037	244.991	272.257	217.426	171.764	376.101	419.057
SAUSA300_0925	SAUSA300_0925	5' nucleotidase family protein	-0.328423	0.372204	-1.44507	0.0074384	-1.11665	0.0995151	148.886	105.208	101.062	72.59	100.836	108.713	49.0754	0	53.8788
SAUSA300_0926	SAUSA300_0926	tRNA-Ser	0.339055	0.85608	0.904631	0.617365	0.565576	NA	0.943048	1.48961	1.1037	4.53688	0	0	0	0	0
SAUSA300_0927	SAUSA300_0927	tRNA-Asn	-1.26044	0.41758	-0.694858	0.684365	0.565579	NA	3.16004	4.22635	3.3295	4.53688	0	0	0	0	0
SAUSA300_0928	comK	competence transcription factor	1.46799	0.0105812	0.676746	0.596411	-0.791248	0.652154	4.40089	4.57277	4.39641	9.07375	13.4448	14.1799	0	47.0126	0
SAUSA300_0929	SAUSA300_0929	hypothetical protein	1.60847	0.0750187	-0.618705	0.642331	-2.22718	0.0976636	42.0235	29.5498	18.4318	181.475	60.5015	33.0865	0	0	41.9057
SAUSA300_0930	lplA1	lipoate-protein ligase A family protein	-0.883248	0.00569001	-2.16983	0.000608502	-1.28658	0.11597	116.657	100.324	111.069	95.2744	47.0567	37.8131	24.5377	47.0126	17.9596
SAUSA300_0931	SAUSA300_0931	hypothetical protein	-1.3949	5.13262e-11	-1.09856	0.000113562	0.296336	0.526883	314.2	301.785	305.247	140.643	107.558	103.986	122.688	23.5063	191.569
SAUSA300_0932	SAUSA300_0932	hypothetical protein	-0.64721	0.0017637	-0.986199	0.000298781	-0.338989	0.39138	372.702	402.854	436.091	181.475	302.507	283.599	184.033	188.05	221.502
SAUSA300_0933	SAUSA300_0933	hypothetical protein	-2.5861	2.25957e-05	-2.07505	0.0135407	0.511046	0.747901	63.0022	56.2762	53.4376	18.1475	10.0836	0	12.2688	0	17.9596
SAUSA300_0934	SAUSA300_0934	membrane protein	1.0803	0.222026	2.3269	0.00728646	1.2466	0.331322	6.83296	5.54275	5.9232	9.07375	3.36119	28.3599	0	94.0252	23.9461
SAUSA300_0935	SAUSA300_0935	hypothetical protein	-0.235353	0.946913	1.292	0.713043	0	NA	0.860324	0.831412	1.01173	0	0	0	0	0	0
SAUSA300_0936	SAUSA300_0936	ABC transporter ATP-binding protein	1.90196	0.00703041	1.66619	0.16203	-0.235765	0.90918	2.08463	2.26906	2.26259	9.07375	6.72239	9.45328	0	0	11.9731
SAUSA300_0937	SAUSA300_0937	hypothetical protein	-2.67158	0.0258292	-2.97299	0.0325707	-0.301409	0.912878	16.3462	20.1964	15.4334	0	6.72239	0	0	0	0
SAUSA300_0938	SAUSA300_0938	hypothetical protein	-1.88206	0.0321761	-1.50739	0.216782	0.374668	0.864681	22.4181	21.0451	17.9536	0	0	18.9066	24.5377	0	0
SAUSA300_0939	tarM	glycosyl transferase, group 1 family protein	-1.77663	2.17762e-10	-3.03541	2.31428e-06	-1.25878	0.144129	181.379	160.463	166.659	63.5163	40.3343	47.2664	49.0754	0	11.9731
SAUSA300_0940	SAUSA300_0940	hypothetical protein	-0.701462	0.0252752	-4.32128	0.000388749	-3.61982	0.00977239	80.0929	87.8526	84.6356	68.0531	63.8627	18.9066	12.2688	0	0
SAUSA300_0941	SAUSA300_0941	putative ferrichrome ABC transporter	-1.45976	0.246081	-0.102131	0.94471	1.35763	0.536376	7.19694	8.2968	6.97172	0	6.72239	0	0	0	11.9731
SAUSA300_0942	SAUSA300_0942	hypothetical protein	-3.23615	0.0168822	-2.67057	0.0578528	0.565582	0.850077	16.098	12.7656	13.2812	4.53688	0	0	0	0	0
SAUSA300_0943	SAUSA300_0943	acetyltransferase	1.78884	5.57466e-05	1.74419	0.00251315	-0.0446475	0.963243	15.6678	17.1825	11.3865	45.3688	26.8895	85.0796	49.0754	70.5189	41.9057
SAUSA300_0944	menA	1,4-dihydroxy-2-naphthoate octaprenyltransferase	-0.175696	0.665816	0.153563	0.749625	0.329259	0.56317	191.042	194.395	232.219	195.086	181.504	170.159	110.42	164.544	353.205
SAUSA300_0945	menF	isochorismate synthase family protein	0.140459	0.708696	1.01571	0.0038254	0.875252	0.0624686	72.201	94.4	84.562	95.2744	107.558	70.8996	220.839	235.063	107.758
SAUSA300_0946	menD	2-succinyl-6-hydroxy-2, 4-cyclohexadiene-1-carboxylic acid synthase/2-oxoglutarate decarboxylase	0.10251	0.737761	1.09378	3.68901e-05	0.99127	0.0016234	240.692	352.657	329.933	281.286	379.815	326.138	527.56	893.24	616.612
SAUSA300_0947	menH	alpha/beta fold family hydrolase	-0.382113	0.238911	0.12155	0.775924	0.503663	0.286986	164.454	211.231	206.815	113.422	157.976	174.886	110.42	211.557	281.367
SAUSA300_0948	menB	naphthoate synthase	-0.194852	0.144854	-0.258664	0.158085	-0.0638116	0.832675	567.599	543.086	549.147	480.909	520.985	439.578	441.678	282.076	532.801
SAUSA300_0949	sspC	cysteine protease	0.672095	0.231301	2.67972	5.24865e-08	2.00763	0.000762268	42.4041	48.0141	53.5296	27.2213	53.7791	151.253	245.377	352.595	329.259
SAUSA300_0950	sspB	cysteine protease	0.927957	0.0308599	2.91122	2.0845e-13	1.98326	8.10463e-06	191.902	231.791	244.967	231.381	326.036	718.45	1828.06	1786.48	1430.78
SAUSA300_0951	sspA	V8 protease	0.904368	0.00692644	2.73862	1.59176e-18	1.83425	2.26433e-07	140.895	161.519	173.925	267.676	178.143	453.758	1091.93	940.252	1125.47
SAUSA300_0952	patA	aminotransferase, class I	0.875898	0.00163864	0.121348	0.816287	-0.754549	0.157551	84.1132	71.1724	64.7873	104.348	174.782	118.166	122.688	47.0126	65.8518
SAUSA300_0953	SAUSA300_0953	hypothetical protein	0.408576	0.288704	-0.0159208	0.983093	-0.424497	0.59697	44.2074	43.0256	57.0798	36.295	77.3074	75.6263	73.613	0	47.8922
SAUSA300_0954	SAUSA300_0954	MarR family transcriptional regulator	1.79348	0.000517235	-1.10934	0.465566	-2.90282	0.0813204	5.12886	4.93651	4.21246	18.1475	13.4448	18.9066	0	0	0
SAUSA300_0955	atl	autolysin	0.672274	0.00249597	1.97717	5.72958e-21	1.3049	1.35052e-08	1110.79	1446.85	1782.96	2082.43	2621.73	2207.34	5373.75	5218.4	6441.5
SAUSA300_0956	SAUSA300_0956	hypothetical protein	2.21678	3.70361e-07	2.75307	4.87083e-07	0.536292	0.577527	4.46707	5.73328	4.8379	22.6844	23.5284	23.6332	0	47.0126	47.8922
SAUSA300_0957	SAUSA300_0957	hypothetical protein	-0.514811	0.0146176	0.254923	0.347033	0.769735	0.0192709	177.392	180.728	207.165	122.496	124.364	151.253	233.108	164.544	239.461
SAUSA300_0958	SAUSA300_0958	hypothetical protein	-1.05882	6.63317e-10	-0.0371932	0.884074	1.02163	1.09499e-05	594.319	538.565	567.303	222.307	265.534	330.865	699.324	493.632	478.922
SAUSA300_0959	fmt	fmt protein	-0.10514	0.807038	1.25375	0.00048139	1.35889	0.0010278	222.096	212.564	249.345	108.885	198.31	330.865	515.291	611.164	520.828
SAUSA300_0960	qoxD	quinol oxidase, subunit IV	1.1208	0.000593048	0.593659	0.139023	-0.527144	0.279256	176.664	194.672	181.706	235.918	490.734	472.664	392.603	188.05	239.461
SAUSA300_0961	qoxC	quinol oxidase, subunit III	2.16633	9.44528e-43	1.26948	6.60604e-12	-0.89685	1.60933e-05	350.168	458.992	392.127	1910.02	1744.46	1739.4	1190.08	728.696	921.925
SAUSA300_0962	qoxB	quinol oxidase, subunit I	2.57391	1.6884e-53	1.83916	4.50161e-25	-0.734754	0.000340876	627.11	859.351	724.213	4028.75	4887.17	4239.8	2981.33	2162.58	2687.95
SAUSA300_0963	qoxA	quinol oxidase, subunit II	1.65516	7.06068e-129	0.705352	9.09844e-13	-0.949808	9.74485e-19	870.069	879.912	868.853	2545.19	2739.37	2968.33	1398.65	1292.85	1484.66
SAUSA300_0964	SAUSA300_0964	hypothetical protein	-1.83219	1.61931e-07	-0.456367	0.268919	1.37582	0.00184669	485.686	446.971	428.623	58.9794	134.448	189.066	404.872	352.595	257.421
SAUSA300_0965	folD	bifunctional 5,10-methylene-tetrahydrofolate dehydrogenase/ 5,10-methylene-tetrahydrofolate cyclohydrolase	0.428785	0.405958	-0.91242	0.0811764	-1.3412	0.0169159	738.572	617.722	664.374	1288.47	826.854	605.01	503.022	94.0252	425.044
SAUSA300_0966	purE	phosphoribosylaminoimidazole carboxylase, catalytic subunit	0.800817	0.0332456	0.0854056	0.903269	-0.715411	0.311003	41.9243	45.7623	68.1168	77.1269	110.919	80.3529	24.5377	94.0252	59.8653
SAUSA300_0967	purK	phosphoribosylaminoimidazole carboxylase ATPase subunit	-0.0246229	0.95981	-1.82005	0.000399635	-1.79542	0.00188849	211.094	238.408	361.849	344.803	245.367	207.972	24.5377	70.5189	113.744
SAUSA300_0968	purC	phosphoribosylaminoimidazole-succinocarboxamide synthase	-0.896371	0.0208842	-1.36788	0.0057283	-0.471505	0.515053	144.386	186.704	251.902	81.6638	121.003	108.713	98.1507	0	89.7979
SAUSA300_0969	purS	phosphoribosylformylglycinamidine synthase	-0.981675	0.0535028	-1.99231	0.0018664	-1.01064	0.222721	134.575	183.326	250.485	113.422	124.364	47.2664	49.0754	0	65.8518
SAUSA300_0970	purQ	phosphoribosylformylglycinamidine synthase I	-0.387897	0.495842	-2.10426	0.000522922	-1.71636	0.0143323	224.644	328.598	416.445	317.581	275.618	146.526	24.5377	47.0126	125.717
SAUSA300_0971	purL	phosphoribosylformylglycinamidine synthase II	-0.42865	0.0614535	-1.57699	1.27297e-09	-1.14834	0.000101329	760.245	1054.7	1149.17	712.289	729.379	760.989	417.141	282.076	293.34
SAUSA300_0972	purF	amidophosphoribosyltransferase	-0.506399	0.0268563	-1.78921	3.37199e-11	-1.28281	2.68373e-05	893.96	910.12	1021.94	526.278	652.071	812.982	392.603	188.05	227.488
SAUSA300_0973	purM	phosphoribosylaminoimidazole synthetase	-0.640678	1.12384e-05	-1.45756	2.46635e-11	-0.816879	0.00250188	655.203	606.533	673.866	462.761	366.37	420.671	343.528	141.038	203.542
SAUSA300_0974	purN	phosphoribosylglycinamide formyltransferase	-1.02496	2.99194e-06	-1.17009	4.76519e-05	-0.145131	0.77624	431.155	371.849	402.704	244.991	191.588	155.979	147.226	94.0252	227.488
SAUSA300_0975	purH	bifunctional phosphoribosylaminoimidazolecarboxamide formyltransferase/IMP cyclohydrolase	-1.00506	4.34871e-13	-2.12039	3.44348e-27	-1.11533	7.95961e-07	1645.77	1345.54	1432.53	725.9	769.713	704.27	380.334	399.607	293.34
SAUSA300_0976	purD	phosphoribosylamine--glycine ligase	-1.31956	1.9751e-19	-2.25515	1.21996e-26	-0.935591	0.000251132	1395.16	1213.88	1364.1	435.54	574.764	576.65	318.99	282.076	251.434
SAUSA300_0977	SAUSA300_0977	cobalt transport family protein	-1.09432	0.00917484	-2.54621	0.000468945	-1.45189	0.118705	98.4078	147.922	124.295	90.7375	50.4179	33.0865	36.8065	23.5063	11.9731
SAUSA300_0978	SAUSA300_0978	ABC transporter ATP-binding protein	-1.37974	0.00165856	-1.45804	0.00429101	-0.0783057	0.9252	254.672	379.661	303.702	86.2006	188.227	80.3529	184.033	70.5189	83.8114
SAUSA300_0979	SAUSA300_0979	hypothetical protein	-2.23865	1.76792e-08	-2.56095	3.01817e-05	-0.322297	0.77274	154.329	189.233	151.299	31.7581	16.806	61.4464	49.0754	23.5063	17.9596
SAUSA300_0980	SAUSA300_0980	hypothetical protein	0.305299	0.0485239	-0.0527327	0.820047	-0.358031	0.121397	716.104	673.392	727.101	1029.87	762.991	831.889	723.862	799.214	598.653
SAUSA300_0981	SAUSA300_0981	hypothetical protein	-0.532781	0.0147943	-0.752749	0.0199829	-0.219968	0.669829	209.572	190.445	181.283	149.717	107.558	151.253	110.42	188.05	95.7845
SAUSA300_0982	SAUSA300_0982	hypothetical protein	0.699702	0.00224056	0.676063	0.0103195	-0.0236381	0.952852	322.588	297.784	303.665	666.921	470.567	363.951	478.485	423.114	538.788
SAUSA300_0983	ptsH	phosphocarrier protein HPr	-0.505838	0.00013446	-0.905284	1.05182e-07	-0.399446	0.0787179	980.753	943.636	1008.47	689.605	702.489	671.183	453.947	329.088	634.572
SAUSA300_0984	ptsI	phosphoenolpyruvate-protein phosphotransferase	-0.770653	9.69077e-26	-0.983845	2.30108e-30	-0.213192	0.0642915	6112.62	5806.71	5995.22	3792.83	3314.14	3407.91	2834.1	2985.3	3166.87
SAUSA300_0985	SAUSA300_0985	hypothetical protein	0.674134	0.434024	0.428387	0.768349	-0.245747	0.90918	6.18772	4.08778	5.13222	0	10.0836	14.1799	0	0	11.9731
SAUSA300_0986	cydA	cytochrome D ubiquinol oxidase, subunit I	-0.975625	7.28221e-05	-0.262245	0.431626	0.71338	0.0858893	175.423	197.46	200.175	72.59	104.197	113.439	147.226	282.076	125.717
SAUSA300_0987	cydB	cytochrome D ubiquinol oxidase, subunit II	-1.81923	1.77023e-07	-0.984817	0.0181675	0.834414	0.147846	179.311	198.604	206.024	54.4425	77.3074	28.3599	98.1507	188.05	65.8518
SAUSA300_0988	ktrA	potassium uptake protein	-0.77552	0.00196319	-0.0968984	0.802299	0.678622	0.12779	126.815	135.624	130.053	36.295	94.1134	94.5328	98.1507	94.0252	143.677
SAUSA300_0989	rnjA	hypothetical protein	-0.503824	0.000189347	-0.320229	0.0442796	0.183595	0.388153	1792.58	2026.53	1854.55	1329.3	1290.7	1384.91	1619.49	1057.78	1682.21
SAUSA300_0990	rpoY	hypothetical protein	-0.941698	2.16579e-05	0.674585	0.00192522	1.61628	3.43341e-08	182.968	186.288	165.243	72.59	114.281	85.0796	282.183	352.595	263.407
SAUSA300_0991	def	peptide deformylase	-0.45857	0.0275394	-0.771793	0.0166034	-0.313223	0.52294	170.129	184.037	195.337	158.791	121.003	122.893	134.957	117.532	89.7979
SAUSA300_0992	SAUSA300_0992	hypothetical protein	0.432413	0.0981404	0.0287038	0.944551	-0.403709	0.345702	230.004	200.388	183.693	344.803	228.561	259.965	282.183	235.063	149.663
SAUSA300_0993	pdhA	pyruvate dehydrogenase E1 component, alpha subunit	0.881539	1.82855e-05	0.888937	3.51554e-05	0.00739893	0.980322	1041.04	1650.96	1162.03	2327.42	2547.78	2221.52	2527.38	2444.66	2191.07
SAUSA300_0994	pdhB	pyruvate dehydrogenase E1 component, beta subunit	1.42114	1.62503e-08	0.929228	0.000608502	-0.491908	0.138611	705.3	1246.69	924.148	2831.01	2181.41	2694.19	1778.98	2162.58	1592.42
SAUSA300_0995	pdhC	branched-chain alpha-keto acid dehydrogenase subunit E2	0.837359	1.18233e-06	0.388558	0.0484719	-0.448802	0.0423868	1791.29	2378.39	1834.92	3915.32	3751.09	3058.14	2735.95	2820.76	2364.68
SAUSA300_0996	lpdA2	dihydrolipoamide dehydrogenase	0.784385	2.06161e-10	0.0376154	0.839746	-0.74677	4.79103e-07	2180.03	2706.96	2286.56	4323.64	3814.95	4225.62	2515.11	2679.72	2262.91
SAUSA300_0997	SAUSA300_0997	hypothetical protein	0.46774	0.475084	-1.23556	0.381979	-1.7033	0.325376	9.61247	10.2714	9.95172	31.7581	10.0836	0	12.2688	0	0
SAUSA300_0998	SAUSA300_0998	hypothetical protein	-1.12925	0.110999	-0.641967	0.500109	0.487285	0.74652	28.1425	27.2461	35.8703	0	10.0836	33.0865	12.2688	0	29.9326
SAUSA300_0999	potA	spermidine/putrescine ABC transporter ATP-binding protein	-0.923851	0.339109	-0.546637	0.633083	0.377214	0.819083	54.4817	58.528	72.4581	9.07375	23.5284	66.173	12.2688	0	89.7979
SAUSA300_1000	potB	spermidine/putrescine ABC transporter permease	-0.6387	0.16834	-0.537534	0.430727	0.101166	0.925219	43.5787	38.3835	53.4192	18.1475	23.5284	47.2664	24.5377	47.0126	29.9326
SAUSA300_1001	potC	spermidine/putrescine ABC transporter permease	-0.696481	0.201388	-1.9322	0.02509	-1.23572	0.267847	58.3862	61.2301	79.3562	13.6106	67.2239	37.8131	36.8065	0	11.9731
SAUSA300_1002	potD	spermidine/putrescine ABC transporter spermidine/putrescine-binding protein	0.561146	0.100036	0.411207	0.35276	-0.149939	0.824046	102.296	96.9462	118.096	199.623	137.809	132.346	171.764	0	179.596
SAUSA300_1003	SAUSA300_1003	hypothetical protein	0.204471	0.46652	0.598143	0.0268746	0.393671	0.241779	773.663	700.015	742.038	1161.44	615.098	784.623	1042.85	1057.78	1227.24
SAUSA300_1004	SAUSA300_1004	hypothetical protein	-0.246227	0.568405	-0.0964641	0.882206	0.149763	0.86923	62.3404	49.9887	50.5496	72.59	30.2507	37.8131	73.613	0	53.8788
SAUSA300_1005	mntH	manganese transport protein MntH	-0.711609	0.0252752	0.516821	0.13944	1.22843	0.00398184	133.433	113.938	119.181	54.4425	63.8627	108.713	257.646	164.544	125.717
SAUSA300_1006	SAUSA300_1006	hypothetical protein	-0.67851	0.394673	-0.526291	0.575136	0.152218	0.90918	92.4187	70.774	74.0032	90.7375	30.2507	28.3599	24.5377	0	107.758
SAUSA300_1007	imp	inositol monophosphatase family protein	-0.995452	3.17081e-06	-0.613006	0.0256306	0.382446	0.321943	398.777	327.75	302.709	158.791	184.866	170.159	220.839	188.05	239.461
SAUSA300_1008	SAUSA300_1008	hypothetical protein	-0.447535	0.367851	-0.605568	0.469749	-0.158033	0.90918	26.7859	26.7264	24.8885	4.53688	23.5284	28.3599	12.2688	23.5063	17.9596
SAUSA300_1009	typA	GTP-binding protein	-0.827641	1.02727e-05	-1.26806	2.62977e-09	-0.440415	0.113996	1289.06	1470.42	1721.96	725.9	964.662	827.162	736.13	517.139	586.68
SAUSA300_1010	SAUSA300_1010	hypothetical protein	-0.805084	0.138658	-0.327216	0.672676	0.477868	0.666224	45.2001	36.6514	32.0442	31.7581	26.8895	4.72664	0	47.0126	41.9057
SAUSA300_1011	SAUSA300_1011	hypothetical protein	-1.01865	0.00202461	0.217414	0.596217	1.23607	0.00763658	149.25	122.824	112.394	45.3688	90.7522	47.2664	171.764	94.0252	155.65
SAUSA300_1012	SAUSA300_1012	hypothetical protein	0.909409	5.48572e-13	0.84077	8.02496e-06	-0.0686382	0.846618	165.1	160.22	155.585	317.581	315.952	264.692	318.99	352.595	251.434
SAUSA300_1013	ftsW	cell cycle protein FtsW	-0.927259	0.0289637	-0.81499	0.087703	0.112269	0.877666	413.965	400.498	430.076	127.033	225.2	302.505	355.796	70.5189	239.461
SAUSA300_1014	pycA	pyruvate carboxylase	-0.628646	0.0217256	-0.916595	0.00238076	-0.287949	0.502091	788.785	826.389	802.98	317.581	631.904	609.737	466.216	376.101	425.044
SAUSA300_1015	ctaA	cytochrome oxidase assembly protein	-1.95087	1.3043e-18	-1.5536	2.0336e-08	0.397264	0.361935	516.029	471.688	506.967	86.2006	161.337	132.346	257.646	94.0252	143.677
SAUSA300_1016	ctaB	protoheme IX farnesyltransferase	-1.10718	7.81504e-28	-0.951406	2.14852e-11	0.155769	0.521407	908.519	926.297	941.661	412.856	410.066	472.664	441.678	399.607	520.828
SAUSA300_1017	ctaM	hypothetical protein	-1.43539	3.60503e-12	-2.61344	2.20756e-09	-1.17806	0.0394374	254.424	279.129	288.287	104.348	107.558	89.8062	73.613	23.5063	35.9192
SAUSA300_1018	SAUSA300_1018	hypothetical protein	-0.957149	0.000980772	-0.186887	0.624856	0.770263	0.0674843	293.007	278.09	273.277	149.717	168.06	113.439	355.796	47.0126	263.407
SAUSA300_1019	SAUSA300_1019	hypothetical protein	-0.375443	0.589167	-0.0171631	0.986101	0.35828	0.75075	67.6678	62.789	65.3208	72.59	36.9731	42.5398	24.5377	0	125.717
SAUSA300_1020	SAUSA300_1020	glycerophosphoryl diester phosphodiesterase family protein	0.874271	1.9892e-07	-0.365987	0.358787	-1.24026	0.00267846	103.371	98.124	100.235	149.717	208.394	189.066	24.5377	47.0126	113.744
SAUSA300_1021	SAUSA300_1021	hypothetical protein	-0.0316389	0.939171	-0.0289496	0.965218	0.00268935	0.998334	45.713	39.3016	40.6162	22.6844	50.4179	47.2664	24.5377	47.0126	47.8922
SAUSA300_1022	SAUSA300_1022	hypothetical protein	-0.0584699	0.865577	-0.697724	0.221162	-0.639254	0.403009	56.1362	52.9679	57.8892	58.9794	53.7791	47.2664	36.8065	23.5063	35.9192
SAUSA300_1023	rsmD	hypothetical protein	0.495593	0.456989	1.02462	0.12513	0.529029	0.558597	84.8743	77.9796	90.2093	95.2744	137.809	122.893	85.8819	423.114	71.8383
SAUSA300_1024	coaD	phosphopantetheine adenylyltransferase	-0.371749	0.220313	0.656989	0.0415741	1.02874	0.0188324	76.1221	80.7509	93.2629	68.0531	63.8627	61.4464	184.033	94.0252	113.744
SAUSA300_1025	SAUSA300_1025	hypothetical protein	-0.292685	0.496002	-0.264349	0.626656	0.0283353	0.968267	102.312	117.16	135.148	81.6638	90.7522	118.166	171.764	117.532	41.9057
SAUSA300_1026	SAUSA300_1026	hypothetical protein	-0.210865	0.156088	-0.335674	0.0415741	-0.124809	0.596957	1626.71	1607.45	1846.46	1252.18	1562.95	1569.25	1177.81	1386.87	1442.75
SAUSA300_1027	rpmF	50S ribosomal protein L32	-1.09648	0.0737525	-1.23543	0.101811	-0.138949	0.90918	113.033	90.4161	100.75	13.6106	90.7522	33.0865	24.5377	47.0126	53.8788
SAUSA300_1028	isdB	iron transport associated domain-containing protein	2.43883	2.67749e-14	2.55241	1.12853e-08	0.113583	0.896094	8.91759	7.89842	9.21592	72.59	30.2507	42.5398	49.0754	23.5063	59.8653
SAUSA300_1029	isdA	iron transport associated domain-containing protein	-0.0893051	0.883056	1.17514	0.0219925	1.26445	0.0885777	32.0967	21.9631	24.5022	18.1475	26.8895	28.3599	24.5377	47.0126	83.8114
SAUSA300_1030	isdC	iron transport associated domain-containing protein	0.995521	0.358456	1.10873	0.36877	0.113206	0.94755	18.497	11.1201	10.2276	31.7581	6.72239	42.5398	0	0	65.8518
SAUSA300_1031	isdD	hypothetical protein	0.972118	0.262741	1.83133	0.0425163	0.859214	0.520819	11.7964	8.57394	9.58382	27.2213	13.4448	18.9066	0	0	77.8249
SAUSA300_1032	isdE	putative iron compound ABC transporter iron compound-binding protein	1.59959	0.114418	1.43811	0.245294	-0.161488	0.929624	7.14731	7.62128	9.32629	54.4425	10.0836	9.45328	0	0	47.8922
SAUSA300_1033	isdF	iron/heme permease	1.74175	4.22025e-05	1.96409	0.000398141	0.222335	0.829917	9.39739	9.23214	13.4284	36.295	33.6119	37.8131	85.8819	0	29.9326
SAUSA300_1034	srtB	sortase B	1.85111	0.103516	2.80268	0.014993	0.95157	0.566943	5.95609	5.87185	8.62727	9.07375	26.8895	37.8131	0	0	119.731
SAUSA300_1035	isdG	heme-degrading monooxygenase IsdG	1.80639	0.0129415	0.956589	0.4833	-0.849806	0.654417	3.29239	3.16976	4.15728	27.2213	10.0836	0	0	0	11.9731
SAUSA300_1036	SAUSA300_1036	RNA methyltransferase	-1.5008	5.84869e-06	-0.467512	0.259073	1.03329	0.0585898	140.448	124.573	117.912	36.295	50.4179	47.2664	61.3442	211.557	71.8383
SAUSA300_1037	pheS	phenylalanyl-tRNA synthetase subunit alpha	-0.579339	0.0868638	-1.1292	0.0222965	-0.54986	0.432165	101.237	132.766	120.248	45.3688	90.7522	99.2595	73.613	0	59.8653
SAUSA300_1038	pheT	phenylalanyl-tRNA synthetase subunit beta	-0.211277	0.196518	-0.815664	0.000217403	-0.604386	0.0299686	412.956	483.137	468.816	435.54	396.621	345.045	257.646	282.076	251.434
SAUSA300_1039	rnhC	ribonuclease HIII	-0.177887	0.612048	-1.26946	0.0692274	-1.09158	0.219832	51.1562	49.2785	48.6181	63.5163	36.9731	33.0865	0	47.0126	23.9461
SAUSA300_1040	zapA	cell division protein ZapA	0.632848	0.256439	-1.45265	0.139396	-2.0855	0.0595898	47.1358	36.7207	36.0543	40.8319	43.6955	103.986	49.0754	0	0
SAUSA300_1041	SAUSA300_1041	hypothetical protein	-1.2588	0.0256573	-0.60482	0.377043	0.653976	0.471173	116.078	103.857	103.454	13.6106	50.4179	70.8996	12.2688	94.0252	101.771
SAUSA300_1042	polX	DNA polymerase/3'-5' exonuclease PolX	-0.634502	0.212204	-0.571103	0.321038	0.0633987	0.93812	307.665	277.952	290.605	294.897	121.003	151.253	208.57	47.0126	281.367
SAUSA300_1043	mutS2	recombination and DNA strand exchange inhibitor protein	-0.3035	0.296587	-0.924732	0.00622806	-0.621232	0.143078	338.405	353.246	372.242	331.192	289.063	241.059	159.495	47.0126	263.407
SAUSA300_1044	trxA	thioredoxin	-0.0324614	0.90559	0.193308	0.497028	0.225769	0.536376	456.65	420.989	368.232	308.508	490.734	411.218	453.947	376.101	538.788
SAUSA300_1045	uvrC	excinuclease ABC subunit C	0.971772	1.22043e-12	-0.178866	0.596217	-1.15064	0.000425271	138.016	132.42	141.403	249.528	295.785	255.239	147.226	188.05	89.7979
SAUSA300_1046	sdhC	succinate dehydrogenase, cytochrome b-558 subunit	1.15699	0.00408608	1.09114	0.018047	-0.0658472	0.927528	98.9373	92.0789	64.0331	172.401	215.116	179.612	122.688	70.5189	287.353
SAUSA300_1047	sdhA	succinate dehydrogenase flavoprotein subunit	3.68742	9.38708e-37	2.69378	6.68648e-18	-0.993631	0.00763658	125.243	155.838	92.8582	1869.19	1489.01	1460.53	1006.04	446.62	897.979
SAUSA300_1048	sdhB	succinate dehydrogenase iron-sulfur subunit	2.48163	5.00356e-14	1.93177	4.57238e-08	-0.549862	0.238786	183.977	203.852	148.227	1279.4	847.021	869.702	981.507	681.683	413.07
SAUSA300_1049	murI	glutamate racemase	0.669248	6.29497e-05	0.839522	0.000125479	0.170275	0.647414	151.384	139.088	148.08	249.528	181.504	278.872	294.452	235.063	251.434
SAUSA300_1050	SAUSA300_1050	nucleoside-triphosphatase	0.941969	3.93333e-06	-0.259568	0.517985	-1.20154	0.00259869	107.309	116.484	140.262	231.381	231.922	236.332	134.957	117.532	77.8249
SAUSA300_1051	SAUSA300_1051	hypothetical protein	0.569728	0.0918894	-0.00149233	0.998305	-0.571221	0.301422	105.224	109.608	136.381	226.844	124.364	174.886	196.301	70.5189	83.8114
SAUSA300_1052	ecb	fibrinogen-binding protein	-4.07567	0.00134945	-2.25936	0.0963009	1.81631	0.298859	199.943	249.077	287.551	0	6.72239	37.8131	73.613	94.0252	0
SAUSA300_1053	flr	formyl peptide receptor-like 1 inhibitory protein	-2.33516	0.0130871	-0.901739	0.395389	1.43342	0.319076	40.8985	43.6492	54.7252	9.07375	16.806	0	0	94.0252	11.9731
SAUSA300_1054	SAUSA300_1054	hypothetical protein	-1.73445	0.480921	0.0585045	0.985426	1.79296	0.568913	42.8011	40.2369	42.7685	0	36.9731	0	0	141.038	0
SAUSA300_1055	efb	fibrinogen-binding protein	-2.03665	0.010561	0.756468	0.360564	2.79312	0.0021329	88.3818	87.7487	91.313	31.7581	23.5284	9.45328	73.613	376.101	53.8788
SAUSA300_1056	scc	hypothetical protein	-2.02296	2.62401e-05	-0.345314	0.50339	1.67765	0.0248876	58.2539	61.3686	64.1619	9.07375	16.806	18.9066	24.5377	94.0252	47.8922
SAUSA300_1057	SAUSA300_1057	hypothetical protein	-1.12237	0.00704447	-1.43018	0.0258152	-0.307811	0.778796	90.5988	74.3595	69.2941	31.7581	30.2507	47.2664	49.0754	70.5189	5.98653
SAUSA300_1058	hla	alpha-hemolysin	-3.72513	7.03585e-09	-0.532834	0.462507	3.1923	1.07587e-05	507.343	504.754	541.605	0	33.6119	85.0796	404.872	376.101	299.326
SAUSA300_1059	ssl12	superantigen-like protein	0.698824	0.3097	1.21115	0.175347	0.512324	0.746986	5.82373	6.0797	5.90481	18.1475	3.36119	9.45328	24.5377	0	11.9731
SAUSA300_1060	ssl13	superantigen-like protein	-2.01739	0.178399	1.13853	0.408635	3.15592	NA	2.56443	3.84528	2.88802	0	0	0	0	0	11.9731
SAUSA300_1061	ssl14	superantigen-like protein	0.0232866	0.987918	1.9231	0.0661371	1.89982	0.321299	2.84569	3.08315	2.2258	0	0	9.45328	0	23.5063	11.9731
SAUSA300_1062	argF	ornithine carbamoyltransferase	2.29875	6.51107e-05	3.2606	1.58892e-07	0.961851	0.331322	4.45052	3.84528	3.53185	31.7581	13.4448	14.1799	0	23.5063	65.8518
SAUSA300_1063	arcC2	carbamate kinase	1.93512	0.0017245	1.71472	0.0512566	-0.220395	0.878299	6.20426	5.73328	6.07036	9.07375	30.2507	28.3599	24.5377	70.5189	0
SAUSA300_1064	SAUSA300_1064	TRAP family protein	2.85792	2.99254e-12	2.66662	9.67359e-09	-0.191301	0.817396	19.9529	25.5659	26.4889	299.434	121.003	103.986	171.764	141.038	143.677
SAUSA300_1065	eta	exfoliative toxin A	-3.00747	4.76285e-12	-3.37979	1.79844e-05	-0.372315	0.802623	151.384	143.852	133.898	9.07375	23.5284	18.9066	24.5377	0	11.9731
SAUSA300_1066	SAUSA300_1066	tRNA-Arg	-1.30147	0.6155	0.225901	0.941778	0	NA	1.27394	2.23442	2.15222	0	0	0	0	0	0
SAUSA300_1067	psmβ1	anti protein	2.09974	0.00446092	2.34084	0.0111327	0.241099	0.878299	4.43398	3.13512	3.97333	4.53688	16.806	28.3599	49.0754	23.5063	0
SAUSA300_1068	psmβ2	anti protein	1.8187	1.28332e-06	-0.128607	0.929881	-1.94731	0.153647	7.84219	7.77717	7.63394	22.6844	33.6119	23.6332	24.5377	0	0
SAUSA300_1069	SAUSA300_1069	hypothetical protein	0.461037	0.494004	0.456861	0.555302	-0.00417572	0.998116	77.8924	64.4864	60.9244	68.0531	178.143	28.3599	73.613	94.0252	107.758
SAUSA300_1070	SAUSA300_1070	hypothetical protein	0.466435	0.114578	0.543441	0.132145	0.0770063	0.896094	149.465	114.752	108.163	149.717	171.421	193.792	85.8819	235.063	221.502
SAUSA300_1071	bshC	hypothetical protein	-0.709066	0.035659	0.510149	0.16358	1.21922	0.00205648	344.593	299.412	306.13	117.959	242.006	217.426	503.022	235.063	544.774
SAUSA300_1072	mraZ	cell division protein MraZ	-2.14738	2.49135e-63	-2.60632	1.85807e-46	-0.458933	0.0723178	2249.23	2023.29	1926.44	467.298	460.483	472.664	306.721	446.62	323.273
SAUSA300_1073	mraW	S-adenosyl-methyltransferase MraW	-1.95943	5.27978e-23	-1.93358	7.97169e-18	0.0258497	0.946825	2426.11	1902.9	2007.19	585.257	551.236	491.571	404.872	493.632	694.437
SAUSA300_1074	ftsL	cell division protein	-2.57645	2.94041e-18	-3.22093	5.10383e-14	-0.644488	0.302617	625.025	574.852	647.101	58.9794	100.836	151.253	49.0754	23.5063	89.7979
SAUSA300_1075	pbpA	penicillin-binding protein 1	-1.31016	9.74181e-19	-1.90203	2.46267e-23	-0.591872	0.0159332	1629.39	1607.71	1601.64	798.49	544.513	619.19	441.678	493.632	401.097
SAUSA300_1076	mraY	phospho-N-acetylmuramoyl-pentapeptide- transferase	-0.19507	0.589236	-0.770792	0.0560045	-0.575722	0.25626	216.62	274.713	282.474	308.508	181.504	189.066	73.613	235.063	167.623
SAUSA300_1077	murD	UDP-N-acetylmuramoyl-L-alanyl-D-glutamate synthetase	-0.0321584	0.895107	-0.926881	0.000290029	-0.894722	0.00254617	451.041	543.519	500.75	494.519	477.289	491.571	134.957	470.126	263.407
SAUSA300_1078	divIB	cell division protein	0.207792	0.1519	-0.562159	0.00388336	-0.769951	0.000470966	536.942	635.407	557.627	694.142	628.543	680.637	343.528	493.632	383.138
SAUSA300_1079	ftsA	cell division protein ftsA	0.449077	0.00509052	-0.273952	0.158282	-0.723029	0.000203182	1445.76	1717.66	1544.15	2331.95	2268.81	1819.76	1067.39	1527.91	1346.97
SAUSA300_1080	ftsZ	cell division protein FtsZ	-0.235792	0.109653	-0.67694	6.30616e-06	-0.441148	0.0131868	3210.94	3306.27	3171.07	2663.15	2897.35	2661.1	1950.75	1504.4	2394.61
SAUSA300_1081	SAUSA300_1081	hypothetical protein	0.348229	0.121686	1.16444	1.33651e-06	0.816211	0.0203383	82.8558	76.1782	80.2392	95.2744	97.4746	113.439	269.914	70.5189	161.636
SAUSA300_1082	SAUSA300_1082	hypothetical protein	-1.023	2.33979e-11	-0.599963	0.00190989	0.423037	0.107148	680.698	646.839	626.811	281.286	302.507	382.858	417.141	282.076	490.895
SAUSA300_1083	sepF	hypothetical protein	-1.20636	0.000321649	-0.723755	0.0525816	0.482601	0.303236	1112.95	1035.58	993.203	285.823	534.43	538.837	797.475	329.088	712.397
SAUSA300_1084	SAUSA300_1084	hypothetical protein	-1.248	0.0323666	-0.973787	0.141651	0.274213	0.78813	240.891	224.135	240.699	54.4425	127.725	113.439	98.1507	0	209.529
SAUSA300_1085	SAUSA300_1085	hypothetical protein	-0.553419	0.029044	-0.632972	0.12377	-0.0795531	0.90918	101.005	100.306	99.3884	49.9056	87.391	61.4464	12.2688	47.0126	95.7845
SAUSA300_1086	SAUSA300_1086	hypothetical protein	-1.01588	8.16022e-05	0.130019	0.702048	1.1459	0.000381261	489.74	421.405	405.022	149.717	218.478	283.599	355.796	493.632	568.72
SAUSA300_1087	ileS	isoleucyl-tRNA synthetase	1.25508	0.00177581	0.315183	0.532771	-0.939897	0.0697327	258.031	388.945	337.678	748.584	793.242	808.256	503.022	611.164	179.596
SAUSA300_1088	SAUSA300_1088	glyoxalase family protein	-0.340282	0.680821	-0.187973	0.853301	0.152309	0.90918	65.9306	59.394	58.1651	9.07375	33.6119	103.986	49.0754	94.0252	35.9192
SAUSA300_1089	lspA	lipoprotein signal peptidase	-1.52416	0.027693	-0.427656	0.610048	1.09651	0.255252	110.254	102.87	115.723	18.1475	26.8895	70.8996	171.764	47.0126	29.9326
SAUSA300_1090	SAUSA300_1090	hypothetical protein	-0.704339	0.0411533	-1.13261	0.0047914	-0.428272	0.442327	349.49	342.819	389.202	263.139	255.451	141.799	245.377	188.05	95.7845
SAUSA300_1091	pyrR	bifunctional pyrimidine regulatory protein PyrR uracil phosphoribosyltransferase	-2.17633	4.79989e-15	-2.34877	5.58264e-10	-0.172443	0.808527	368.417	430.498	529.207	104.348	110.919	75.6263	61.3442	141.038	83.8114
SAUSA300_1092	pyrP	uracil permease	-1.7242	0.000285755	-1.93776	0.000381611	-0.213558	0.819083	234.058	440.06	543.371	77.1269	161.337	127.619	134.957	141.038	65.8518
SAUSA300_1093	pyrB	aspartate carbamoyltransferase catalytic subunit	-1.36063	0.0217952	-1.19942	0.069839	0.161209	0.873719	170.791	340.81	424.558	140.643	124.364	99.2595	147.226	258.569	47.8922
SAUSA300_1094	pyrC	dihydroorotase	-0.83795	0.0819491	-1.26524	0.0173656	-0.427286	0.568913	174.381	405.816	456.675	136.106	198.31	245.785	134.957	188.05	125.717
SAUSA300_1095	carA	carbamoyl phosphate synthase small subunit	0.226676	0.70838	-0.73402	0.259604	-0.960696	0.192681	84.8908	223.494	226.498	186.012	208.394	231.605	134.957	164.544	53.8788
SAUSA300_1096	carB	carbamoyl phosphate synthase large subunit	0.480183	0.211506	-0.747193	0.0881881	-1.22738	0.00885584	235.547	419.101	425.349	426.466	645.349	430.124	282.183	117.532	215.515
SAUSA300_1097	pyrF	orotidine 5'-phosphate decarboxylase	0.329028	0.260998	-1.59945	0.00834296	-1.92847	0.00487909	73.0779	88.7013	93.0973	104.348	110.919	103.986	85.8819	0	5.98653
SAUSA300_1098	pyrE	orotate phosphoribosyltransferase	1.05367	4.15117e-05	-3.12054	0.00422087	-4.17422	0.000330673	52.2481	64.0188	68.1352	140.643	100.836	146.526	12.2688	0	5.98653
SAUSA300_1099	SAUSA300_1099	hypothetical protein	0.209497	0.713414	-1.86998	0.162068	-2.07948	0.196718	16.1973	14.6363	15.2495	4.53688	23.5284	23.6332	0	0	5.98653
SAUSA300_1100	SAUSA300_1100	hypothetical protein	-0.540102	0.0887565	-1.57201	0.00260614	-1.03191	0.124924	136.676	116.415	111.713	113.422	53.7791	89.8062	61.3442	0	41.9057
SAUSA300_1101	rqcH	putative fibronectin/fibrinogen binding protein	-2.08242	7.82259e-14	-0.599159	0.0556453	1.48326	3.66286e-05	550.806	480.401	456.97	81.6638	174.782	85.0796	331.259	282.076	347.219
SAUSA300_1102	gmk	guanylate kinase	-0.490641	0.182991	-0.303315	0.478737	0.187326	0.75867	517.171	453.432	392.716	367.487	184.866	425.398	343.528	282.076	443.003
SAUSA300_1103	rpoZ	DNA-directed RNA polymerase subunit omega	-0.152403	0.667303	0.108706	0.815375	0.261108	0.662554	116.921	127.795	115.999	58.9794	114.281	151.253	85.8819	117.532	161.636
SAUSA300_1104	coaBC	phosphopantothenoylcysteine decarboxylase/phosphopantothenate--cysteine ligase	0.649745	0.0448989	0.791	0.0437131	0.141255	0.8307	92.7992	81.9634	64.0699	81.6638	164.698	122.893	159.495	117.532	131.704
SAUSA300_1105	priA	primosomal protein N`	0.207412	0.375935	0.0140023	0.968073	-0.193409	0.62952	270.605	341.035	307.951	435.54	292.424	340.318	368.065	211.557	311.299
SAUSA300_1106	SAUSA300_1106	putative lipoprotein	-0.270622	0.398615	-0.480814	0.276282	-0.210192	0.76274	140.299	105.433	104.024	90.7375	84.0298	118.166	98.1507	94.0252	71.8383
SAUSA300_1107	SAUSA300_1107	hypothetical protein	-0.859615	0.0383438	-0.282985	0.60216	0.57663	0.393189	134.641	123.742	108.016	117.959	40.3343	47.2664	134.957	70.5189	89.7979
SAUSA300_1108	def2	peptide deformylase	-0.312916	0.511019	0.548519	0.29894	0.861435	0.216623	51.1066	46.6284	39.8988	58.9794	36.9731	14.1799	98.1507	0	71.8383
SAUSA300_1109	fmt2	methionyl-tRNA formyltransferase	0.811849	0.0268748	0.00619669	0.992598	-0.805652	0.154073	115.317	104.689	109.303	217.77	255.451	99.2595	159.495	94.0252	83.8114
SAUSA300_1110	sun	ribosomal RNA small subunit methyltransferase B	-0.101089	0.724448	0.48113	0.0848452	0.582218	0.0826284	328.478	362.375	396.284	299.434	443.677	259.965	601.173	376.101	502.868
SAUSA300_1111	rlmN	ribosomal RNA large subunit methyltransferase N	0.00132166	0.99801	0.152777	0.730398	0.151456	0.79764	337.131	378.241	410.357	299.434	396.621	430.124	208.57	423.114	586.68
SAUSA300_1112	stp1	protein phosphatase 2C domain-containing protein	0.235753	0.331282	0.212663	0.500608	-0.0230904	0.959043	190.529	208.962	218.515	199.623	208.394	326.138	282.183	258.569	203.542
SAUSA300_1113	pknB	protein kinase	0.137719	0.5226	-0.524776	0.0262969	-0.662496	0.0133298	647.179	713.542	739.481	916.449	672.239	727.903	355.796	470.126	586.68
SAUSA300_1114	rsgA	hypothetical protein	-0.548804	0.111832	-0.478153	0.267917	0.0706507	0.915019	208.86	200.093	197.342	176.938	121.003	118.166	159.495	0	197.555
SAUSA300_1115	cfxE	ribulose-phosphate 3-epimerase	-0.799831	0.000176576	-1.68284	0.00013709	-0.88301	0.137546	143.343	141.531	144.714	95.2744	80.6686	70.8996	61.3442	0	47.8922
SAUSA300_1116	thiN	hypothetical protein	-1.1657	2.3667e-07	-1.18451	0.000574102	-0.0188019	0.974511	189.586	184.937	196.919	104.348	87.391	61.4464	122.688	141.038	47.8922
SAUSA300_1117	rpmB	50S ribosomal protein L28	-0.456692	0.319171	-1.18798	0.00726414	-0.731283	0.172472	1779.35	1514.99	1416.31	1819.29	947.856	666.457	748.399	446.62	832.127
SAUSA300_1118	SAUSA300_1118	hypothetical protein	0.211088	0.311089	-0.692006	0.0161291	-0.903095	0.00616898	313.952	268.338	265.661	353.876	369.731	250.512	159.495	188.05	179.596
SAUSA300_1119	fakA	hypothetical protein	0.0235057	0.898996	-0.619862	0.000464485	-0.643368	0.00148214	1073.25	1117.05	1241.52	1297.55	1220.11	964.235	736.13	681.683	778.249
SAUSA300_1120	recG	ATP-dependent DNA helicase RecG	0.0493449	0.86478	0.228775	0.466818	0.17943	0.681578	251.761	238.13	232.495	204.159	275.618	264.692	294.452	94.0252	353.205
SAUSA300_1121	fapR	fatty acid biosynthesis transcriptional regulator	-0.586863	0.077034	-1.05739	0.00565374	-0.470524	0.363364	391.084	410.874	351.051	263.139	332.758	165.432	159.495	94.0252	245.448
SAUSA300_1122	plsX	putative glycerol-3-phosphate acyltransferase PlsX	-0.271227	0.199295	-0.996514	2.169e-05	-0.725287	0.00945536	832.628	888.52	763.891	816.638	547.874	704.27	527.56	352.595	365.178
SAUSA300_1123	fabD	malonyl CoA-acyl carrier protein transacylase	-0.447648	0.000319179	-1.31079	6.32061e-14	-0.863144	2.70031e-05	998.208	1068.88	918.887	734.974	682.322	779.896	453.947	399.607	371.165
SAUSA300_1124	fabG	3-oxoacyl-(acyl-carrier-protein) reductase	-0.489974	0.00705039	-1.13701	4.87083e-07	-0.647033	0.0220375	751.841	769.767	673.847	412.856	594.931	548.291	355.796	211.557	365.178
SAUSA300_1125	acpP	acyl carrier protein	-0.712475	0.007768	-2.01293	4.23344e-08	-1.30046	0.00285426	402.185	449.101	418.138	353.876	194.949	231.605	49.0754	141.038	125.717
SAUSA300_1126	rnc	ribonuclease III	-0.0514239	0.881391	1.07103	0.000214403	1.12246	0.00940878	55.6067	57.3155	53.6031	45.3688	43.6955	75.6263	122.688	94.0252	119.731
SAUSA300_1127	smc	chromosome segregation protein SMC	-0.292435	0.436009	-0.527344	0.187511	-0.234908	0.669829	522.349	544.333	551.851	349.339	484.012	486.844	343.528	658.177	221.502
SAUSA300_1128	ftsY	signal recognition particle-docking protein FtsY	-0.0247199	0.895542	-1.29315	4.25398e-06	-1.26843	9.59114e-05	282.848	299.308	307.915	267.676	268.895	345.045	171.764	117.532	95.7845
SAUSA300_1129	SAUSA300_1129	putative DNA-binding protein	0.823146	0.143799	0.407702	0.588432	-0.415444	0.671357	44.7203	45.3986	45.6197	117.959	40.3343	85.0796	98.1507	94.0252	17.9596
SAUSA300_1130	ffh	signal recognition particle protein	-0.194219	0.562769	-0.149523	0.69439	0.0446961	0.927528	802.418	786.949	811.111	970.891	554.597	576.65	883.357	799.214	526.815
SAUSA300_1131	rpsP	30S ribosomal protein S16	-1.03171	0.0547779	-0.433047	0.493614	0.598667	0.433979	269.612	258.136	253.852	95.2744	131.087	155.979	392.603	94.0252	89.7979
SAUSA300_1132	rimM	16S rRNA-processing protein RimM	-0.721604	0.0481468	-0.0403299	0.942526	0.681275	0.25863	79.2987	87.0385	108.512	45.3688	40.3343	85.0796	61.3442	117.532	95.7845
SAUSA300_1133	trmD	tRNA (guanine-N(1)-)-methyltransferase	-0.154879	0.69712	-0.0740764	0.887515	0.0808026	0.908094	135.286	150.607	197.434	117.959	137.809	179.612	85.8819	117.532	215.515
SAUSA300_1134	rplS	50S ribosomal protein L19	-0.285425	0.00854949	-1.10024	4.21403e-11	-0.814813	4.22119e-05	749.111	789.79	804.562	617.015	655.433	647.55	368.065	517.139	317.286
SAUSA300_1135	SAUSA300_1135	hypothetical protein	-0.575198	0.109671	0.0232296	0.964846	0.598428	0.267847	156.579	138.984	145.21	49.9056	104.197	141.799	147.226	235.063	113.744
SAUSA300_1136	rbgA	ribosomal biogenesis GTPase	0.570222	0.263035	0.0537891	0.944253	-0.516433	0.536376	60.7852	77.5985	66.9763	158.791	63.8627	85.0796	24.5377	47.0126	113.744
SAUSA300_1137	rnhB	ribonuclease HII	0.166254	0.788011	0.451325	0.494829	0.285071	0.769229	55.9707	84.1286	68.6687	113.422	90.7522	28.3599	159.495	47.0126	71.8383
SAUSA300_1138	sucC	succinyl-CoA synthetase subunit beta	2.64621	2.02295e-20	1.32847	2.10289e-05	-1.31774	9.71596e-05	438.252	555.002	379.177	3965.23	2641.9	1985.19	1006.04	1222.33	1221.25
SAUSA300_1139	sucD	succinyl-CoA synthetase subunit alpha	2.55372	6.05705e-20	1.1708	0.000149656	-1.38291	2.48743e-05	458.305	584.206	465.284	4255.59	2416.7	2183.71	1190.08	1010.77	1173.36
SAUSA300_1140	lytN	cell wall hydrolase	0.158004	0.911529	-2.0471	0.257259	-2.20511	0.320732	9.23194	10.5659	7.56036	0	3.36119	28.3599	0	0	0
SAUSA300_1141	fmhC	endopeptidase resistance protein	-0.30936	0.601886	-0.445791	0.651521	-0.136431	0.925861	18.8444	19.2091	18.1007	0	13.4448	33.0865	24.5377	0	11.9731
SAUSA300_1142	dprA	DNA protecting protein DprA	0.483999	0.713847	0.291363	0.875614	-0.192636	0.937801	5.26121	5.31758	5.51851	0	20.1672	0	0	0	11.9731
SAUSA300_1143	topA	DNA topoisomerase I	2.48016	5.82983e-38	1.90535	6.09254e-19	-0.574807	0.0328562	225.471	273.777	250.393	1692.25	1273.89	1219.47	723.862	940.252	1107.51
SAUSA300_1144	gid	tRNA (uracil-5-)-methyltransferase Gid	3.01653	1.27555e-24	2.36257	7.17743e-14	-0.653961	0.107047	105.489	179.55	159.356	1551.61	840.298	1210.02	687.055	869.733	748.316
SAUSA300_1145	xerC	tyrosine recombinase xerC	0.766956	0.0614366	0.386411	0.427717	-0.380545	0.530329	262.382	263.471	189.69	367.487	383.176	467.938	552.098	141.038	221.502
SAUSA300_1146	hslV	ATP-dependent protease peptidase subunit	1.00783	3.64339e-06	0.648711	0.0328556	-0.359122	0.39014	117.732	142.449	107.666	263.139	228.561	250.512	245.377	235.063	143.677
SAUSA300_1147	hslU	ATP-dependent protease ATP-binding subunit HslU	0.876038	2.57521e-05	-0.135464	0.643076	-1.0115	0.000103966	711.902	830.148	672.872	1615.13	1169.7	1285.65	564.367	540.645	832.127
SAUSA300_1148	codY	transcriptional repressor CodY	0.767596	0.0167356	-0.36878	0.35861	-1.13638	0.00417441	424.603	467.808	422.976	1052.56	658.794	529.384	220.839	376.101	413.07
SAUSA300_1149	rpsB	30S ribosomal protein S2	-0.0093444	0.953422	-0.381754	0.0128505	-0.37241	0.040911	1485.5	1604.68	1768.2	1606.05	1525.98	1701.59	1435.45	963.759	1239.21
SAUSA300_1150	tsf	elongation factor Ts	0.131571	0.506579	-0.373124	0.0681581	-0.504695	0.0263786	1574.41	1519.79	1593.3	2118.72	1532.7	1488.89	1263.69	1363.37	1065.6
SAUSA300_1151	pyrH	uridylate kinase	-0.13336	0.749331	-0.703727	0.086164	-0.570367	0.248007	537.752	553.651	634.537	812.101	436.955	326.138	368.065	399.607	311.299
SAUSA300_1152	frr	ribosome recycling factor	-0.486035	0.120541	-1.67453	3.01164e-06	-1.18849	0.0044996	547.878	534.771	597.25	548.962	389.898	259.965	196.301	94.0252	197.555
SAUSA300_1153	uppS	undecaprenyl pyrophosphate synthase	-0.891921	1.41553e-07	-1.13141	1.45968e-05	-0.239489	0.572925	306.308	321.549	342.203	145.18	171.421	207.972	147.226	141.038	149.663
SAUSA300_1154	cdsA	phosphatidate cytidylyltransferase	-0.923486	2.14065e-06	-1.75842	1.4807e-07	-0.834934	0.0610648	266.221	297.161	314.647	131.569	171.421	155.979	110.42	94.0252	71.8383
SAUSA300_1155	rseP	putative membrane-associated zinc metalloprotease	-0.573268	0.00106123	-1.14394	3.72137e-06	-0.570673	0.0829322	417.77	481.457	449.869	349.339	242.006	326.138	233.108	188.05	191.569
SAUSA300_1156	proS	prolyl-tRNA synthetase	-0.474081	0.000299879	-0.670819	0.000111959	-0.196738	0.450006	720.621	761.314	764.811	526.278	510.901	586.104	662.517	305.582	413.07
SAUSA300_1157	polC	DNA polymerase III PolC	1.20889	2.60535e-06	1.21904	1.04339e-05	0.0101504	0.980194	283.427	378.951	332.95	1020.8	722.657	557.744	699.324	705.189	880.02
SAUSA300_1158	rimP	hypothetical protein	0.438694	0.0730409	0.0932675	0.818655	-0.345426	0.460036	115.151	149.55	133.787	176.938	151.254	217.426	196.301	94.0252	125.717
SAUSA300_1159	nusA	transcription elongation factor NusA	0.990593	5.82883e-06	0.385852	0.175883	-0.604741	0.058478	276.396	389.586	350.389	744.048	678.961	595.557	576.636	423.114	353.205
SAUSA300_1160	SAUSA300_1160	hypothetical protein	1.19345	0.00066862	-0.070046	0.912573	-1.26349	0.0186125	82.2768	121.282	109.947	331.192	225.2	160.706	49.0754	117.532	125.717
SAUSA300_1161	rplGA	ribosomal protein L7Ae	0.674065	0.0191339	-0.137785	0.783094	-0.811851	0.106013	93.2459	120.537	110.021	240.454	154.615	122.893	98.1507	70.5189	107.758
SAUSA300_1162	infB	translation initiation factor IF-2	0.898809	1.57302e-09	-0.158654	0.452773	-1.05746	3.11572e-08	891.428	1090.1	1004.81	2005.3	1828.49	1734.68	1042.85	587.658	933.898
SAUSA300_1163	rbfA	ribosome-binding factor A	0.189426	0.422929	-0.62149	0.143937	-0.810916	0.119005	99.9796	90.0004	94.8448	90.7375	110.919	122.893	98.1507	0	59.8653
SAUSA300_1164	truB	tRNA pseudouridine synthase B	0.627365	0.0838023	0.402029	0.412137	-0.225335	0.75867	82.0451	73.7879	71.5751	154.254	70.5851	132.346	98.1507	23.5063	131.704
SAUSA300_1165	ribF	riboflavin biosynthesis protein ribF	0.929559	2.67298e-06	0.860484	0.000421908	-0.0690757	0.870511	192.15	191.104	185.164	372.024	268.895	453.758	417.141	305.582	311.299
SAUSA300_1166	rpsO	30S ribosomal protein S15	-0.993571	1.24265e-06	-1.35576	6.62643e-09	-0.362187	0.258536	1455.32	1258.36	1240.75	648.773	621.821	718.45	674.786	587.658	359.192
SAUSA300_1167	pnpA	polynucleotide phosphorylase/polyadenylase	-0.378814	0.249496	-0.743135	0.0264329	-0.364321	0.404602	1084.89	1416.9	1139.5	902.838	887.355	1011.5	736.13	1104.8	443.003
SAUSA300_1168	rnjB	RNA-metabolising metallo-beta-lactamase	-1.11037	2.24221e-07	-0.814957	0.000524374	0.295413	0.356043	2095.3	1866.83	1722.77	880.154	860.465	893.335	748.399	1010.77	1400.85
SAUSA300_1169	ftsK	DNA translocase FtsK	-0.280183	0.0454703	-0.550099	0.00183883	-0.269916	0.262397	769.461	803.716	706.903	703.216	568.042	614.464	417.141	587.658	556.747
SAUSA300_1170	SAUSA300_1170	GntR family transcriptional regulator	-0.714876	0.00497756	-1.27359	0.00259097	-0.55871	0.35947	131.084	142.12	147.988	54.4425	114.281	80.3529	49.0754	47.0126	65.8518
SAUSA300_1171	SAUSA300_1171	hypothetical protein	-1.09658	0.00262914	-0.384267	0.390776	0.712311	0.1774	227.225	247.137	276.845	104.348	94.1134	155.979	73.613	211.557	269.394
SAUSA300_1172	SAUSA300_1172	M16 family peptidase	-1.16623	1.74135e-07	-0.676463	0.019169	0.489764	0.228976	255.582	278.315	309.644	122.496	144.531	103.986	257.646	94.0252	155.65
SAUSA300_1173	SAUSA300_1173	putative acetoacetyl-CoA reductase	-0.561971	0.0062706	-1.37005	6.61819e-05	-0.80808	0.0747261	211.342	215.786	239.89	186.012	117.642	155.979	85.8819	94.0252	83.8114
SAUSA300_1174	SAUSA300_1174	hypothetical protein	-0.613586	0.248387	-1.24042	0.027683	-0.626837	0.395064	410.788	353.108	362.934	390.171	191.588	155.979	184.033	23.5063	221.502
SAUSA300_1175	SAUSA300_1175	hypothetical protein	-0.700478	0.0454867	-0.532137	0.223547	0.168341	0.808527	211.607	198.708	204.847	99.8113	127.725	151.253	122.688	305.582	83.8114
SAUSA300_1176	pgsA	CDP-diacylglycerol--glycerol-3-phosphate 3-phosphatidyltransferase	-0.306397	0.671061	-0.26409	0.744507	0.0423066	0.964894	256.261	235.48	250.945	244.991	245.367	108.713	36.8065	235.063	335.246
SAUSA300_1177	cinA	competence/damage-inducible protein cinA	0.560617	0.014624	0.468575	0.154358	-0.0920423	0.86763	94.7846	106.144	112.118	145.18	121.003	203.246	110.42	188.05	149.663
SAUSA300_1178	recA	recombinase A	-1.15373	3.05527e-17	-0.871406	3.96181e-08	0.282323	0.198949	1854.16	1721.23	1574.82	848.396	766.352	699.543	760.668	987.265	1041.66
SAUSA300_1179	cvfA	phosphodiesterase	-0.943021	3.68148e-14	-0.797142	1.52704e-08	0.14588	0.494908	2931.09	2600.57	2586.55	1465.41	1404.98	1351.82	1901.67	1269.34	1448.74
SAUSA300_1180	SAUSA300_1180	hypothetical protein	0.601835	0.0535028	0.248982	0.578308	-0.352853	0.530329	120.247	107.72	102.111	195.086	184.866	118.166	220.839	117.532	77.8249
SAUSA300_1181	SAUSA300_1181	hypothetical protein	-0.0622874	0.907278	0.444508	0.415584	0.506795	0.4858	76.2214	70.6701	70.0851	40.8319	80.6686	85.0796	196.301	47.0126	53.8788
SAUSA300_1182	SAUSA300_1182	pyruvate ferredoxin oxidoreductase, alpha subunit	4.03643	7.77074e-57	3.49665	3.99233e-33	-0.539779	0.171987	27.1664	36.7034	28.7514	485.446	473.928	562.47	441.678	117.532	401.097
SAUSA300_1183	SAUSA300_1183	2-oxoglutarate ferredoxin oxidoreductase subunit beta	2.55342	2.28641e-89	2.04231	1.2289e-21	-0.511107	0.0907758	48.0954	47.2346	46.5578	308.508	248.728	283.599	233.108	70.5189	209.529
SAUSA300_1184	SAUSA300_1184	hypothetical protein	1.01053	0.0229603	0.653693	0.437059	-0.356839	0.78813	11.5317	10.6698	10.4668	36.295	20.1672	9.45328	24.5377	0	17.9596
SAUSA300_1185	miaB	(dimethylallyl)adenosine tRNA methylthiotransferase	0.0313395	0.910093	-0.00536704	0.988536	-0.0367066	0.93228	353.064	350.839	376.013	358.413	443.677	293.052	269.914	282.076	454.976
SAUSA300_1186	SAUSA300_1186	hypothetical protein	-0.852231	0.00329404	-0.402126	0.316854	0.450105	0.418084	145.643	126.894	136.914	40.8319	107.558	70.8996	134.957	70.5189	95.7845
SAUSA300_1187	SAUSA300_1187	hypothetical protein	-1.02374	0.00187987	-0.344305	0.427717	0.679438	0.216377	127.444	137.408	150.508	27.2213	80.6686	94.5328	98.1507	164.544	95.7845
SAUSA300_1188	mutS	DNA mismatch repair protein MutS	-0.755056	0.000701537	-0.744865	0.00703144	0.0101907	0.980194	411.764	427.814	502.92	235.918	332.758	217.426	257.646	188.05	305.313
SAUSA300_1189	mutL	DNA mismatch repair protein	-0.690241	0.000153207	-1.10592	1.06295e-05	-0.415679	0.236881	435.87	425.614	488.02	326.655	221.839	297.778	220.839	258.569	185.582
SAUSA300_1190	glpP	glycerol uptake operon antiterminator regulatory protein	-0.859335	0.00188679	-0.742605	0.0794174	0.11673	0.873719	99.7811	100.757	111.621	49.9056	70.5851	47.2664	98.1507	47.0126	47.8922
SAUSA300_1191	glpF	glycerol uptake facilitator	1.08378	0.00708796	0.80981	0.0719553	-0.273971	0.666224	334.931	236.71	145.063	535.351	598.292	382.858	453.947	258.569	502.868
SAUSA300_1192	glpK	glycerol kinase	3.3423	2.06811e-89	2.06033	3.18063e-16	-1.28197	1.06343e-05	50.3621	53.4875	41.0577	517.204	497.457	453.758	171.764	282.076	191.569
SAUSA300_1193	glpD	aerobic glycerol-3-phosphate dehydrogenase	4.15378	7.00087e-203	3.84926	2.85546e-144	-0.304525	0.13624	121.19	105.468	115.87	2286.59	1986.47	1824.48	1901.67	1269.34	1664.25
SAUSA300_1194	SAUSA300_1194	alpha/beta fold family hydrolase	1.19394	0.000153702	1.57226	6.89085e-05	0.378315	0.56317	31.2695	24.3188	24.9253	36.295	70.5851	75.6263	85.8819	94.0252	71.8383
SAUSA300_1195	miaA	tRNA delta(2)-isopentenylpyrophosphate transferase	-0.509632	0.0369076	0.0684648	0.861161	0.578097	0.210338	101.816	100.428	102.681	81.6638	60.5015	75.6263	196.301	0	89.7979
SAUSA300_1196	hfq	RNA chaperone, host factor-1 protein	-2.11375	0.00051115	-4.23618	0.00115822	-2.12243	0.237958	43.5456	41.051	40.1564	9.07375	6.72239	14.1799	0	0	0
SAUSA300_1197	bsaA	glutathione peroxidase	-0.0392256	0.950948	-0.526982	0.53669	-0.487756	0.673137	39.79	36.5995	32.5224	45.3688	16.806	47.2664	0	0	47.8922
SAUSA300_1198	hflX	putative GTP-binding protein	0.956217	0.00371804	0.153221	0.782069	-0.802996	0.148632	73.5081	80.4045	95.8014	113.422	201.672	165.432	171.764	47.0126	59.8653
SAUSA300_1199	SAUSA300_1199	hypothetical protein	0.3433	0.433026	0.00148312	0.998333	-0.341817	0.630142	100.046	111.808	131.543	145.18	161.337	127.619	49.0754	47.0126	191.569
SAUSA300_1200	glnR	glutamine synthetase repressor	-1.98478	2.81364e-08	-1.01196	0.0103994	0.972819	0.0405496	649.313	865.258	842.438	117.959	252.089	222.152	220.839	470.126	478.922
SAUSA300_1201	glnA	glutamine synthetase, type I	-1.20247	7.17455e-10	-0.814143	0.000108733	0.388331	0.143078	2579.24	3612.49	3665.76	1234.03	1465.48	1583.43	1619.49	1951.02	2029.43
SAUSA300_1202	SAUSA300_1202	hypothetical protein	4.02327	0.403508	5.55057	0.248148	0	NA	0.0330894	0.0346422	0.0735802	0	0	0	0	0	0
SAUSA300_1203	SAUSA300_1203	hypothetical protein	-0.734324	0.454988	-0.366925	0.79783	0.367399	0.86923	9.62901	9.42267	7.83629	0	13.4448	0	0	0	11.9731
SAUSA300_1204	SAUSA300_1204	hypothetical protein	-2.32801	0.103956	0.124624	0.943867	2.45264	NA	3.87146	3.42958	4.23086	0	0	0	0	0	5.98653
SAUSA300_1205	SAUSA300_1205	hypothetical protein	3.45351	0.00383763	2.58677	0.106736	-0.866736	NA	0.496341	0.346422	0.257531	4.53688	6.72239	0	0	0	0
SAUSA300_1206	SAUSA300_1206	hypothetical protein	1.05662	0.807454	2.58395	0.543607	0	NA	0.463251	0.346422	0.294321	0	0	0	0	0	0
SAUSA300_1207	SAUSA300_1207	hypothetical protein	1.52108	0.141673	0.238156	0.901639	-1.28293	NA	2.29971	1.47229	1.8395	0	10.0836	4.72664	0	0	0
SAUSA300_1208	SAUSA300_1208	hypothetical protein	0.803143	0.5258	1.47994	0.29894	0.676792	0.78546	3.50748	1.888	1.8579	9.07375	0	4.72664	0	0	11.9731
SAUSA300_1209	SAUSA300_1209	hypothetical protein	2.24803	0.00802158	1.55893	0.282605	-0.689094	0.77001	1.19122	1.36837	1.76592	13.6106	6.72239	0	12.2688	0	0
SAUSA300_1210	SAUSA300_1210	hypothetical protein	-0.850862	0.307843	-2.47858	0.0785633	-1.62772	0.418473	11.8129	11.3453	13.7411	9.07375	10.0836	0	0	0	0
SAUSA300_1211	SAUSA300_1211	hypothetical protein	-0.89663	0.0740082	-1.55611	0.113846	-0.659477	0.662645	31.3687	30.5544	29.5608	9.07375	26.8895	9.45328	0	47.0126	5.98653
SAUSA300_1212	SAUSA300_1212	hypothetical protein	-0.365954	0.602139	0.396067	0.6386	0.762021	0.516624	22.7159	16.9747	20.0322	27.2213	3.36119	18.9066	0	23.5063	41.9057
SAUSA300_1213	SAUSA300_1213	hypothetical protein	-2.00183	0.170354	1.16914	0.373488	3.17097	NA	3.30894	2.63281	3.25592	0	0	0	0	0	11.9731
SAUSA300_1214	SAUSA300_1214	hypothetical protein	-0.481058	0.633643	1.46517	0.0617067	1.94623	0.136421	8.85141	7.70789	6.73258	0	0	18.9066	24.5377	47.0126	11.9731
SAUSA300_1215	SAUSA300_1215	hypothetical protein	0.0747724	0.946913	-0.269447	0.870655	-0.344219	0.876523	10.6051	5.59471	8.22258	18.1475	0	9.45328	0	0	11.9731
SAUSA300_1216	cls1	cardiolipin synthetase	-0.747666	9.69847e-05	-1.11527	0.000172354	-0.367607	0.412663	278.828	237.645	263.932	149.717	154.615	160.706	171.764	47.0126	113.744
SAUSA300_1217	SAUSA300_1217	ABC transporter ATP-binding protein	-0.919036	0.682274	2.43386	0.172711	3.35289	0.174092	4.71524	4.05314	5.44493	0	6.72239	0	0	94.0252	0
SAUSA300_1218	SAUSA300_1218	ABC transporter permease	-1.22349	0.36398	-1.51481	0.329717	-0.291318	NA	7.13076	5.12704	6.659	0	6.72239	0	0	0	0
SAUSA300_1219	SAUSA300_1219	putative sensor histidine kinase	-0.609318	0.14592	1.21226	0.000524541	1.82158	0.000687365	45.3656	37.5868	42.0879	27.2213	33.6119	18.9066	147.226	47.0126	83.8114
SAUSA300_1220	SAUSA300_1220	LuxR family DNA-binding response regulator	-0.0713707	0.884423	-0.404965	0.58926	-0.333595	0.771114	31.8651	30.2773	33.9572	36.295	13.4448	47.2664	0	70.5189	23.9461
SAUSA300_1221	SAUSA300_1221	hypothetical protein	-3.40235	0.016383	-0.243142	0.877892	3.15921	0.138611	10.3735	6.23559	7.67073	0	0	0	0	0	11.9731
SAUSA300_1222	nuc2	thermonuclease	-1.11918	0.10315	-1.56133	0.192152	-0.442149	0.825506	18.9271	19.9712	23.0858	9.07375	16.806	0	0	0	11.9731
SAUSA300_1223	SAUSA300_1223	hypothetical protein	-0.914033	1.39294e-05	-0.426155	0.119363	0.487878	0.168451	363.106	320.232	324.176	131.569	231.922	160.706	257.646	282.076	233.475
SAUSA300_1224	SAUSA300_1224	hypothetical protein	-2.50216	0.000897333	-1.62986	0.0605912	0.872306	0.492581	159.507	109.175	70.7657	0	30.2507	28.3599	61.3442	0	35.9192
SAUSA300_1225	thrD	aspartate kinase	1.97357	0.000192183	0.91021	0.24152	-1.06336	0.244865	31.5176	15.5024	16.482	99.8113	57.1403	94.5328	24.5377	0	65.8518
SAUSA300_1226	hom	homoserine dehydrogenase	3.56641	2.90681e-18	3.01984	9.59556e-12	-0.546568	0.384045	61.8275	28.3027	25.3668	399.245	440.316	529.384	392.603	188.05	329.259
SAUSA300_1227	thrC	threonine synthase	3.91167	5.64528e-191	2.8338	3.80585e-41	-1.07787	1.78179e-05	35.6207	32.1653	33.6261	544.425	460.483	529.384	343.528	235.063	185.582
SAUSA300_1228	thrB	homoserine kinase	3.27823	1.20139e-37	2.78029	7.4513e-20	-0.497938	0.241552	32.2125	34.9713	44.4424	313.044	289.063	486.844	220.839	329.088	245.448
SAUSA300_1229	SAUSA300_1229	HAD superfamily hydrolase	0.132912	0.455536	-0.512767	0.0502804	-0.645678	0.041453	269.133	254.568	254.624	235.918	302.507	311.958	245.377	235.063	131.704
SAUSA300_1230	SAUSA300_1230	hypothetical protein	-0.330353	0.54565	-4.37156	0.00116128	-4.04121	0.00872463	56.2023	46.0221	34.8034	18.1475	50.4179	37.8131	0	0	0
SAUSA300_1231	SAUSA300_1231	gamma-aminobutyrate permease	-1.41433	0.0252752	-1.22893	0.0762826	0.1854	0.864681	435.953	340.169	355.355	99.8113	181.504	141.799	331.259	0	125.717
SAUSA300_1232	katA	catalase	2.66626	4.14831e-23	2.20982	1.70328e-15	-0.45644	0.212888	730.465	596.383	489.051	5094.91	3146.08	3289.74	2576.46	2327.12	3436.27
SAUSA300_1233	rpmG	50S ribosomal protein L33	-1.33074	2.28161e-07	-1.44388	1.90841e-06	-0.113149	0.8307	847.022	663.484	593.038	372.024	248.728	217.426	257.646	258.569	257.421
SAUSA300_1234	rpsN2	30S ribosomal protein S14	-0.151455	0.772605	-0.405654	0.644291	-0.254198	0.850077	24.2214	22.5694	21.7613	9.07375	20.1672	33.0865	24.5377	23.5063	11.9731
SAUSA300_1235	guaC	guanosine 5'-monophosphate oxidoreductase	0.461701	0.418081	0.641414	0.320732	0.179713	0.856696	40.1043	55.9125	81.2509	54.4425	124.364	61.4464	110.42	141.038	53.8788
SAUSA300_1236	SAUSA300_1236	hypothetical protein	0.239821	0.67297	0.634841	0.26712	0.39502	0.606202	97.8784	127.102	189.101	158.791	151.254	179.612	85.8819	423.114	185.582
SAUSA300_1237	lexA	LexA repressor	-2.33037	1.81356e-11	-1.6603	1.22869e-05	0.670062	0.185984	1023.44	922.851	772.445	285.823	104.197	155.979	306.721	258.569	287.353
SAUSA300_1238	SAUSA300_1238	hypothetical protein	0.7168	0.137233	0.060785	0.955926	-0.656015	0.618771	13.8148	14.4111	11.9752	27.2213	16.806	23.6332	49.0754	0	0
SAUSA300_1239	tkt	transketolase	0.160383	0.373557	-0.00231858	0.992598	-0.162701	0.515713	1708.21	2094.71	1698.86	2209.46	2070.49	1867.02	1950.75	1410.38	2005.49
SAUSA300_1240	SAUSA300_1240	hypothetical protein	-0.973061	0.00158207	-2.30286	2.32944e-05	-1.3298	0.0550527	204.625	170.977	146.829	68.0531	97.4746	99.2595	24.5377	94.0252	23.9461
SAUSA300_1241	SAUSA300_1241	hypothetical protein	0.0337561	0.927198	0.143562	0.771124	0.109806	0.873719	71.2745	79.4172	92.7662	77.1269	67.2239	108.713	85.8819	23.5063	113.744
SAUSA300_1242	sbcD	exonuclease SbcD	-0.117894	0.771972	0.432455	0.365655	0.550349	0.420512	41.2128	44.879	51.4141	31.7581	53.7791	37.8131	36.8065	94.0252	65.8518
SAUSA300_1243	sbcC	exonuclease SbcC	0.500612	0.0164629	0.538647	0.0521154	0.0380342	0.93454	133.284	133.355	161.416	181.475	221.839	198.519	282.183	141.038	185.582
SAUSA300_1244	mscL	large-conductance mechanosensitive channel	-0.313297	0.134125	-0.814884	0.00332275	-0.501587	0.167617	332.317	310.619	335.084	308.508	228.561	255.239	134.957	94.0252	245.448
SAUSA300_1245	opuD	glycine betaine transporter opuD	1.52838	1.14255e-13	0.0862186	0.77801	-1.44216	4.46674e-09	672.807	934.941	926.963	2858.23	2517.53	1933.2	858.819	963.759	886.006
SAUSA300_1246	acnA	aconitate hydratase	3.35522	1.46334e-70	2.91283	8.65808e-50	-0.442387	0.0832642	361.535	405.192	423.233	4777.33	3828.4	3573.34	2834.1	2327.12	3669.74
SAUSA300_1247	SAUSA300_1247	hypothetical protein	-0.733206	0.000969483	0.0767318	0.820047	0.809938	0.0362131	141.275	138.742	130.421	90.7375	77.3074	80.3529	147.226	141.038	143.677
SAUSA300_1248	SAUSA300_1248	hypothetical protein	-0.498669	0.126494	-0.682309	0.199536	-0.18364	0.835166	71.2415	63.5164	64.0699	49.9056	30.2507	66.173	61.3442	23.5063	35.9192
SAUSA300_1249	plsY	glycerol-3-phosphate acyltransferase	-1.63327	9.11431e-13	-1.67584	2.20672e-07	-0.0425724	0.942248	337.363	341.953	323.642	95.2744	87.391	146.526	196.301	47.0126	71.8383
SAUSA300_1250	parE	DNA topoisomerase IV subunit B	0.601401	0.0182428	0.445899	0.149089	-0.155502	0.739076	232.718	294.926	291.506	322.118	420.149	501.024	490.754	211.557	365.178
SAUSA300_1251	parC	DNA topoisomerase IV subunit A	0.361132	0.173847	-0.00243434	0.994856	-0.363566	0.316483	507.707	606.723	649.676	834.785	813.409	614.464	637.98	799.214	419.057
SAUSA300_1252	alsT	amino acid carrier protein	-0.278712	0.103727	-1.93962	4.13566e-13	-1.66091	2.62989e-08	515.5	559.645	639.044	499.056	457.122	458.484	208.57	117.532	125.717
SAUSA300_1253	glcT	transcription antiterminator	-0.453733	0.406171	0.333627	0.603425	0.78736	0.313296	72.5816	55.9471	50.9727	36.295	47.0567	47.2664	49.0754	0	125.717
SAUSA300_1254	cozEb	AI-2E family transporter	-0.7812	0.0192607	-0.682725	0.0696292	0.098475	0.869163	592.184	591.325	627.988	358.413	319.313	378.131	478.485	540.645	191.569
SAUSA300_1255	fmtC	oxacillin resistance-related FmtC protein	0.0148913	0.924557	0.0494427	0.802479	0.0345514	0.898366	794.691	737.116	875.402	771.269	806.686	855.522	883.357	916.746	760.289
SAUSA300_1256	msrA2	methionine sulfoxide reductase A	1.06149	0.0296264	0.951494	0.12063	-0.109992	0.90918	45.5972	31.6976	25.1276	45.3688	90.7522	75.6263	122.688	47.0126	35.9192
SAUSA300_1257	msrR	peptide methionine sulfoxide reductase regulator MsrR	0.193139	0.514296	0.320569	0.323532	0.12743	0.792085	358.524	347.323	381.311	503.593	302.507	444.304	331.259	681.683	419.057
SAUSA300_1258	dmpI	4-oxalocrotonate tautomerase	-2.10414	0.0607244	-1.19926	0.369102	0.904874	0.682487	22.6662	16.4377	12.3799	0	10.0836	0	12.2688	23.5063	0
SAUSA300_1259	umuC	ImpB/MucB/SamB family protein	0.756188	0.110369	1.26368	0.0391941	0.507496	0.629374	11.482	11.0509	11.5521	9.07375	20.1672	28.3599	24.5377	0	35.9192
SAUSA300_1260	tyrA	prephenate dehydrogenase	-0.503738	0.104521	-0.444215	0.339529	0.0595229	0.936925	95.0824	83.7128	86.9718	27.2213	84.0298	70.8996	73.613	47.0126	65.8518
SAUSA300_1261	SAUSA300_1261	putative glutamyl aminopeptidase	0.478926	0.488518	0.379259	0.621541	-0.0996662	0.922918	174.298	140.301	139.618	258.602	144.531	231.605	282.183	305.582	41.9057
SAUSA300_1262	trpE	anthranilate synthase component I	0.515299	0.499866	-1.81442	0.22388	-2.32972	0.194433	6.7006	7.51735	9.06875	4.53688	6.72239	23.6332	0	0	0
SAUSA300_1263	trpG	anthranilate synthase component II	1.71515	0.0226696	1.14246	0.383933	-0.572698	0.778796	3.47439	3.27369	2.88802	4.53688	23.5284	0	12.2688	0	5.98653
SAUSA300_1264	trpD	anthranilate phosphoribosyltransferase	1.22937	0.0868638	3.44046	7.19327e-10	2.21109	0.0159332	4.5167	5.23097	4.17567	18.1475	13.4448	0	36.8065	0	77.8249
SAUSA300_1265	trpC	indole-3-glycerol-phosphate synthase	1.52726	0.283823	3.09818	0.0222461	1.57093	0.419434	3.35857	3.27369	2.44654	4.53688	20.1672	0	0	94.0252	5.98653
SAUSA300_1266	trpF	N-(5'-phosphoribosyl)anthranilate isomerase	1.16207	0.415112	0.826567	0.632598	-0.335506	NA	1.24085	1.35105	1.14049	9.07375	0	0	0	0	0
SAUSA300_1267	trpB	tryptophan synthase subunit beta	0.788476	0.400624	3.53786	7.03555e-11	2.74938	0.0122115	2.79605	3.34297	3.36629	9.07375	6.72239	0	0	47.0126	53.8788
SAUSA300_1268	trpA	tryptophan synthase subunit alpha	2.24253	3.47796e-12	2.56914	7.61077e-09	0.326612	0.693425	7.79255	7.67324	7.13728	36.295	33.6119	37.8131	49.0754	47.0126	41.9057
SAUSA300_1269	femA	methicillin resistance protein FemA	-0.984008	1.11291e-07	-0.472839	0.0280021	0.511169	0.0457301	1380.77	1284.19	1301.12	653.31	631.904	723.176	760.668	752.202	1221.25
SAUSA300_1270	femB	methicillin resistance protein FemB	-0.725263	3.99083e-13	-0.617151	4.68506e-07	0.108112	0.580739	1822.08	1803.2	1928.28	1243.1	1092.39	1025.68	1349.57	1222.33	1107.51
SAUSA300_1271	SAUSA300_1271	hydrolase-like protein	-1.28808	0.00315942	-0.481703	0.401663	0.806375	0.314921	70.5466	61.5938	55.737	9.07375	43.6955	18.9066	49.0754	47.0126	41.9057
SAUSA300_1272	SAUSA300_1272	hypothetical protein	-0.0843411	0.918111	1.4239	0.0390199	1.50824	0.0907758	30.9882	28.8396	30.407	9.07375	16.806	61.4464	147.226	47.0126	47.8922
SAUSA300_1273	opp-2F	oligopeptide permease, ATP-binding protein	0.597729	0.0697508	-0.699361	0.330287	-1.29709	0.112664	36.0509	37.4136	44.9023	49.9056	77.3074	47.2664	24.5377	47.0126	17.9596
SAUSA300_1274	opp-2D	peptide ABC transporter ATP-binding protein	0.76859	0.016383	1.02413	0.0198863	0.255537	0.746417	26.3392	27.5752	30.6277	45.3688	47.0567	51.9931	49.0754	0	77.8249
SAUSA300_1275	opp-2C	peptide ABC transporter permease	0.430383	0.418019	1.50703	0.00335833	1.07665	0.144268	19.804	23.1756	25.4219	9.07375	50.4179	28.3599	98.1507	70.5189	41.9057
SAUSA300_1276	opp-2B	oligopeptide permease, channel-forming protein	0.732011	0.0696528	1.56986	0.000347658	0.83785	0.210338	19.9198	20.8892	23.9319	63.5163	26.8895	18.9066	49.0754	47.0126	77.8249
SAUSA300_1277	SAUSA300_1277	hypothetical protein	0.969858	0.517947	1.83657	0.240788	0.866716	0.709329	4.94686	4.41688	4.10209	27.2213	0	0	0	47.0126	11.9731
SAUSA300_1278	pepF	oligoendopeptidase F	-1.46518	9.0679e-07	-1.19096	0.000864202	0.274223	0.630142	374.44	363.397	413.3	181.475	164.698	66.173	147.226	188.05	173.609
SAUSA300_1279	phoU	phosphate transport system regulatory protein PhoU	4.98738	2.27151e-129	3.09845	3.3966e-11	-1.88893	0.000566393	5.1454	4.81526	4.41481	154.254	124.364	184.339	61.3442	0	41.9057
SAUSA300_1280	pstB	phosphate transporter ATP-binding protein	5.08254	1.84179e-80	4.39659	6.61585e-28	-0.685955	0.234451	3.54056	3.42958	2.77765	77.1269	104.197	151.253	61.3442	70.5189	71.8383
SAUSA300_1281	pstA	phosphate ABC transporter permease PstA	6.39161	2.13326e-85	5.30207	1.47e-30	-1.08954	0.0737842	1.27394	1.42033	2.18901	136.106	161.337	108.713	73.613	94.0252	47.8922
SAUSA300_1282	pstC	phosphate ABC transporter permease PstC	7.22426	5.97082e-34	6.06715	5.90265e-19	-1.15711	0.19899	1.19122	1.47229	0.735802	149.717	137.809	222.152	110.42	141.038	11.9731
SAUSA300_1283	pstS	phosphate ABC transporter phosphate-binding protein PstS	8.88227	2.50539e-183	7.19885	7.51817e-77	-1.68342	0.000103064	0.81069	0.935339	0.993332	431.003	389.898	472.664	245.377	117.532	65.8518
SAUSA300_1284	cvfB	virulence factor B	-1.65638	3.95825e-06	-1.50574	0.0001218	0.150641	0.819984	1076	929.814	871.244	331.192	289.063	293.052	564.367	94.0252	305.313
SAUSA300_1285	SAUSA300_1285	ABC transporter ATP-binding protein	-0.0456227	0.871762	-0.518136	0.0689543	-0.472513	0.168451	505.391	463.807	567.303	635.163	453.761	401.765	404.872	423.114	293.34
SAUSA300_1286	lysC	aspartate kinase	4.01845	4.04527e-25	1.99819	9.4079e-05	-2.02026	0.00033374	34.9424	20.4735	14.716	344.803	389.898	401.765	110.42	23.5063	113.744
SAUSA300_1287	asd	aspartate semialdehyde dehydrogenase	4.18643	8.97011e-37	1.95822	2.85085e-05	-2.22821	1.03558e-05	30.7566	22.0324	14.9736	499.056	363.009	373.405	122.688	70.5189	71.8383
SAUSA300_1288	dapA	dihydrodipicolinate synthase	4.12655	4.49689e-98	2.3976	2.39744e-14	-1.72895	8.4497e-07	27.2987	24.1629	19.8666	381.098	386.537	482.118	98.1507	117.532	143.677
SAUSA300_1289	dapB	dihydrodipicolinate reductase	4.29672	7.8242e-93	3.08492	1.88905e-22	-1.2118	0.00163389	13.3516	16.5936	14.0722	240.454	356.286	259.965	85.8819	188.05	125.717
SAUSA300_1290	dapD	tetrahydrodipicolinate acetyltransferase	4.22891	6.28492e-118	2.34719	4.96731e-13	-1.88172	1.76912e-07	18.6624	23.9724	18.7078	399.245	369.731	382.858	61.3442	188.05	101.771
SAUSA300_1291	dapI	hippurate hydrolase	1.92649	9.86133e-10	0.698182	0.2551	-1.22831	0.0787179	20.0853	25.2022	25.6427	113.422	97.4746	56.7197	85.8819	0	23.9461
SAUSA300_1292	alr2	alanine racemase	0.899788	0.00126736	0.395949	0.455363	-0.503839	0.471744	32.957	38.141	37.1396	90.7375	60.5015	51.9931	49.0754	0	59.8653
SAUSA300_1293	lysA	diaminopimelate decarboxylase	0.923696	8.01708e-07	0.891379	0.000358063	-0.0323171	0.940866	122.695	118.927	128.121	195.086	295.785	198.519	294.452	188.05	203.542
SAUSA300_1294	msa	hypothetical protein	-1.73851	0.307154	-0.211142	0.921672	0	NA	2.58097	2.28638	2.79605	0	0	0	0	0	0
SAUSA300_1295	cspA	CSD family cold shock protein	-1.61117	6.93279e-06	-2.3872	9.50738e-10	-0.776033	0.122895	1739.34	1409.09	1303.14	721.363	305.869	434.851	245.377	211.557	359.192
SAUSA300_1296	SAUSA300_1296	hypothetical protein	-0.679211	0.27927	0.820931	0.193593	1.50014	0.0682292	53.5552	32.0267	26.4153	18.1475	23.5284	28.3599	24.5377	117.532	71.8383
SAUSA300_1297	acyP	acylphosphatase	-0.653542	0.222598	-1.21337	0.162198	-0.559825	0.666224	49.3694	36.9459	30.2231	31.7581	23.5284	18.9066	12.2688	0	23.9461
SAUSA300_1298	xpaC	hypothetical protein	0.156538	0.570038	-0.242287	0.506044	-0.398825	0.368778	235.778	181.473	168.995	195.086	221.839	236.332	184.033	94.0252	179.596
SAUSA300_1299	SAUSA300_1299	putative tellurite resistance protein	-0.145418	0.652675	-0.346695	0.325307	-0.201277	0.673137	461.299	392.531	403.918	231.381	457.122	444.304	282.183	376.101	341.232
SAUSA300_1300	brnQ3	branched-chain amino acid transport system II carrier protein	-1.14089	0.0013372	-1.39361	0.00643077	-0.252711	0.775835	104.066	128.904	155.824	40.8319	63.8627	70.8996	61.3442	70.5189	35.9192
SAUSA300_1301	SAUSA300_1301	hypothetical protein	-0.754462	0.000739022	-0.871366	0.00580827	-0.116904	0.833749	222.725	230.145	252.693	113.422	121.003	189.066	147.226	47.0126	143.677
SAUSA300_1302	SAUSA300_1302	ATPase family protein	-0.487347	0.0973574	-0.873735	0.0938911	-0.386388	0.631912	68.098	68.453	70.7473	40.8319	57.1403	47.2664	49.0754	0	41.9057
SAUSA300_1303	SAUSA300_1303	hypothetical protein	-1.54341	4.98659e-07	-1.72757	0.000241812	-0.184164	0.8307	174.695	150.694	141.679	68.0531	53.7791	37.8131	36.8065	0	65.8518
SAUSA300_1304	SAUSA300_1304	hypothetical protein	-0.927859	5.68881e-05	-0.442027	0.112691	0.485832	0.152795	691.916	593.092	542.359	263.139	413.427	274.145	392.603	564.151	431.03
SAUSA300_1305	sucB	dihydrolipoamide succinyltransferase	1.84493	1.03358e-18	0.796453	0.00175137	-1.04847	0.000124028	340.192	374.984	312.734	1497.17	1243.64	950.055	662.517	399.607	652.532
SAUSA300_1306	sucA	2-oxoglutarate dehydrogenase E1 component	1.47496	1.86989e-17	0.594715	0.00359764	-0.880248	4.36979e-05	927.893	962.065	716.634	2504.36	2544.42	2193.16	1361.84	1574.92	1101.52
SAUSA300_1307	arlS	sensor histidine kinase protein	0.836637	0.000135104	1.56236	9.63769e-12	0.725721	0.0143323	171.122	167.46	206.963	326.655	359.648	283.599	466.216	799.214	454.976
SAUSA300_1308	arlR	DNA-binding response regulator	0.486872	0.0339994	1.91675	1.1305e-19	1.42988	4.11756e-07	104.116	85.9819	90.5036	117.959	144.531	127.619	429.409	211.557	359.192
SAUSA300_1309	SAUSA300_1309	IS200 family transposase	-0.579758	0.206453	-0.108925	0.880343	0.470833	0.624857	41.9243	34.6075	35.0058	36.295	13.4448	28.3599	12.2688	70.5189	35.9192
SAUSA300_1310	pgpB	hypothetical protein	1.52307	5.42717e-11	0.388712	0.36713	-1.13436	0.0126964	54.217	72.1424	74.5367	190.549	184.866	203.246	122.688	94.0252	65.8518
SAUSA300_1311	murG	undecaprenyldiphospho-muramoylpentapeptide beta-N- acetylglucosaminyltransferase	1.34867	0.000112856	0.883908	0.0418609	-0.464765	0.422607	82.1113	93.9496	97.181	167.864	305.869	217.426	245.377	211.557	89.7979
SAUSA300_1312	SAUSA300_1312	acetyltransferase	1.47871	1.07543e-08	0.29195	0.662903	-1.18676	0.0942568	26.9017	24.492	25.6059	54.4425	63.8627	99.2595	49.0754	70.5189	11.9731
SAUSA300_1313	ctpA	carboxyl-terminal protease	-0.495703	0.207284	-0.760757	0.0806018	-0.265054	0.669829	407.33	363.015	373.548	313.044	235.284	264.692	196.301	47.0126	347.219
SAUSA300_1314	SAUSA300_1314	hypothetical protein	-0.304571	0.172127	-0.973632	0.00938024	-0.66906	0.17842	132.705	142.778	150.508	127.033	121.003	94.5328	85.8819	70.5189	65.8518
SAUSA300_1315	crr	PTS system, glucose-specific IIA component	-0.0976968	0.688302	-0.0247511	0.939352	0.0729457	0.857459	563.181	521.226	534.873	544.425	470.567	501.024	736.13	235.063	526.815
SAUSA300_1316	msrB1	methionine sulfoxide reductase B	-0.317288	0.459463	0.438749	0.330287	0.756037	0.135206	301.196	254.759	251.515	308.508	184.866	155.979	466.216	470.126	209.529
SAUSA300_1317	msrA1	methionine sulfoxide reductase A	-0.676743	0.00196452	0.620968	0.00675647	1.29771	4.08542e-07	525.443	418.097	399.577	222.307	315.952	297.778	760.668	752.202	598.653
SAUSA300_1318	fakB2	hypothetical protein	0.0951528	0.713546	0.352867	0.192008	0.257715	0.476415	368.665	346.318	335.949	431.003	272.257	430.124	539.829	305.582	448.99
SAUSA300_1319	folA	dihydrofolate reductase	0.150379	0.596946	0.382464	0.221279	0.232085	0.597094	242.942	217.31	196.128	281.286	201.672	250.512	269.914	141.038	359.192
SAUSA300_1320	thyA	thymidylate synthase	-0.0129944	0.951723	1.00042	2.67944e-08	1.01341	1.19784e-05	236.705	244.487	242.888	172.401	289.063	245.785	392.603	564.151	508.855
SAUSA300_1321	SAUSA300_1321	hypothetical protein	0.0467916	0.841082	-0.415216	0.251097	-0.462008	0.32724	122.729	114.285	121.039	127.033	127.725	113.439	49.0754	164.544	89.7979
SAUSA300_1322	cvfC	hypothetical protein	0.432556	0.00507699	0.16919	0.469359	-0.263366	0.365472	341.731	316.855	319.062	462.761	504.179	340.318	380.334	329.088	371.165
SAUSA300_1323	SAUSA300_1323	hypothetical protein	0.841831	0.0872464	1.459	0.00716663	0.617172	0.445407	26.2068	23.0024	24.8885	36.295	60.5015	33.0865	24.5377	188.05	47.8922
SAUSA300_1324	SAUSA300_1324	hypothetical protein	0.440791	0.528162	0.866683	0.287618	0.425892	0.739076	14.5593	16.8188	20.7496	9.07375	43.6955	14.1799	24.5377	0	47.8922
SAUSA300_1325	SAUSA300_1325	hypothetical protein	-0.140428	0.908254	-0.102608	0.95183	0.03782	0.986372	4.15272	4.20903	5.26098	4.53688	3.36119	4.72664	12.2688	0	0
SAUSA300_1326	rnhA	putative cell wall enzyme EbsB	0.210051	0.807454	0.991475	0.298793	0.781424	0.609875	6.30353	7.08433	8.00184	9.07375	6.72239	9.45328	49.0754	0	0
SAUSA300_1327	ebh	cell surface protein	0.794293	1.34069e-09	2.15448	5.20823e-64	1.36018	5.17205e-14	133.532	136.126	135.847	222.307	235.284	245.785	466.216	658.177	658.518
SAUSA300_1328	norB	putative drug transporter	-5.27591	2.62544e-50	-3.94466	5.6267e-28	1.33125	0.0268935	1135.68	1018.64	1014.63	4.53688	43.6955	28.3599	24.5377	117.532	77.8249
SAUSA300_1329	SAUSA300_1329	amino acid permease	-6.04521	1.06978e-60	-3.85046	6.87769e-42	2.19475	1.81161e-05	1632.03	1478.96	1510.16	9.07375	20.1672	42.5398	98.1507	141.038	101.771
SAUSA300_1330	ilvA2	threonine dehydratase	-4.83379	8.64901e-46	-3.98429	2.46267e-23	0.849504	0.208353	950.542	814.871	817.954	31.7581	26.8895	33.0865	24.5377	47.0126	71.8383
SAUSA300_1331	ald	alanine dehydrogenase	-4.21319	5.08294e-54	-5.02572	1.19036e-23	-0.812528	0.276195	1230.45	1023.94	1071.38	45.3688	80.6686	47.2664	0	47.0126	47.8922
SAUSA300_1332	SAUSA300_1332	putative 5'-3' exonuclease	-1.07387	2.17883e-09	-0.741098	0.00425806	0.332769	0.420179	250.503	242.409	242.907	104.348	117.642	127.619	122.688	70.5189	179.596
SAUSA300_1333	dynA	hypothetical protein	-0.815064	0.00289976	-0.701669	0.0251613	0.113395	0.825009	690.84	619.645	643.992	244.991	423.51	439.578	539.829	258.569	371.165
SAUSA300_1334	SAUSA300_1334	hypothetical protein	-1.48115	2.18459e-08	-2.11627	5.22452e-08	-0.635126	0.247416	358.706	328.443	340.529	95.2744	90.7522	189.066	85.8819	70.5189	77.8249
SAUSA300_1335	SAUSA300_1335	hypothetical protein	-1.80011	0.00995262	-1.47843	0.0890198	0.32167	0.825546	65.2523	74.7925	89.3447	9.07375	43.6955	9.45328	12.2688	0	47.8922
SAUSA300_1336	SAUSA300_1336	hypothetical protein	-0.905649	0.000756005	-0.193217	0.596217	0.712432	0.0900336	190.645	225.902	240.552	113.422	134.448	99.2595	269.914	47.0126	197.555
SAUSA300_1337	gpsB	hypothetical protein	0.16811	0.566723	-0.563596	0.0775513	-0.731706	0.043465	489.061	449.171	454.615	653.31	349.564	571.924	282.183	282.076	353.205
SAUSA300_1338	SAUSA300_1338	hypothetical protein	-0.550218	0.00100902	-0.613594	0.00335833	-0.063376	0.863071	758.144	614.085	606.558	458.224	457.122	434.851	355.796	493.632	454.976
SAUSA300_1339	SAUSA300_1339	hypothetical protein	-1.52059	4.78185e-07	-1.4457	0.00011322	0.0748978	0.90918	387.576	330.261	327.266	68.0531	134.448	160.706	110.42	70.5189	161.636
SAUSA300_1340	recU	Holliday junction-specific endonuclease	1.8611	9.73733e-20	1.66247	8.67601e-12	-0.198628	0.610075	103.338	145.896	113.148	403.782	440.316	472.664	417.141	470.126	317.286
SAUSA300_1341	pbp2	penicillin binding protein 2	2.37544	3.48016e-29	1.85941	8.17095e-17	-0.516034	0.069423	442.124	746.054	534.082	2690.37	3320.86	2921.07	2134.78	2068.56	2047.39
SAUSA300_1342	SAUSA300_1342	hypothetical protein	-0.673646	0.0325596	-0.0392164	0.939867	0.63443	0.286576	72.2838	69.9599	79.4666	36.295	63.8627	33.0865	61.3442	70.5189	77.8249
SAUSA300_1343	nth	endonuclease III	-0.348343	0.124817	0.45009	0.0881185	0.798433	0.0200481	161.658	138.932	144.898	136.106	110.919	103.986	257.646	141.038	191.569
SAUSA300_1344	dnaD	putative DNA replication protein DnaD	-0.375191	0.394501	1.43643	0.000169805	1.81162	0.000112603	103.57	91.2475	83.072	58.9794	50.4179	108.713	269.914	94.0252	323.273
SAUSA300_1345	asnC	asparaginyl-tRNA synthetase	-0.221902	0.207036	-0.945046	1.11533e-05	-0.723144	0.00507006	672.211	619.766	652.785	666.921	554.597	444.304	404.872	258.569	323.273
SAUSA300_1346	dinG	DnaQ family exonuclease/DinG family helicase	-1.13306	9.26658e-09	-0.303132	0.224427	0.829925	0.00298835	479.3	531.965	567.745	213.233	198.31	316.685	380.334	517.139	419.057
SAUSA300_1347	birA	BirA bifunctional protein	-1.14573	0.0159104	-1.00309	0.0765518	0.142639	0.873719	183.067	193.667	186.857	113.422	67.2239	75.6263	61.3442	0	161.636
SAUSA300_1348	papS	tRNA CCA-pyrophosphorylase	-0.693663	0.00383763	-0.962347	0.00509456	-0.268684	0.621566	196.915	221.693	213.493	176.938	97.4746	122.893	159.495	94.0252	83.8114
SAUSA300_1349	bshA	glycosyl transferase, group 1 family protein	-0.522934	0.222598	0.262026	0.604689	0.78496	0.158661	169.5	181.023	163.514	163.328	131.087	61.4464	110.42	352.595	197.555
SAUSA300_1350	SAUSA300_1350	hypothetical protein	-1.43689	0.0887565	-0.187413	0.863346	1.24948	0.388549	22.6828	19.6248	14.3665	13.6106	0	9.45328	12.2688	0	23.9461
SAUSA300_1351	SAUSA300_1351	hypothetical protein	-1.03309	1.36532e-11	-1.31707	2.24181e-13	-0.283978	0.259967	2014.71	1741.88	1550.59	771.269	863.827	959.508	723.862	658.177	724.37
SAUSA300_1352	SAUSA300_1352	hypothetical protein	0.199935	0.627358	-0.311459	0.605208	-0.511394	0.500544	57.4266	62.7197	70.6921	63.5163	43.6955	118.166	49.0754	47.0126	53.8788
SAUSA300_1353	SAUSA300_1353	hypothetical protein	0.446721	0.0886229	-0.768991	0.123696	-1.21571	0.0341453	75.8905	80.1447	90.4852	72.59	124.364	137.073	36.8065	70.5189	47.8922
SAUSA300_1354	SAUSA300_1354	hypothetical protein	0.150749	0.599358	-0.569903	0.11265	-0.720652	0.0903608	186.624	214.002	232.808	217.77	289.063	189.066	147.226	47.0126	173.609
SAUSA300_1355	aroA	3-phosphoshikimate 1-carboxyvinyltransferase	0.22771	0.731345	0.641201	0.332997	0.413491	0.638055	143.575	154.071	151.41	186.012	124.364	217.426	73.613	517.139	167.623
SAUSA300_1356	aroB	3-dehydroquinate synthase	0.987267	0.00310843	0.925471	0.0298191	-0.0617962	0.928774	48.9558	60.901	63.3157	149.717	121.003	70.8996	134.957	164.544	71.8383
SAUSA300_1357	aroC	chorismate synthase	1.21363	4.40758e-10	0.130464	0.774061	-1.08317	0.0126964	74.3849	80.8375	71.5199	127.033	211.755	179.612	85.8819	94.0252	77.8249
SAUSA300_1358	ndk	nucleoside diphosphate kinase	-1.14941	3.36206e-07	-1.13261	0.000542336	0.0167998	0.97598	236.142	221.416	207.882	117.959	100.836	80.3529	110.42	0	125.717
SAUSA300_1359	hepT	polyprenyl synthetase	-1.2952	9.11132e-20	-1.15128	9.51391e-09	0.143916	0.691414	544.668	522.629	568.554	213.233	218.478	236.332	196.301	211.557	281.367
SAUSA300_1360	ubiE	ubiquinone/menaquinone biosynthesis methyltransferase	-0.510149	0.0282593	-0.48962	0.0982676	0.0205288	0.963898	337.975	314.464	348.126	240.454	198.31	269.419	294.452	47.0126	275.38
SAUSA300_1361	SAUSA300_1361	hypothetical protein	-1.53373	1.49751e-08	-1.0469	0.00416348	0.486833	0.402074	175.787	163.546	159.926	36.295	63.8627	70.8996	122.688	117.532	47.8922
SAUSA300_1362	hup	DNA-binding protein HU	-1.05888	1.1744e-11	-2.47881	2.60888e-41	-1.41994	1.49894e-12	3991.14	3907.55	4026.99	2145.94	2053.69	1517.25	699.324	869.733	646.545
SAUSA300_1363	gpsA	NAD(P)H-dependent glycerol-3-phosphate dehydrogenase	-1.2122	3.62376e-26	-1.64346	2.13678e-20	-0.431262	0.0858893	980.985	915.333	977.844	421.929	389.898	434.851	306.721	188.05	341.232
SAUSA300_1364	engA	GTP-binding protein EngA	-1.7126	6.17102e-22	-1.62829	3.5719e-14	0.0843118	0.8307	1259.32	1127.79	1175.52	290.36	363.009	434.851	257.646	517.139	413.07
SAUSA300_1365	rpsA	30S ribosomal protein S1	0.220823	0.0675711	-0.594825	1.38542e-05	-0.815647	2.93599e-08	2091.99	1818.99	1963.65	2254.83	2315.86	2273.51	1300.5	963.759	1448.74
SAUSA300_1366	SAUSA300_1366	hypothetical protein	-0.574877	0.677868	0.0514354	0.977313	0.626312	NA	4.08654	3.776	4.28604	0	6.72239	0	0	0	5.98653
SAUSA300_1367	cmk	cytidylate kinase	-0.506026	0.103871	-1.11325	0.0261825	-0.607221	0.388962	111.611	90.4161	93.0605	58.9794	87.391	56.7197	61.3442	70.5189	29.9326
SAUSA300_1368	ansA	L-asparaginase	0.739182	7.19022e-05	-0.408044	0.355887	-1.14723	0.016065	80.341	79.0015	87.2661	149.717	131.087	132.346	49.0754	94.0252	59.8653
SAUSA300_1369	SAUSA300_1369	pyridine nucleotide-disulfide oxidoreductase	0.225435	0.338697	0.77722	0.00223359	0.551785	0.117915	124.35	148.217	132.555	190.549	121.003	170.159	233.108	188.05	245.448
SAUSA300_1370	ebpS	cell surface elastin binding protein	-0.173062	0.375433	-0.537292	0.00998884	-0.364231	0.161968	1183.44	922.885	890.32	812.101	974.746	864.976	748.399	611.164	682.464
SAUSA300_1371	recQ	ATP-dependent DNA helicase RecQ	1.60562	1.08697e-16	1.42099	1.9542e-07	-0.184629	0.693425	54.2004	66.4437	59.2688	190.549	178.143	179.612	233.108	141.038	125.717
SAUSA300_1372	SAUSA300_1372	hypothetical protein	0.315402	0.253129	0.867026	0.00773746	0.551624	0.26128	56.4174	58.909	52.9593	45.3688	77.3074	85.0796	73.613	94.0252	119.731
SAUSA300_1373	fer	ferredoxin	0.6426	0.0734949	0.550819	0.34553	-0.0917805	0.921393	26.8686	26.2588	24.0607	54.4425	20.1672	51.9931	61.3442	0	35.9192
SAUSA300_1374	ribU	hypothetical protein	-0.665358	0.00415981	0.180443	0.551585	0.845801	0.0114862	207.206	240.503	272.743	172.401	137.809	146.526	233.108	235.063	311.299
SAUSA300_1375	SAUSA300_1375	hypothetical protein	-0.0958987	0.948946	0.52288	0.750342	0.618779	NA	3.40821	2.35567	3.10876	9.07375	0	0	12.2688	0	0
SAUSA300_1376	SAUSA300_1376	putative lipoprotein	-0.258726	0.679456	0.93934	0.116691	1.19807	0.193416	17.1072	16.6629	15.6358	18.1475	6.72239	18.9066	49.0754	70.5189	11.9731
SAUSA300_1377	SAUSA300_1377	hypothetical protein	-1.53598	0.463095	-0.008615	0.997836	0	NA	2.46516	2.37299	1.82111	0	0	0	0	0	0
SAUSA300_1378	SAUSA300_1378	hypothetical protein	-2.44079	0.0734415	1.92897	0.000688007	4.36976	0.00507006	7.72637	7.8811	8.68246	4.53688	0	0	49.0754	0	29.9326
SAUSA300_1379	SAUSA300_1379	putative lipoprotein	-0.834162	0.367232	0.0948976	0.941778	0.92906	0.599143	8.61979	10.0636	10.4852	0	10.0836	4.72664	24.5377	0	5.98653
SAUSA300_1380	SAUSA300_1380	hypothetical protein	-2.70017	0.0489713	-0.235873	0.887515	2.4643	0.282675	4.8476	4.78062	5.29777	0	0	0	0	23.5063	0
SAUSA300_1381	lukF-PV	Panton-Valentine leukocidin, LukF-PV	-2.61087	1.12269e-25	2.84278	2.42411e-188	5.45365	1.05526e-101	315.987	317.201	345.9	27.2213	60.5015	70.8996	2282	2444.66	2334.75
SAUSA300_1382	lukS-PV	Panton-Valentine leukocidin, LukS-PV	-1.88233	1.13576e-05	2.88166	1.54102e-14	4.76399	1.85726e-28	300.286	280.81	307.418	36.295	57.1403	151.253	1864.86	2820.76	1903.72
SAUSA300_1383	SAUSA300_1383	phiSLT ORF484-like protein, lysin	-1.90705	0.222404	1.23013	0.395136	3.13718	NA	3.87146	2.47692	2.26259	0	0	0	0	0	11.9731
SAUSA300_1384	SAUSA300_1384	phiSLT ORF100b-like protein, holin	2.66047	0.593904	4.18778	0.390645	0	NA	0.148902	0.103927	0.11037	0	0	0	0	0	0
SAUSA300_1385	SAUSA300_1385	phiSLT ORF 99-like protein	1.73931	0.717057	3.26663	0.486257	0	NA	0.314349	0.207853	0.165555	0	0	0	0	0	0
SAUSA300_1386	SAUSA300_1386	phiETA ORF59-like protein	2.79583	0.57263	4.32314	0.374991	0	NA	0.148902	0.0346422	0.14716	0	0	0	0	0	0
SAUSA300_1387	SAUSA300_1387	phiSLT ORF129-like protein	1.36231	0.422826	1.92788	0.254895	0.565575	NA	0.612154	0.502312	0.625431	4.53688	0	0	0	0	0
SAUSA300_1388	SAUSA300_1388	phiSLT ORF488-like protein	2.91058	0.000101078	0.136925	0.943867	-2.77365	0.126034	1.95227	2.02657	2.04185	31.7581	13.4448	0	0	0	0
SAUSA300_1389	SAUSA300_1389	phiSLT ORF636-like protein	1.73913	0.0484808	1.82227	0.0726567	0.083148	0.955981	9.49665	9.50928	10.5955	77.1269	13.4448	9.45328	73.613	0	23.9461
SAUSA300_1390	SAUSA300_1390	phiSLT ORF96-like protein	1.08572	0.468419	0.743646	0.682734	-0.342071	NA	1.09195	1.29908	1.56358	9.07375	0	0	0	0	0
SAUSA300_1391	SAUSA300_1391	phiSLT ORF527-like protein	0.806851	0.3978	-0.522089	0.758173	-1.32894	NA	3.17658	3.23904	3.09037	9.07375	0	9.45328	0	0	0
SAUSA300_1392	SAUSA300_1392	phiSLT ORF191-like protein	1.89417	0.0555667	2.36554	0.0542509	0.471372	0.834136	1.30703	1.52426	1.45321	0	13.4448	0	24.5377	0	0
SAUSA300_1393	SAUSA300_1393	phiSLT ORF2067-like protein, phage tail tape measure protein	2.8305	3.44505e-14	3.38789	5.30538e-14	0.557391	0.460036	5.45975	5.17901	5.90481	36.295	53.7791	23.6332	49.0754	141.038	35.9192
SAUSA300_1394	SAUSA300_1394	hypothetical protein	4.52831	0.343253	6.0556	0.20515	0	NA	0.0992682	0	0	0	0	0	0	0	0
SAUSA300_1395	SAUSA300_1395	phiSLT ORF116b-like protein	4.43352	0.354283	5.96081	0.213459	0	NA	0.0165447	0.0346422	0.0551851	0	0	0	0	0	0
SAUSA300_1396	SAUSA300_1396	phiSLT ORF151-like protein, major tail protein	4.0335	5.08467e-06	0.64594	0.737703	-3.38756	0.0716958	1.38975	1.35105	1.49	54.4425	6.72239	9.45328	0	0	0
SAUSA300_1397	SAUSA300_1397	phiSLT ORF213-like protein, major tail protein	-0.0981931	0.979078	1.42916	0.691208	0	NA	0.876869	0.900697	0.680616	0	0	0	0	0	0
SAUSA300_1398	SAUSA300_1398	phiSLT ORF123-like protein	-0.227926	0.894775	1.2806	0.379444	1.50852	NA	1.50557	1.76675	1.96827	0	0	4.72664	12.2688	0	0
SAUSA300_1399	SAUSA300_1399	phiSLT ORF110-like protein	-0.464136	0.894333	1.06322	0.761823	0	NA	1.22431	0.692844	1.25086	0	0	0	0	0	0
SAUSA300_1400	SAUSA300_1400	phiSLT ORF92-like protein	0.922552	0.599358	1.48813	0.385955	0.565575	NA	0.81069	0.831412	0.717407	0	3.36119	0	0	0	0
SAUSA300_1401	SAUSA300_1401	phiSLT ORF387-like protein	1.12455	0.513306	-0.58396	0.806615	-1.70851	NA	3.42475	3.18708	3.31111	0	20.1672	0	0	0	0
SAUSA300_1402	SAUSA300_1402	phiSLT ORF257-like protein prophage protease	0.0197384	0.997595	1.54709	0.669969	0	NA	0.694877	0.779449	0.790987	0	0	0	0	0	0
SAUSA300_1403	SAUSA300_1403	phiSLT ORF412-like protein, portal protein	0.567447	0.56103	0.193049	0.912124	-0.374397	0.87313	3.54056	3.48154	4.0653	0	6.72239	9.45328	12.2688	0	0
SAUSA300_1404	SAUSA300_1404	phiSLT ORF 563-like protein, terminase, large subunit	2.06378	0.132848	1.64264	0.36461	-0.421133	0.878638	1.20776	1.80139	1.21407	0	0	18.9066	12.2688	0	0
SAUSA300_1405	SAUSA300_1405	phiSLT ORF 101-like protein, terminase, small subunit	3.32167	0.496002	4.84897	0.319534	0	NA	0.0165447	0.121248	0.0919752	0	0	0	0	0	0
SAUSA300_1406	SAUSA300_1406	phiSLT ORF 104b-like protein	3.76032	0.435	5.28762	0.273363	0	NA	0.0827235	0.0866055	0	0	0	0	0	0	0
SAUSA300_1407	SAUSA300_1407	phi SLT ORF 145-like protein, phage transcriptional regulator	-0.679265	0.825661	0.848096	0.795558	0	NA	1.19122	1.43765	1.04852	0	0	0	0	0	0
SAUSA300_1408	SAUSA300_1408	phage helicase	2.20584	3.89683e-09	1.53911	0.0311476	-0.666728	0.526883	6.38625	8.05431	7.00851	27.2213	30.2507	42.5398	49.0754	0	11.9731
SAUSA300_1409	SAUSA300_1409	hypothetical protein	2.64657	0.00439236	2.30009	0.0983662	-0.346481	NA	0.992682	0.692844	0.901357	0	10.0836	4.72664	12.2688	0	0
SAUSA300_1410	SAUSA300_1410	virulence-associated protein E	0.802165	0.261468	1.82367	0.0126934	1.02151	0.366078	9.23194	8.17556	8.44332	9.07375	16.806	18.9066	0	0	59.8653
SAUSA300_1411	SAUSA300_1411	phiSLT ORF66-like protein	1.47123	0.367875	0.473329	0.835185	-0.997904	NA	1.52211	1.93996	1.30605	0	0	14.1799	0	0	0
SAUSA300_1412	rinB	phiSLT ORF 50-like protein	1.7677	0.177909	2.38677	0.0892012	0.619074	0.824041	0.876869	0.900697	0.662221	9.07375	0	0	0	23.5063	0
SAUSA300_1413	SAUSA300_1413	hypothetical protein	1.73566	0.208749	2.34873	0.112412	0.613069	0.830389	0.876869	1.03927	0.607036	0	0	9.45328	0	23.5063	0
SAUSA300_1414	SAUSA300_1414	phiSLT ORF 78B-like protein	3.37741	0.0387797	5.12514	0.00109999	1.74773	0.457252	0.52943	0.571596	0.588641	18.1475	0	0	0	0	47.8922
SAUSA300_1415	SAUSA300_1415	phiSLT ORF 77-like protein	2.59566	0.0439769	3.94334	0.0010034	1.34768	NA	0.446707	0.484991	0.404691	0	6.72239	0	0	0	11.9731
SAUSA300_1416	SAUSA300_1416	phiSLT ORF 81b-like protein	5.16703	0.000366798	4.86642	0.00262941	-0.300612	NA	0.0661788	0.0692844	0.0919752	4.53688	3.36119	0	0	0	0
SAUSA300_1417	SAUSA300_1417	phiSLT ORF 175-like protein	3.47006	0.0273809	3.10691	0.0823335	-0.363151	NA	0.24817	0.207853	0.312716	9.07375	0	0	0	0	0
SAUSA300_1418	SAUSA300_1418	phiSLT ORF 82-like protein	5.41226	0.00237249	6.88556	5.53588e-05	1.4733	NA	0.0330894	0.0173211	0.0551851	4.53688	0	0	0	0	5.98653
SAUSA300_1419	SAUSA300_1419	phiSLT ORF80-like protein	2.34261	0.278281	4.76627	0.0173725	2.42366	NA	0.198536	0.0519633	0.202345	0	0	0	0	0	5.98653
SAUSA300_1420	SAUSA300_1420	hypothetical protein	1.91667	0.693732	3.44398	0.470506	0	NA	0.231626	0.15589	0.22074	0	0	0	0	0	0
SAUSA300_1421	SAUSA300_1421	phiSLT ORF122-like protein, DNA polymerase	4.09932	0.0100544	6.25096	6.59769e-06	2.15164	NA	0.0661788	0.121248	0.0735802	0	3.36119	0	0	0	11.9731
SAUSA300_1422	SAUSA300_1422	phiSLT ORF65-like protein	4.69432	0.0286942	5.25988	0.0147232	0.565563	NA	0.0827235	0.0346422	0.0551851	0	3.36119	0	0	0	0
SAUSA300_1423	polA	phage related DNA polymerase family A	-0.451517	0.796171	1.99542	0.189249	2.44694	NA	0.876869	1.16051	1.1037	0	0	0	0	0	5.98653
SAUSA300_1424	SAUSA300_1424	hypothetical protein	2.77062	0.576387	4.29793	0.377055	0	NA	0	0.207853	0.128765	0	0	0	0	0	0
SAUSA300_1425	SAUSA300_1425	hypothetical protein	1.164	0.801513	2.69133	0.554358	0	NA	0.115813	0.46767	0.441481	0	0	0	0	0	0
SAUSA300_1426	SAUSA300_1426	hypothetical protein	2.97099	0.54565	4.4983	0.356907	0	NA	0.148902	0.0519633	0.0919752	0	0	0	0	0	0
SAUSA300_1427	SAUSA300_1427	phiSLT ORF86-like protein	3.59821	0.457991	5.12551	0.290755	0	NA	0.0661788	0.0866055	0.0367901	0	0	0	0	0	0
SAUSA300_1428	SAUSA300_1428	hypothetical protein	3.84427	0.425918	5.37157	0.26527	0	NA	0.0496341	0	0.11037	0	0	0	0	0	0
SAUSA300_1429	SAUSA300_1429	phiSLT ORF53-like protein	2.46757	0.621988	3.99488	0.414245	0	NA	0.148902	0.15589	0.11037	0	0	0	0	0	0
SAUSA300_1430	SAUSA300_1430	phiSLT ORF 87-like protein DNA-binding protein	1.15565	0.538463	1.72123	0.35693	0.565574	NA	0.479796	0.866055	0.662221	0	3.36119	0	0	0	0
SAUSA300_1431	SAUSA300_1431	phiSLT ORF71-like protein	3.04331	0.0567884	2.2714	0.247948	-0.771908	NA	0.380528	0.329101	0.662221	0	10.0836	0	0	0	0
SAUSA300_1432	SAUSA300_1432	phiSLT ORF78-like protein	-0.000465273	0.999208	-2.54392	0.0504484	-2.54346	0.101732	21.5908	24.8211	27.0959	13.6106	33.6119	23.6332	0	0	5.98653
SAUSA300_1433	SAUSA300_1433	putative phage regulatory protein	1.95949	0.208706	1.60348	0.376313	-0.356013	NA	0.761056	0.883376	0.533456	9.07375	0	0	0	0	0
SAUSA300_1434	SAUSA300_1434	phiSLT ORF104a-like protein, repressor	0.0936049	0.918111	0.535678	0.583515	0.442073	0.758452	23.7747	22.2403	24.0791	22.6844	3.36119	51.9931	61.3442	0	29.9326
SAUSA300_1435	SAUSA300_1435	phiSLT ORF153-like protein	-1.8411	0.00533321	-1.70303	0.0901422	0.138067	0.937801	33.2879	30.4158	38.9975	0	13.4448	14.1799	36.8065	0	0
SAUSA300_1436	SAUSA300_1436	phiSLT ORF144-like protein lipoprotein	-0.946503	0.218648	-1.13142	0.361036	-0.184918	0.925364	16.7101	13.3372	17.089	9.07375	13.4448	0	24.5377	0	0
SAUSA300_1437	SAUSA300_1437	phiSLT ORF204-like protein	-0.906199	0.000101845	-2.26558	2.02133e-05	-1.35938	0.0449391	149.25	140.318	155.99	68.0531	94.1134	70.8996	49.0754	0	29.9326
SAUSA300_1438	int1	phiSLT ORF401-like protein, integrase	-1.74143	0.0038024	-0.402027	0.580274	1.3394	0.147883	48.1782	54.7347	63.6284	4.53688	13.4448	33.0865	0	47.0126	65.8518
SAUSA300_1440	SAUSA300_1440	hypothetical protein	0.246222	0.794697	-0.144225	0.910428	-0.390447	0.802623	37.8046	31.9228	38.1513	36.295	70.5851	18.9066	0	0	71.8383
SAUSA300_1441	srrB	respiratory response protein, SrrB	-1.19877	3.03939e-06	-1.52652	6.00652e-07	-0.327745	0.470515	794.658	679.125	600.028	403.782	265.534	236.332	306.721	164.544	227.488
SAUSA300_1442	srrA	respiratory response protein, SrrA	-1.91174	9.95041e-15	-2.2816	4.59176e-15	-0.369867	0.388703	1686.37	1282.38	1067.41	308.508	423.51	335.592	331.259	235.063	257.421
SAUSA300_1443	rluB	ribosomal large subunit pseudouridine synthase B	-0.368992	0.172089	-1.25675	0.00246314	-0.887754	0.0959429	175.423	143.782	160.239	149.717	114.281	108.713	134.957	47.0126	35.9192
SAUSA300_1444	scpB	segregation and condensation protein B	-0.796296	1.81624e-05	-0.21532	0.431036	0.580976	0.100919	209.572	198.448	199.862	136.106	104.197	113.439	196.301	94.0252	185.582
SAUSA300_1445	scpA	hypothetical protein	-0.555999	0.0641623	-0.951926	0.017005	-0.395927	0.494712	212.798	187.241	178.505	122.496	97.4746	179.612	159.495	94.0252	65.8518
SAUSA300_1446	SAUSA300_1446	hypothetical protein	-0.655631	0.315504	-0.0421186	0.965218	0.613512	0.607472	30.7731	27.6271	26.3049	40.8319	13.4448	0	49.0754	0	23.9461
SAUSA300_1447	xerD	tyrosine recombinase XerD	-1.08898	0.000265296	-0.152167	0.704179	0.936811	0.0211483	364.38	311.156	298.57	176.938	90.7522	198.519	233.108	282.076	341.232
SAUSA300_1448	fur	FUR family transcriptional regulator	-0.816782	0.00396399	-0.459929	0.192309	0.356853	0.450006	334.236	315.417	298.202	231.381	124.364	189.066	171.764	164.544	299.326
SAUSA300_1449	nudF	MutT/nudix family protein	0.60621	0.474794	-0.41289	0.726861	-1.0191	0.437179	35.3064	32.1306	32.1361	90.7375	20.1672	42.5398	0	94.0252	11.9731
SAUSA300_1450	SAUSA300_1450	aldo/keto reductase family oxidoreductase	0.88067	0.000746786	0.424048	0.214937	-0.456622	0.263004	232.784	194.793	213.419	317.581	544.513	307.232	282.183	329.088	269.394
SAUSA300_1451	SAUSA300_1451	short chain dehydrogenase/reductase family oxidoreductase	0.435097	0.124817	-0.564389	0.381895	-0.999486	0.192314	41.4114	40.5833	39.8253	63.5163	47.0567	56.7197	24.5377	23.5063	29.9326
SAUSA300_1452	proC	pyrroline-5-carboxylate reductase	0.885379	0.147905	1.81205	0.00276616	0.926676	0.247416	49.9981	37.5695	33.4238	18.1475	104.197	99.2595	110.42	94.0252	197.555
SAUSA300_1453	rnz	ribonuclease Z	-0.95343	0.00166858	0.363549	0.300232	1.31698	0.00204116	132.688	115.341	112.32	40.8319	53.7791	94.5328	171.764	70.5189	173.609
SAUSA300_1454	zwf	glucose-6-phosphate 1-dehydrogenase	-0.541848	0.0164343	-0.0403437	0.897504	0.501505	0.0796671	1556.97	1298.22	1329.41	1097.92	826.854	954.782	1361.84	916.746	1664.25
SAUSA300_1455	SAUSA300_1455	AraC family transcriptional regulator	-0.525272	0.0425698	0.388609	0.189531	0.913881	0.00699837	255.814	249.476	241.527	258.602	141.17	122.893	318.99	329.088	329.259
SAUSA300_1456	malA	alpha-D-1,4-glucosidase	1.25721	1.95502e-05	-0.435578	0.361729	-1.69279	0.000258547	158.647	124.331	108.531	403.782	309.23	222.152	61.3442	141.038	101.771
SAUSA300_1457	malR	maltose operon transcriptional repressor	0.614677	0.238661	-1.52248	0.0924274	-2.13715	0.0350445	65.7486	45.9182	34.2884	81.6638	100.836	37.8131	24.5377	0	17.9596
SAUSA300_1458	SAUSA300_1458	glyoxalase family protein	-0.264883	0.203859	0.324704	0.212866	0.589587	0.081415	172.644	166.127	165.758	104.348	137.809	179.612	122.688	235.063	251.434
SAUSA300_1459	gnd	6-phosphogluconate dehydrogenase	-0.571365	0.000183447	-0.729159	2.17337e-05	-0.157794	0.536376	1868.09	1710.49	1830.62	1379.21	1166.33	1096.58	895.625	987.265	1287.1
SAUSA300_1460	SAUSA300_1460	M20/M25/M40 family peptidase	0.298984	0.421936	0.603894	0.116691	0.304909	0.562857	260.959	221.346	224.236	367.487	235.284	269.419	196.301	611.164	335.246
SAUSA300_1461	SAUSA300_1461	hypothetical protein	-1.5253	0.0254842	-0.776589	0.398057	0.748711	0.617271	24.0725	22.3962	24.4838	9.07375	10.0836	4.72664	36.8065	0	5.98653
SAUSA300_1462	SAUSA300_1462	hypothetical protein	-0.444901	0.0188661	-0.171972	0.522697	0.272928	0.436273	327.171	285.711	318.492	217.77	245.367	217.426	355.796	329.088	209.529
SAUSA300_1463	SAUSA300_1463	hypothetical protein	-0.797523	0.0683955	-0.539209	0.324778	0.258315	0.757746	144.055	129.475	145.542	58.9794	124.364	51.9931	36.8065	94.0252	137.69
SAUSA300_1464	bmfBB	2-oxoisovalerate dehydrogenase, E2 component, dihydrolipoamide acetyltransferase	-1.02159	6.37992e-10	-1.77255	3.23761e-15	-0.750954	0.00773686	938.928	959.225	900.529	517.204	504.179	349.772	208.57	258.569	317.286
SAUSA300_1465	bfmBAB	2-oxoisovalerate dehydrogenase, E1 component, beta subunit	-0.83319	1.24316e-07	-1.9441	5.3643e-13	-1.11091	0.000682962	509.18	552.387	501.614	344.803	252.089	288.325	110.42	235.063	119.731
SAUSA300_1466	bfmBAA	2-oxoisovalerate dehydrogenase, E1 component, alpha subunit	-0.453448	0.271424	-0.925273	0.0370128	-0.471825	0.421436	403.575	445.758	385.486	353.876	225.2	326.138	122.688	117.532	347.219
SAUSA300_1467	lpdA	dihydrolipoamide dehydrogenase	-0.363131	0.0940715	-0.488692	0.0696676	-0.125561	0.773568	420.169	452.254	371.083	408.319	258.812	307.232	269.914	282.076	317.286
SAUSA300_1468	recN	DNA repair protein RecN	-0.935978	2.58287e-05	-0.7074	0.00764428	0.228577	0.562674	665.163	599.31	553.415	344.803	379.815	217.426	429.409	282.076	371.165
SAUSA300_1469	argR2	arginine repressor	-0.639137	0.0356811	-1.69401	0.000322261	-1.05487	0.0807017	190.231	167.824	160.57	63.5163	137.809	127.619	36.8065	23.5063	71.8383
SAUSA300_1470	ispA	geranyltranstransferase	-1.42649	1.15589e-22	-1.65744	1.60377e-14	-0.230949	0.517581	698.021	666.585	670.849	244.991	211.755	311.958	233.108	282.076	185.582
SAUSA300_1471	xseB	exodeoxyribonuclease VII small subunit	-0.271917	0.392211	-0.661484	0.116691	-0.389567	0.513173	128.304	145.532	153.212	81.6638	121.003	151.253	122.688	141.038	53.8788
SAUSA300_1472	xseA	exodeoxyribonuclease VII large subunit	-0.674964	2.4679e-05	-1.14126	1.41572e-08	-0.466299	0.0806613	871.161	924.687	933.456	603.404	537.791	571.924	613.442	188.05	371.165
SAUSA300_1473	nusB	transcription antitermination protein NusB	-0.462627	0.000974495	-1.08912	5.252e-06	-0.626493	0.0487241	345.734	351.861	342.552	254.065	275.618	217.426	196.301	258.569	119.731
SAUSA300_1474	SAUSA300_1474	hypothetical protein	-0.402751	0.017477	-0.61564	0.018672	-0.21289	0.607472	245.771	241.214	245.224	217.77	198.31	132.346	220.839	164.544	125.717
SAUSA300_1475	accC	acetyl-CoA carboxylase biotin carboxylase subunit	-0.334015	0.127718	-1.08974	1.15748e-05	-0.755725	0.0112143	700.949	811.857	788.522	712.289	584.848	529.384	343.528	564.151	281.367
SAUSA300_1476	accB	acetyl-CoA carboxylase, biotin carboxyl carrier protein	-0.166169	0.686091	-0.200981	0.671386	-0.0348122	0.953536	237.631	300.296	270.407	272.213	248.728	198.519	171.764	94.0252	359.192
SAUSA300_1478	SAUSA300_1478	putative lipoprotein	0.678341	0.296717	-0.251992	0.773154	-0.930334	0.308987	89.0601	74.065	79.1539	254.065	60.5015	75.6263	36.8065	70.5189	89.7979
SAUSA300_1479	SAUSA300_1479	hypothetical protein	2.73961	9.05526e-05	3.59523	1.64304e-06	0.855617	0.460549	3.93764	2.80602	3.99172	36.295	33.6119	0	73.613	0	41.9057
SAUSA300_1480	SAUSA300_1480	putative traG membrane protein	1.99339	0.000925598	3.39068	7.48774e-09	1.3973	0.134445	4.3678	3.25637	3.97333	4.53688	6.72239	37.8131	24.5377	47.0126	47.8922
SAUSA300_1481	SAUSA300_1481	hypothetical protein	-1.16031	0.12405	1.4952	0.0120816	2.65552	0.00270196	24.8667	24.8558	23.2881	9.07375	13.4448	9.45328	147.226	47.0126	23.9461
SAUSA300_1482	SAUSA300_1482	FtsK/SpoIIIE family protein	-1.84967	0.274663	-0.322302	0.875594	0	NA	2.54788	2.52888	3.20074	0	0	0	0	0	0
SAUSA300_1483	SAUSA300_1483	hypothetical protein	-0.283382	0.612048	-1.50581	0.199206	-1.22243	0.433164	20.1349	20.1444	19.7011	9.07375	20.1672	18.9066	0	0	11.9731
SAUSA300_1484	SAUSA300_1484	hypothetical protein	-0.59314	0.667564	-0.903609	0.569154	-0.310469	NA	4.25199	3.82796	4.30444	4.53688	3.36119	0	0	0	0
SAUSA300_1485	SAUSA300_1485	hypothetical protein	-0.330602	0.823655	-0.638628	0.712166	-0.308026	NA	4.25199	2.96191	3.09037	4.53688	3.36119	0	0	0	0
SAUSA300_1486	SAUSA300_1486	hypothetical protein	-0.545272	0.595724	-1.82973	0.21972	-1.28446	0.559591	7.37893	7.65592	8.49851	0	13.4448	0	0	0	0
SAUSA300_1487	SAUSA300_1487	replication initiation factor family protein	-4.1097	0.00158746	-0.340813	0.771124	3.76888	0.0417059	13.4508	13.0428	13.1525	0	0	0	36.8065	0	0
SAUSA300_1488	SAUSA300_1488	hypothetical protein	-0.781252	0.569456	-1.10549	0.482981	-0.324236	NA	5.1454	4.88455	4.21246	9.07375	0	0	0	0	0
SAUSA300_1489	SAUSA300_1489	hypothetical protein	-0.112458	0.915251	-0.495622	0.754185	-0.383164	0.871169	6.23735	6.14899	5.37135	0	6.72239	9.45328	0	0	5.98653
SAUSA300_1490	efp	elongation factor P	-0.885145	0.000301479	-1.5256	7.71862e-08	-0.640459	0.0801758	963.894	842.463	879.964	644.236	473.928	335.592	355.796	305.582	281.367
SAUSA300_1491	pepQ2	proline dipeptidase	-0.827811	0.00497881	-0.938117	0.0122471	-0.110306	0.864681	280.962	227.443	253.226	140.643	174.782	108.713	147.226	235.063	83.8114
SAUSA300_1492	SAUSA300_1492	hypothetical protein	0.0159548	0.971951	0.201441	0.712487	0.185486	0.817257	90.4498	73.147	63.2605	63.5163	104.197	56.7197	98.1507	141.038	59.8653
SAUSA300_1493	SAUSA300_1493	hypothetical protein	-1.19845	0.0969921	-0.15793	0.874912	1.04052	0.436273	21.4916	17.3211	17.8984	9.07375	6.72239	9.45328	12.2688	0	23.9461
SAUSA300_1494	lipM	hypothetical protein	1.18969	1.56176e-11	1.28792	1.12865e-08	0.0982233	0.819083	120.28	103.753	107.022	303.971	231.922	222.152	257.646	376.101	239.461
SAUSA300_1495	SAUSA300_1495	hypothetical protein	-0.269566	0.333907	-1.68136	1.52034e-05	-1.4118	0.00188849	296.349	252.784	253.484	231.381	205.033	231.605	49.0754	235.063	53.8788
SAUSA300_1496	gcvPB	glycine dehydrogenase subunit 2	3.6825	1.52842e-60	1.61476	9.24814e-10	-2.06774	4.67912e-14	154.147	232.692	165.629	2799.25	2164.61	2131.72	650.249	611.164	466.949
SAUSA300_1497	gcvPA	glycine dehydrogenase subunit 1	3.952	3.25918e-47	2.20472	4.96731e-13	-1.74728	1.06646e-07	119.999	157.033	121.61	2341.03	2120.91	1706.32	650.249	893.24	389.124
SAUSA300_1498	gcvT	glycine cleavage system aminomethyltransferase T	4.20994	4.54002e-51	2.57893	1.77533e-14	-1.63101	1.46245e-05	39.244	52.1018	39.4942	1107	729.379	586.104	208.57	352.595	251.434
SAUSA300_1499	aroK	shikimate kinase	0.233914	0.651365	0.560964	0.386441	0.32705	0.75867	27.2987	24.1976	18.7078	31.7581	23.5284	28.3599	49.0754	23.5063	29.9326
SAUSA300_1500	SAUSA300_1500	hypothetical protein	1.00131	0.554079	0.758086	0.701213	-0.24322	NA	1.83646	0.918018	1.15889	0	6.72239	0	0	0	0
SAUSA300_1501	comGD	hypothetical protein	-0.940768	0.735352	0.586596	0.847781	0	NA	1.5552	1.45497	1.39802	0	0	0	0	0	0
SAUSA300_1502	comGC	putative competence protein ComGC	2.21298	0.118585	1.86903	0.26527	-0.343954	NA	0.56252	0.606238	0.643826	9.07375	0	0	0	0	0
SAUSA300_1503	comGB	putative competence protein ComGB	0.106091	0.924543	-1.20302	0.442491	-1.30911	0.554412	3.98727	5.36954	5.88641	0	6.72239	9.45328	0	0	0
SAUSA300_1504	comGA	putative competence protein ComGA	-2.49178	0.0367277	-2.81344	0.043751	-0.321659	0.90918	13.4839	16.0393	17.0154	0	0	9.45328	0	0	0
SAUSA300_1505	SAUSA300_1505	hypothetical protein	-0.372882	0.173648	-1.5118	1.38056e-05	-1.13892	0.00570474	370.767	361.543	366.006	254.065	329.397	259.965	85.8819	305.582	89.7979
SAUSA300_1506	SAUSA300_1506	hypothetical protein	-0.123603	0.79904	-0.812248	0.1164	-0.688645	0.281012	200.125	190.341	192.817	303.971	121.003	113.439	110.42	117.532	107.758
SAUSA300_1507	glk	glucokinase	-0.840939	4.52289e-05	-1.36566	3.20884e-05	-0.524719	0.261661	262.581	240.486	238.289	172.401	147.892	89.8062	122.688	47.0126	95.7845
SAUSA300_1508	SAUSA300_1508	hypothetical protein	-1.06582	0.00150483	-0.737696	0.146354	0.328128	0.700783	70.894	67.7082	67.9513	40.8319	33.6119	23.6332	49.0754	47.0126	35.9192
SAUSA300_1509	SAUSA300_1509	rhomboid family peptidase	-0.771292	3.29362e-06	-1.10001	2.93851e-05	-0.328714	0.416933	319.478	289.834	302.966	195.086	178.143	160.706	122.688	235.063	125.717
SAUSA300_1510	SAUSA300_1510	5-formyltetrahydrofolate cyclo-ligase	-1.9227	2.28697e-05	-2.49856	0.00273005	-0.575866	0.669971	86.5618	72.5754	73.8561	36.295	23.5284	0	24.5377	0	11.9731
SAUSA300_1511	rpmG	50S ribosomal protein L33	-1.67855	1.80739e-07	-1.73774	0.000786357	-0.0591866	0.947594	115.25	108.828	119.163	27.2213	26.8895	56.7197	0	70.5189	41.9057
SAUSA300_1512	pbp3	penicillin-binding protein 3	-0.262402	0.113894	0.0495812	0.843201	0.311983	0.255252	383.969	444.113	369.28	331.192	339.481	326.138	417.141	423.114	407.084
SAUSA300_1513	sodA	Fe/Mn family superoxide dismutase	2.00101	4.46713e-28	1.22342	7.56007e-10	-0.777594	0.000582116	820.683	721.337	748.329	3470.71	2863.74	2835.99	1693.1	1292.85	2215.02
SAUSA300_1514	zur	ferric uptake regulation protein	-1.12166	0.000691183	-0.107762	0.820047	1.01389	0.0763295	75.7582	83.7128	81.9867	18.1475	40.3343	51.9931	49.0754	47.0126	95.7845
SAUSA300_1515	znuB	ABC transporter permease	-0.342923	0.0673183	-0.393367	0.186228	-0.0504445	0.918392	175.291	173.921	166.052	108.885	154.615	137.073	122.688	164.544	125.717
SAUSA300_1516	znuB2	ABC transporter ATP-binding protein	-0.576499	0.278281	0.0126329	0.986226	0.589131	0.425437	170.807	161.796	148.135	36.295	181.504	99.2595	147.226	141.038	185.582
SAUSA300_1517	nfo	endonuclease IV	-0.633802	0.0102684	0.102788	0.766994	0.73659	0.043465	196.402	253.2	242.741	140.643	161.337	141.799	233.108	141.038	299.326
SAUSA300_1518	cshB	DEAD-box ATP dependent DNA helicase	-0.132392	0.632715	-0.436948	0.17249	-0.304556	0.478575	267.048	355.169	297.742	344.803	272.257	222.152	208.57	164.544	263.407
SAUSA300_1519	SAUSA300_1519	hypothetical protein	0.720868	6.52405e-06	0.427569	0.0848452	-0.2933	0.39138	158.432	172.241	182.148	299.434	238.645	316.685	257.646	188.05	227.488
SAUSA300_1520	trmK	hypothetical protein	0.593927	0.0159497	-0.036707	0.943453	-0.630634	0.218558	72.4989	84.856	90.5772	131.569	124.364	118.166	85.8819	0	101.771
SAUSA300_1521	rpoD	RNA polymerase sigma factor RpoD	0.0393471	0.847614	0.110763	0.61652	0.0714154	0.819451	927.843	984.479	1064.82	1170.51	1048.69	836.616	1141	822.721	1155.4
SAUSA300_1522	dnaG	DNA primase	-1.45456	8.70836e-27	-0.614227	0.000156276	0.84033	5.0339e-05	756.059	773.144	819.15	290.36	272.257	297.778	355.796	611.164	568.72
SAUSA300_1523	SAUSA300_1523	hypothetical protein	-0.1466	0.585218	0.242025	0.455363	0.388625	0.35913	175.506	142.916	144.714	154.254	117.642	151.253	208.57	94.0252	197.555
SAUSA300_1524	ccpN	CBS domain-containing protein	0.888038	0.000374469	0.649997	0.104312	-0.238042	0.706529	56.6656	47.0614	47.6248	113.422	87.391	80.3529	110.42	47.0126	71.8383
SAUSA300_1525	glyS	glycyl-tRNA synthetase	-0.473873	0.00168094	-1.41323	1.57151e-14	-0.939358	8.5181e-06	1445.61	1297.45	1469.01	1088.85	1115.92	817.709	552.098	517.139	514.841
SAUSA300_1526	recO	DNA repair protein RecO	-0.569104	0.00573937	-0.669634	0.0173656	-0.10053	0.835166	320.438	271.508	276.22	204.159	161.337	226.879	147.226	141.038	215.515
SAUSA300_1527	era	GTP-binding protein Era	-0.350025	0.0759542	-0.344711	0.159796	0.00531346	0.98807	578.783	492.196	482.833	444.614	430.233	340.318	380.334	282.076	478.922
SAUSA300_1528	cdd	cytidine deaminase	-0.400893	0.0573953	-0.462148	0.170727	-0.061255	0.913911	138.082	133.078	142.267	122.496	90.7522	103.986	85.8819	164.544	89.7979
SAUSA300_1529	dgkA	diacylglycerol kinase	-0.0330731	0.888323	-0.309572	0.363085	-0.276499	0.565859	134.988	125.665	134.523	136.106	134.448	113.439	98.1507	94.0252	113.744
SAUSA300_1530	ybeY	hypothetical protein	0.398151	0.433031	-0.339895	0.567642	-0.738046	0.255252	257.965	213.76	214.173	512.667	168.06	226.879	134.957	164.544	227.488
SAUSA300_1531	phoH	PhoH family phosphate starvation-induced protein	0.0438682	0.915702	0.246878	0.562745	0.203009	0.726224	302.007	241.075	234.39	322.118	305.869	170.159	355.796	141.038	365.178
SAUSA300_1532	SAUSA300_1532	hypothetical protein	-0.213977	0.667564	-1.79407	4.3323e-05	-1.5801	0.0011611	1845.69	1805.29	1700.6	2563.33	1041.97	1011.5	650.249	517.139	389.124
SAUSA300_1533	SAUSA300_1533	hypothetical protein	-0.937572	2.40716e-11	-2.49607	3.32221e-37	-1.5585	4.88932e-13	2291.46	1992.83	1878.43	1206.81	1038.61	973.688	380.334	399.607	341.232
SAUSA300_1534	SAUSA300_1534	hypothetical protein	-0.610267	2.21894e-08	-1.8699	8.08834e-23	-1.25963	7.6782e-09	1010.5	964.975	921.15	635.163	621.821	642.823	294.452	376.101	215.515
SAUSA300_1535	rpsU	30S ribosomal protein S21	0.245494	0.363968	0.0736692	0.839746	-0.171824	0.693688	411.831	337.986	352.302	521.741	460.483	321.412	269.914	540.645	395.111
SAUSA300_1536	mtaB	hypothetical protein	0.0387304	0.904169	-0.577795	0.0816058	-0.616525	0.118041	309.055	363.362	353.424	372.024	255.451	434.851	208.57	141.038	281.367
SAUSA300_1537	rsmE	16S ribosomal RNA methyltransferase RsmE	-0.188616	0.5226	0.311729	0.384911	0.500346	0.294665	94.8342	113.124	100.934	86.2006	94.1134	89.8062	171.764	0	143.677
SAUSA300_1538	prmA	ribosomal protein L11 methyltransferase	1.40877	2.19514e-11	0.890234	0.00143618	-0.518532	0.147354	116.276	143.973	149.11	376.561	356.286	354.498	171.764	446.62	227.488
SAUSA300_1539	dnaJ	chaperone protein DnaJ	1.71925	1.17602e-13	1.44759	2.21402e-07	-0.271664	0.523565	84.4938	119.221	123.835	303.971	406.704	363.951	343.528	211.557	305.313
SAUSA300_1540	dnaK	molecular chaperone DnaK	0.769535	2.92503e-08	0.431907	0.00791242	-0.337628	0.0859673	1313.58	1223.7	1274.3	2372.79	2013.35	2117.54	2134.78	1339.86	1598.4
SAUSA300_1541	grpE	heat shock protein GrpE	0.785622	0.00319699	0.370917	0.276386	-0.414706	0.309051	271.995	259.868	266.875	612.478	460.483	302.505	269.914	423.114	359.192
SAUSA300_1542	hrcA	heat-inducible transcription repressor HrcA	0.923913	0.000386107	0.822761	0.00455919	-0.101152	0.8307	360.393	327.958	361.849	458.224	783.158	746.809	601.173	846.227	490.895
SAUSA300_1543	hemN	coproporphyrinogen III oxidase	-0.69062	0.0525978	-1.09691	0.0762826	-0.40629	0.673093	58.2208	57.1769	63.187	49.9056	43.6955	14.1799	49.0754	47.0126	11.9731
SAUSA300_1544	lepA	GTP-binding protein LepA	-0.742626	0.0206583	-0.903282	0.0121607	-0.160657	0.782601	533.054	529.783	583.196	235.918	403.343	340.318	306.721	470.126	185.582
SAUSA300_1545	rpsT	30S ribosomal protein S20	-2.05392	6.01532e-23	-2.91269	2.33341e-18	-0.858772	0.0556815	794.675	690.592	623.022	181.475	181.504	141.799	147.226	47.0126	77.8249
SAUSA300_1546	holA	DNA polymerase III subunit delta	-1.16528	0.002381	0.0894408	0.863346	1.25472	0.028278	80.9532	85.4103	94.8448	68.0531	23.5284	28.3599	73.613	47.0126	119.731
SAUSA300_1547	comEC	DNA internalization-related competence protein ComEC/Rec2	-1.32187	0.00373943	-1.37737	0.0720904	-0.0554996	0.964254	45.8619	44.3247	43.5227	9.07375	16.806	28.3599	24.5377	0	17.9596
SAUSA300_1548	comEB	ComE operon protein 2	-0.428181	0.472915	0.4501	0.523995	0.878281	0.38072	25.7435	19.2264	21.1727	9.07375	20.1672	18.9066	24.5377	0	41.9057
SAUSA300_1549	comEA	ComE operon protein 1	-0.193006	0.662155	-1.34138	0.126244	-1.14837	0.311003	36.7292	34.0879	32.7064	45.3688	26.8895	18.9066	0	0	23.9461
SAUSA300_1550	SAUSA300_1550	hypothetical protein	-0.893938	4.50881e-05	-0.551786	0.0463924	0.342152	0.376557	391.878	385.429	390.159	176.938	258.812	184.339	233.108	141.038	335.246
SAUSA300_1551	rsfS	hypothetical protein	-0.084372	0.718794	-0.141076	0.711143	-0.0567044	0.918392	111.544	108.863	110.793	117.959	107.558	85.0796	110.42	164.544	77.8249
SAUSA300_1552	SAUSA300_1552	hypothetical protein	0.0201883	0.894948	-0.369178	0.0762204	-0.389367	0.144129	342.062	327.975	338.009	349.339	363.009	302.505	220.839	235.063	287.353
SAUSA300_1553	nadD	nicotinate (nicotinamide) nucleotide adenylyltransferase	-0.442235	0.106379	-0.439619	0.212221	0.00261567	0.997842	224.561	237.126	262.185	240.454	161.337	132.346	98.1507	258.569	197.555
SAUSA300_1554	SAUSA300_1554	hypothetical protein	-0.00520946	0.987918	-0.315642	0.440364	-0.310432	0.576896	115.598	128.696	137.209	145.18	114.281	122.893	36.8065	70.5189	149.663
SAUSA300_1555	aroE	shikimate 5-dehydrogenase	-0.318836	0.173422	-1.28312	0.000241547	-0.964281	0.0263786	207.206	232.813	250.301	213.233	144.531	203.246	85.8819	47.0126	113.744
SAUSA300_1556	SAUSA300_1556	GTP-binding protein YqeH	0.179172	0.472915	-0.211321	0.530297	-0.390493	0.327054	196.452	237.247	264.907	213.233	299.146	274.145	171.764	211.557	215.515
SAUSA300_1557	SAUSA300_1557	HAD superfamily hydrolase	0.131577	0.671728	-0.166077	0.748099	-0.297654	0.662645	65.2026	64.9541	75.6772	68.0531	84.0298	70.8996	73.613	0	71.8383
SAUSA300_1558	mtnN	5'-methylthioadenosine/S-adenosylhomocysteine nucleosidase	0.393933	0.0574711	0.103277	0.794525	-0.290656	0.5541	93.9408	101.346	101.21	154.254	141.17	89.8062	134.957	47.0126	107.758
SAUSA300_1559	SAUSA300_1559	putative enterotoxin type A	0.18584	0.905198	2.98665	0.000496681	2.80081	0.100919	3.09386	2.11317	1.89469	0	6.72239	0	24.5377	47.0126	5.98653
SAUSA300_1560	SAUSA300_1560	hypothetical protein	-0.35239	0.612962	1.4309	0.0112573	1.78329	0.0394374	20.8959	15.9527	15.7829	0	13.4448	28.3599	73.613	0	47.8922
SAUSA300_1561	SAUSA300_1561	hypothetical protein	3.99256	3.24159e-63	3.54447	8.22092e-23	-0.448095	0.42883	5.85682	7.56932	6.80616	117.959	97.4746	108.713	36.8065	117.532	89.7979
SAUSA300_1562	pxpA	LamB/YcsF family protein	3.88781	6.43269e-46	3.51879	3.39445e-15	-0.369024	0.63062	3.87146	4.1051	3.73419	72.59	47.0567	56.7197	85.8819	0	35.9192
SAUSA300_1563	accC2	acetyl-CoA carboxylase, biotin carboxylase	3.92621	1.23195e-50	3.4484	4.68209e-20	-0.477812	0.410178	7.1804	8.93768	6.69579	154.254	104.197	89.8062	85.8819	94.0252	77.8249
SAUSA300_1564	accB2	acetyl-CoA carboxylase, biotin carboxyl carrier protein	3.43125	4.31364e-16	3.01021	1.47016e-05	-0.421036	0.727718	2.46516	2.92726	2.28099	45.3688	20.1672	18.9066	36.8065	0	17.9596
SAUSA300_1565	SAUSA300_1565	hypothetical protein	2.61823	3.47988e-17	2.85775	2.14554e-12	0.239516	0.75867	10.2577	9.49196	7.74431	58.9794	53.7791	56.7197	36.8065	141.038	59.8653
SAUSA300_1566	pxpB	hypothetical protein	0.288273	0.723258	3.10855	7.89611e-13	2.82028	0.000958714	7.06458	7.51735	5.64728	9.07375	6.72239	9.45328	61.3442	47.0126	59.8653
SAUSA300_1567	greA	transcription elongation factor GreA	0.14933	0.434024	0.166092	0.556635	0.0167627	0.96748	167.896	170.11	180.934	222.307	191.588	160.706	147.226	329.088	179.596
SAUSA300_1568	udk	uridine kinase	0.286255	0.220852	-0.101961	0.785783	-0.388216	0.355666	149.796	186.999	196.275	217.77	215.116	217.426	196.301	211.557	131.704
SAUSA300_1569	SAUSA300_1569	U32 family peptidase	1.42817	1.48351e-05	0.710663	0.086164	-0.717507	0.138611	102.081	140.526	168.112	499.056	265.534	345.045	269.914	141.038	233.475
SAUSA300_1570	SAUSA300_1570	U32 family peptidase	0.70737	0.00818992	1.35685	1.57123e-06	0.649484	0.088411	101.75	132.558	138.294	190.549	205.033	212.699	269.914	517.139	257.421
SAUSA300_1571	SAUSA300_1571	O-methyltransferase family protein	0.320346	0.731267	-0.0211312	0.986226	-0.341477	0.817257	46.8215	58.424	66.3877	18.1475	154.615	37.8131	36.8065	117.532	35.9192
SAUSA300_1572	SAUSA300_1572	hypothetical protein	-0.366266	0.238926	-0.225268	0.562745	0.140998	0.805292	291.435	265.359	289.464	299.434	184.866	174.886	355.796	211.557	173.609
SAUSA300_1573	ruvX	Holliday junction resolvase-like protein	-0.479778	0.0139862	-0.208496	0.395136	0.271282	0.373675	779.834	640.136	650.393	580.72	470.567	434.851	711.593	399.607	610.626
SAUSA300_1574	SAUSA300_1574	hypothetical protein	-0.449373	0.150035	-0.355932	0.356115	0.0934412	0.872119	299.442	246.514	250.154	235.918	144.531	207.972	159.495	117.532	281.367
SAUSA300_1575	alaS	alanyl-tRNA synthetase	0.0789309	0.673286	-0.200517	0.370437	-0.279448	0.305933	528.04	567.162	576.114	576.183	689.045	486.844	429.409	634.67	460.963
SAUSA300_1576	recD2	RecD/TraA family helicase	-1.01882	2.66143e-10	-1.12187	1.67899e-06	-0.103048	0.818291	405.113	412.415	450.366	181.475	205.033	241.059	220.839	94.0252	209.529
SAUSA300_1577	SAUSA300_1577	TPR domain-containing protein	-1.34443	1.27376e-05	-0.881823	0.0431582	0.462609	0.514474	95.0989	103.788	103.638	40.8319	43.6955	33.0865	73.613	0	59.8653
SAUSA300_1578	mnmA	tRNA-specific 2-thiouridylase MnmA	1.38121	3.60818e-06	1.72323	4.91721e-08	0.342025	0.459356	108.417	174.96	149.588	476.372	376.454	274.145	601.173	423.114	407.084
SAUSA300_1579	iscS	aminotransferase, class V	1.49059	1.26847e-07	1.89231	3.52638e-10	0.401714	0.355996	113.43	133.372	101.062	272.213	292.424	415.945	417.141	235.063	556.747
SAUSA300_1580	SAUSA300_1580	luciferase family protein	1.3384	0.0136564	2.83799	4.44609e-08	1.49959	0.0264385	23.0964	29.7057	19.9586	54.4425	33.6119	99.2595	110.42	94.0252	275.38
SAUSA300_1581	SAUSA300_1581	hypothetical protein	2.58609	2.93228e-07	3.11278	4.03779e-09	0.526683	0.508993	29.9459	20.2657	15.6174	222.307	107.558	66.173	122.688	282.076	185.582
SAUSA300_1582	csbD	hypothetical protein	2.50677	2.56925e-11	2.97744	1.23817e-13	0.470668	0.431645	42.9004	29.723	22.5707	249.528	151.254	141.799	159.495	329.088	275.38
SAUSA300_1583	cymR	hypothetical protein	-0.739246	0.186024	-1.30927	0.101811	-0.57002	0.629374	74.0871	56.9171	45.3806	54.4425	40.3343	9.45328	36.8065	0	23.9461
SAUSA300_1584	rarA	recombination factor protein RarA	-0.889791	0.0321168	-0.66106	0.171232	0.22873	0.757746	311.57	288.517	304.769	72.59	218.478	193.792	269.914	164.544	143.677
SAUSA300_1585	tcdA	hypothetical protein	-0.846405	4.47548e-06	-0.756506	0.00720789	0.0898989	0.864681	212.401	209.239	219.913	99.8113	141.17	108.713	73.613	141.038	149.663
SAUSA300_1586	aspS	aspartyl-tRNA synthetase	0.121921	0.580346	-0.331487	0.195987	-0.453408	0.128377	440.585	504.615	549.57	571.646	578.125	472.664	306.721	329.088	484.909
SAUSA300_1587	hisS	histidyl-tRNA synthetase	0.159157	0.722779	0.617897	0.164407	0.45874	0.430247	130.24	159.181	167.634	127.033	157.976	226.879	122.688	188.05	347.219
SAUSA300_1588	lytH	N-acetylmuramoyl-L-alanine amidase	0.0237153	0.943502	-0.325611	0.361729	-0.349327	0.433357	282.087	326.087	345.183	440.077	242.006	293.052	208.57	352.595	239.461
SAUSA300_1589	dtd	D-tyrosyl-tRNA(Tyr) deacylase	-0.0108901	0.981658	0.133059	0.796139	0.143949	0.8307	224.065	232.813	222.194	154.254	205.033	316.685	343.528	70.5189	275.38
SAUSA300_1590	relA	GTP pyrophosphokinase	0.607061	2.18855e-07	0.674067	8.90279e-06	0.067006	0.813949	361.998	400.62	368.177	630.626	524.346	576.65	539.829	611.164	634.572
SAUSA300_1591	apt	adenine phosphoribosyltransferase	-0.987199	0.0328512	-1.50441	0.00873333	-0.517206	0.532984	179.675	163.13	198.17	40.8319	73.9462	160.706	61.3442	47.0126	71.8383
SAUSA300_1592	recJ	single-stranded-DNA-specific exonuclease RecJ	-1.36606	3.20329e-13	-0.636339	0.00612475	0.729719	0.0174136	395.981	401.763	472.054	163.328	171.421	155.979	220.839	352.595	275.38
SAUSA300_1593	secF	bifunctional preprotein translocase subunit SecD/SecF	-0.783281	4.05712e-06	-0.664341	0.000727259	0.118941	0.70558	1195.42	1160.48	1349.59	648.773	685.683	822.436	637.98	681.683	933.898
SAUSA300_1594	yajC	preprotein translocase subunit YajC	-1.12606	2.85398e-06	-1.8708	3.10235e-05	-0.744736	0.240794	171.519	169.244	153.819	95.2744	67.2239	66.173	49.0754	94.0252	29.9326
SAUSA300_1595	tgt	queuine tRNA-ribosyltransferase	0.400126	0.00439236	-0.914045	7.57292e-06	-1.31417	2.65565e-09	577.046	648.606	605.068	920.986	736.101	765.716	294.452	235.063	371.165
SAUSA300_1596	queA	S-adenosylmethionine:tRNA ribosyltransferase-isomerase	0.36163	0.127416	-0.529393	0.105773	-0.891023	0.0143809	210.763	297.992	249.657	358.413	289.063	330.865	122.688	235.063	185.582
SAUSA300_1597	ruvB	Holliday junction DNA helicase RuvB	0.409293	0.0840931	-0.588471	0.0844922	-0.997763	0.00808248	181.644	261.704	221.403	308.508	315.952	255.239	147.226	141.038	149.663
SAUSA300_1598	ruvA	Holliday junction DNA helicase RuvA	0.121716	0.763168	-0.706464	0.154358	-0.82818	0.158916	115.317	149.169	127.257	140.643	181.504	99.2595	73.613	0	113.744
SAUSA300_1599	thrR	hypothetical protein	1.00497	0.00165856	-0.326467	0.545427	-1.33144	0.0135037	71.6054	109.123	98.9101	217.77	208.394	132.346	49.0754	141.038	65.8518
SAUSA300_1600	obgE	GTPase ObgE	0.392978	0.0821792	0.18821	0.557484	-0.204768	0.631385	183.596	237.195	207.846	326.655	275.618	222.152	220.839	329.088	215.515
SAUSA300_1601	rpmA	50S ribosomal protein L27	-0.321289	0.058736	-0.729296	0.000378425	-0.408007	0.125268	718.85	684.859	778.055	598.868	672.239	463.211	453.947	493.632	407.084
SAUSA300_1602	SAUSA300_1602	hypothetical protein	-0.679001	1.89329e-05	-0.813244	1.15262e-05	-0.134243	0.649207	1312.71	1180.93	1292.82	666.921	890.716	798.803	871.088	728.696	604.639
SAUSA300_1603	rplU	50S ribosomal protein L21	-0.744448	2.49636e-06	-0.738574	3.49311e-05	0.00587435	0.98213	1852.72	1667.92	1743.94	911.912	1058.78	1172.21	1153.27	1269.34	856.074
SAUSA300_1604	mreD	rod shape-determining protein MreD	-0.0299703	0.95981	0.514071	0.381895	0.544041	0.475796	77.2141	78.2567	98.8366	99.8113	104.197	42.5398	122.688	235.063	59.8653
SAUSA300_1605	mreC	rod shape-determining protein MreC	-0.215731	0.450906	-0.600714	0.109027	-0.384983	0.453889	169.682	166.161	182.608	186.012	110.919	155.979	184.033	117.532	71.8383
SAUSA300_1606	SAUSA300_1606	hypothetical protein	-0.382344	0.395456	2.02577	6.70923e-10	2.40811	3.51543e-07	50.3621	39.1284	49.3171	27.2213	40.3343	37.8131	220.839	282.076	125.717
SAUSA300_1607	SAUSA300_1607	hypothetical protein	-0.774529	0.10137	-0.906939	0.238832	-0.13241	0.917147	34.6115	37.275	41.4808	22.6844	13.4448	33.0865	0	0	35.9192
SAUSA300_1608	radC	DNA repair protein RadC	0.858516	0.28998	-1.05385	0.500109	-1.91237	0.318802	5.1454	4.05314	4.54358	18.1475	3.36119	4.72664	0	0	0
SAUSA300_1609	comC	type III leader peptidase family protein	-1.31266	0.383871	-0.747083	0.649478	0.565579	NA	3.62329	3.84528	3.64222	0	3.36119	0	0	0	0
SAUSA300_1610	folC	folylpolyglutamate synthase	-0.415457	0.203616	-0.714471	0.0401021	-0.299014	0.530159	693.918	695.563	746.397	517.204	608.376	472.664	699.324	329.088	281.367
SAUSA300_1611	valS	valyl-tRNA synthetase	-0.394953	0.00428933	-0.912336	1.57021e-08	-0.517383	0.0088467	1499.54	1454.87	1554.71	1165.98	1142.81	1120.21	736.13	1175.32	676.478
SAUSA300_1612	tag	DNA-3-methyladenine glycosidase	0.0858498	0.923414	0.137601	0.892802	0.051751	0.964254	93.9904	81.7902	73.7825	40.8319	100.836	122.893	49.0754	0	185.582
SAUSA300_1613	SAUSA300_1613	putative abrB protein	-0.798982	0.0125077	0.441942	0.223292	1.24092	0.00507677	111.429	110.318	114.564	31.7581	100.836	51.9931	171.764	94.0252	161.636
SAUSA300_1614	hemL	glutamate-1-semialdehyde aminotransferase	2.47333	1.49882e-19	1.35449	5.02408e-05	-1.11884	0.00331834	92.2863	122.962	114.178	780.343	594.931	453.758	257.646	164.544	359.192
SAUSA300_1615	hemB	delta-aminolevulinic acid dehydratase	1.76197	1.7899e-09	1.55242	6.60944e-06	-0.209543	0.7077	63.6144	90.572	81.9683	353.876	262.173	184.339	282.183	258.569	179.596
SAUSA300_1616	hemD	uroporphyrinogen III synthase	0.618206	0.0483987	0.0311526	0.959357	-0.587054	0.370938	49.7168	59.8097	59.0297	99.8113	87.391	70.8996	36.8065	164.544	35.9192
SAUSA300_1617	hemC	porphobilinogen deaminase	-0.487646	0.000231553	-0.890328	3.24217e-05	-0.402681	0.180421	378.179	384.442	400.626	299.434	289.063	236.332	220.839	164.544	215.515
SAUSA300_1618	hemX	hemA concentration negative effector hemX	-0.8252	3.91446e-06	-0.197185	0.439243	0.628016	0.045332	278.778	251.987	272.964	167.864	134.448	155.979	159.495	329.088	245.448
SAUSA300_1619	hemA	glutamyl-tRNA reductase	-0.865103	6.57606e-06	-0.892108	2.55022e-05	-0.0270049	0.93812	1913.97	1611.9	1644.94	998.113	1005	831.889	822.012	681.683	1161.39
SAUSA300_1620	engB	ribosome biogenesis GTP-binding protein YsxC	-0.447188	0.072405	-1.28433	0.00464402	-0.837142	0.161376	123.44	115.081	109.138	90.7375	84.0298	80.3529	0	47.0126	71.8383
SAUSA300_1621	clpX	ATP-dependent protease ATP-binding subunit ClpX	0.272217	0.0595033	0.0121529	0.953935	-0.260064	0.190872	1485.93	1484.12	1571.93	1714.94	1828.49	1942.65	1926.21	1151.81	1424.79
SAUSA300_1622	tig	trigger factor	-0.306396	0.0958977	-0.522563	0.00649907	-0.216167	0.402074	2294.53	2231.23	2344.76	2037.06	1794.88	1725.22	1828.06	1880.5	1209.28
SAUSA300_1623	SAUSA300_1623	hypothetical protein	0.317028	0.340728	-1.15732	0.00946638	-1.47435	0.00299849	191.687	164.481	184.153	176.938	295.785	193.792	73.613	0	113.744
SAUSA300_1624	SAUSA300_1624	MutT/nudix family protein	0.446651	0.23053	-3.39046	0.00725796	-3.83711	0.00607683	48.3932	39.7866	43.9641	86.2006	63.8627	28.3599	0	0	5.98653
SAUSA300_1625	rplT	50S ribosomal protein L20	-1.33755	3.91446e-06	-1.47534	6.38651e-06	-0.13779	0.808527	828.476	829.559	931.286	231.381	490.734	293.052	331.259	235.063	335.246
SAUSA300_1626	rpmI	50S ribosomal protein L35	-2.05838	2.97146e-20	-2.57314	1.5271e-19	-0.514762	0.193509	1322.6	1142.33	1175.28	217.77	339.481	311.958	122.688	352.595	197.555
SAUSA300_1627	infC	translation initiation factor IF-3	0.213677	0.296678	-0.0947818	0.72636	-0.308459	0.283223	642.1	686.764	741.578	1011.72	739.462	652.277	637.98	705.189	622.599
SAUSA300_1628	lysP	lysine-specific permease	2.03208	9.33221e-24	2.07905	7.4786e-19	0.0469659	0.909899	91.972	115.307	86.236	390.171	386.537	425.398	318.99	352.595	508.855
SAUSA300_1629	thrS	threonyl-tRNA synthetase	-1.10449	1.01374e-08	-1.98257	5.80486e-16	-0.878086	0.00314985	1225.81	994.802	1201.97	453.688	628.543	501.024	380.334	188.05	269.394
SAUSA300_1630	dnaI	primosomal protein DnaI	-0.85059	0.000400011	-1.10059	0.000295307	-0.249995	0.59697	429.252	395.389	405.96	263.139	225.2	193.792	196.301	352.595	125.717
SAUSA300_1631	dnaB2	replication initiation and membrane attachment protein	-0.674931	0.00294528	-0.436119	0.122167	0.238812	0.54943	496.109	409.003	433.258	331.192	312.591	189.066	294.452	399.607	323.273
SAUSA300_1632	nrdR	transcriptional regulator NrdR	-0.624928	0.178036	-0.181526	0.769824	0.443402	0.557977	139.406	95.3353	92.4903	99.8113	57.1403	56.7197	24.5377	141.038	125.717
SAUSA300_1633	gap	glyceraldehyde 3-phosphate dehydrogenase 2	2.22978	5.83255e-20	1.33301	1.67151e-06	-0.896765	0.00539067	282.434	235.619	204.534	1338.38	931.051	1124.94	650.249	352.595	730.357
SAUSA300_1634	coaE	dephospho-CoA kinase	-0.488947	0.0672871	-0.606933	0.141233	-0.117985	0.868509	101.982	115.064	106.691	95.2744	70.5851	66.173	24.5377	47.0126	101.771
SAUSA300_1635	mutM	formamidopyrimidine-DNA glycosylase	0.51047	0.0362558	-0.101316	0.815521	-0.611785	0.171987	105.208	136.386	135.866	199.623	161.337	179.612	98.1507	70.5189	143.677
SAUSA300_1636	polA	DNA polymerase I superfamily protein	0.514667	8.56947e-05	0.250424	0.197807	-0.264243	0.284191	395.484	416.746	388.448	535.351	551.236	633.37	637.98	258.569	454.976
SAUSA300_1637	SAUSA300_1637	hypothetical protein	-0.969029	0.103831	-1.75461	0.129191	-0.785577	0.655866	24.4531	22.3096	25.238	13.6106	20.1672	0	24.5377	0	0
SAUSA300_1638	phoR	sensory box histidine kinase PhoR	0.902361	3.11719e-07	0.57142	0.0165645	-0.330942	0.299714	223.304	214.435	239.577	431.003	352.925	491.571	269.914	258.569	407.084
SAUSA300_1639	phoP	alkaline phosphatase synthesis transcriptional regulatory protein	1.55478	1.40935e-07	1.04416	0.00576018	-0.510617	0.31026	97.9115	74.013	69.57	254.065	211.755	245.785	208.57	258.569	95.7845
SAUSA300_1640	icd	isocitrate dehydrogenase	2.55374	9.48918e-47	1.99799	2.45765e-24	-0.555751	0.0233979	341.565	278.489	262.957	1964.47	1478.92	1748.86	1251.42	1363.37	993.764
SAUSA300_1641	gltA	citrate synthase	2.52429	3.20177e-20	1.80996	6.94248e-10	-0.714326	0.0490162	383.341	278.367	234.187	2155.02	1247	1758.31	1018.31	916.746	1173.36
SAUSA300_1642	aapA	D-serine/D-alanine/glycine transporter	-0.504753	0.0399495	-0.39337	0.161404	0.111383	0.797522	872.203	1071.64	779.324	462.761	729.379	723.176	637.98	658.177	754.303
SAUSA300_1644	pyk	pyruvate kinase	-0.997759	3.52113e-18	-1.30265	1.28787e-23	-0.304889	0.0773954	3876.01	4093.96	4659.24	2055.2	2003.27	2273.51	1729.91	1480.9	1807.93
SAUSA300_1645	pfkA	6-phosphofructokinase	-0.410426	7.66986e-05	-0.584345	3.44496e-05	-0.173919	0.415074	997.165	918.451	979.021	798.49	678.961	708.996	662.517	564.151	658.518
SAUSA300_1646	accA	acetyl-CoA carboxylase carboxyltransferase subunit alpha	-0.334841	0.625706	-0.963313	0.154931	-0.628472	0.461973	340.953	417.473	469.533	349.339	349.564	274.145	208.57	0	365.178
SAUSA300_1647	accD	acetyl-CoA carboxylase subunit beta	-0.376492	0.105207	-0.4139	0.139719	-0.0374083	0.930957	407.744	476.295	521.352	349.339	309.23	430.124	282.183	282.076	431.03
SAUSA300_1648	SAUSA300_1648	putative NADP-dependent malic enzyme	-0.103656	0.794697	0.00448059	0.99287	0.108136	0.860446	280.813	341.485	368.839	408.319	252.089	264.692	171.764	399.607	419.057
SAUSA300_1649	dnaE	DNA polymerase III, alpha subunit	-0.807783	8.98216e-14	-1.15484	1.03738e-12	-0.34706	0.131313	869.275	854.45	871.907	562.573	436.955	496.297	355.796	305.582	431.03
SAUSA300_1650	pde2	hypothetical protein	-1.33466	0.00919518	-1.06041	0.0763434	0.274256	0.773568	222.824	202.951	207.275	145.18	77.3074	28.3599	98.1507	47.0126	131.704
SAUSA300_1651	SAUSA300_1651	CBS domain-containing protein	-1.46048	1.55977e-09	-0.839233	0.00751001	0.621252	0.175276	230.716	203.679	198.004	68.0531	84.0298	75.6263	171.764	94.0252	95.7845
SAUSA300_1652	uspA2	hypothetical protein	0.0865069	0.82218	-0.265241	0.532046	-0.351748	0.498875	314.515	289.262	286.999	471.835	272.257	203.246	208.57	305.582	245.448
SAUSA300_1653	SAUSA300_1653	metal-dependent hydrolase	2.0038	2.66982e-81	1.73064	1.63316e-28	-0.273151	0.24441	120.578	117.645	126.558	508.13	460.483	501.024	478.485	376.101	371.165
SAUSA300_1654	pepQ	proline dipeptidase	-0.827804	0.00373291	-0.201205	0.609234	0.626599	0.179981	182.405	157.639	162.998	86.2006	97.4746	99.2595	208.57	211.557	83.8114
SAUSA300_1655	ald2	alanine dehydrogenase	1.54606	1.56579e-13	0.597103	0.0262457	-0.948959	0.000958714	368.235	306.116	254.514	998.113	873.91	841.342	613.442	423.114	383.138
SAUSA300_1656	uspA1	universal stress protein	0.398299	0.0456791	-0.0402645	0.891326	-0.438563	0.10934	820.716	671.071	674.748	1070.7	867.188	921.695	822.012	423.114	760.289
SAUSA300_1657	ackA	acetate kinase	-0.753396	1.17735e-10	-0.955262	1.815e-10	-0.201866	0.368477	1252.71	1245.89	1399.24	703.216	850.382	746.809	723.862	611.164	658.518
SAUSA300_1658	SAUSA300_1658	hypothetical protein	-0.852456	0.0120756	-0.350815	0.390645	0.501641	0.306975	413.303	377.409	396.1	267.676	157.976	236.332	368.065	94.0252	389.124
SAUSA300_1659	tpx	thiol peroxidase	0.127824	0.403581	0.126665	0.516681	-0.00115861	0.998116	634.836	582.595	610.035	730.437	611.737	661.73	478.485	728.696	760.289
SAUSA300_1660	SAUSA300_1660	hypothetical protein	0.968433	0.138183	0.908867	0.24152	-0.0595665	0.956511	28.2087	36.9459	35.484	63.5163	23.5284	113.439	110.42	0	59.8653
SAUSA300_1661	thiI	thiamine biosynthesis protein ThiI	0.417457	0.0769519	-0.214036	0.626656	-0.631493	0.206565	85.9662	100.861	88.6089	154.254	104.197	113.439	110.42	47.0126	71.8383
SAUSA300_1662	nifZ	aminotransferase, class V	0.030359	0.924975	0.289002	0.468873	0.258643	0.662645	75.7747	89.4288	76.0267	63.5163	87.391	94.5328	122.688	141.038	71.8383
SAUSA300_1663	SAUSA300_1663	hypothetical protein	-2.80872	0.0462049	-1.28135	0.409223	0	NA	5.60865	5.40418	5.07703	0	0	0	0	0	0
SAUSA300_1664	ezrA	septation ring formation regulator EzrA	-0.808643	9.99124e-05	-1.18058	3.42957e-07	-0.371936	0.231612	1502.16	1356.4	1361.8	889.228	836.937	680.637	748.399	305.582	694.437
SAUSA300_1665	SAUSA300_1665	hypothetical protein	-0.472615	0.199601	-1.3741	0.0404156	-0.901485	0.315268	60.4709	58.4414	65.1	27.2213	33.6119	75.6263	12.2688	0	35.9192
SAUSA300_1666	rpsD	30S ribosomal protein S4	-0.0514988	0.818605	-0.790198	9.34375e-05	-0.738699	0.00114039	1646.31	1880.97	2135.33	1547.07	1993.19	1919.02	1325.03	940.252	993.764
SAUSA300_1667	SAUSA300_1667	putative glycerophosphoryl diester phosphodiesterase	2.25458	5.7669e-07	0.514003	0.568631	-1.74058	0.0630586	16.0649	14.4978	16.0589	95.2744	36.9731	94.5328	0	0	41.9057
SAUSA300_1668	SAUSA300_1668	OsmC/Ohr family protein	-0.274345	0.65626	0.357057	0.596464	0.631402	0.441878	89.3414	79.4692	74.739	27.2213	87.391	85.0796	171.764	0	107.758
SAUSA300_1669	SAUSA300_1669	aminotransferase, class V	2.78281	6.00473e-17	2.06806	2.77316e-06	-0.714742	0.231697	25.0487	24.1802	16.9418	149.717	124.364	184.339	98.1507	0	125.717
SAUSA300_1670	serA	D-3-phosphoglycerate dehydrogenase	2.6164	0.00235072	1.69991	0.0895426	-0.916498	0.48408	19.3242	22.0151	17.5121	45.3688	168.06	146.526	0	188.05	35.9192
SAUSA300_1671	SAUSA300_1671	hypothetical protein	0.638328	0.324923	0.709031	0.32367	0.0707028	0.944977	93.9242	71.4668	66.7372	136.106	94.1134	132.346	282.183	47.0126	47.8922
SAUSA300_1672	nagE	phosphotransferase system, N-acetylglucosamine-specific IIBC component	-0.502153	0.00505726	-0.803189	0.0012426	-0.301036	0.41113	349.622	343.928	412.84	254.065	262.173	264.692	171.764	305.582	203.542
SAUSA300_1673	plsC	1-acyl-sn-glycerol-3-phosphate acyltransferases	-1.38728	2.4171e-06	-0.282754	0.450955	1.10453	0.0211483	134.823	118.095	135.884	40.8319	40.3343	70.8996	61.3442	164.544	113.744
SAUSA300_1674	htrA1	putative serine protease HtrA	-1.01263	7.68202e-05	-0.491187	0.128622	0.521437	0.210903	346.231	283.027	282.585	167.864	151.254	132.346	294.452	47.0126	233.475
SAUSA300_1675	tyrS	tyrosyl-tRNA synthetase	-1.47708	0.00322816	-2.3092	0.000134069	-0.832122	0.310043	401.755	291.479	253.999	99.8113	104.197	137.073	24.5377	0	119.731
SAUSA300_1676	sgtA	transglycosylase	-1.98505	0.000492625	-3.02763	0.00671514	-1.04258	0.531922	69.9675	56.7785	49.9057	9.07375	23.5284	9.45328	0	47.0126	0
SAUSA300_1677	harA	cell wall surface anchor family protein	-1.19372	3.44994e-05	0.465365	0.14606	1.65909	2.62999e-07	710.264	601.458	550.527	186.012	339.481	283.599	809.743	1175.32	670.491
SAUSA300_1678	fhs	formate--tetrahydrofolate ligase	1.14289	3.48229e-06	0.495633	0.0803258	-0.647255	0.0382121	882.908	1083.37	1133.61	2948.97	2171.33	1725.22	1177.81	1715.96	1508.61
SAUSA300_1679	acsA	acetyl-CoA synthetase	4.0242	1.15124e-14	2.03647	0.000600465	-1.98773	0.00241883	75.0136	49.9887	24.9069	1125.15	648.71	666.457	196.301	352.595	107.758
SAUSA300_1680	acuA	acetoin utilization protein AcuA	0.231516	0.746113	0.552719	0.512382	0.321203	0.808028	29.3668	20.6641	14.808	27.2213	13.4448	37.8131	24.5377	0	47.8922
SAUSA300_1681	acuC	acetoin utilization protein AcuC	0.737108	0.0536032	1.50321	0.000281986	0.766104	0.204497	39.3102	32.0267	25.0724	63.5163	50.4179	47.2664	73.613	141.038	83.8114
SAUSA300_1682	ccpA	catabolite control protein A	0.180471	0.617697	0.706203	0.0385598	0.525732	0.211042	431.271	340.429	307.731	390.171	430.233	401.765	637.98	258.569	766.276
SAUSA300_1683	aroF	bifunctional 3-deoxy-7-phosphoheptulonate synthase/chorismate mutase	-0.616241	0.247912	-0.196125	0.768349	0.420116	0.592488	228.714	205.376	206.466	81.6638	191.588	141.799	49.0754	282.076	239.461
SAUSA300_1684	SAUSA300_1684	hypothetical protein	1.66388	4.77249e-20	0.801644	0.000387381	-0.862237	0.000614621	366.647	304.401	321.803	1320.23	954.579	874.429	564.367	587.658	580.693
SAUSA300_1685	SAUSA300_1685	hypothetical protein	0.470983	2.56106e-05	0.205395	0.148263	-0.265588	0.107047	1589.73	1534.8	1570.55	2014.37	2420.06	2056.09	1693.1	1574.92	2005.49
SAUSA300_1686	murC	UDP-N-acetylmuramate--L-alanine ligase	0.181887	0.287316	-0.163663	0.448973	-0.34555	0.154053	723.516	685.95	737.66	771.269	920.967	732.63	613.442	893.24	544.774
SAUSA300_1687	SAUSA300_1687	FtsK/SpoIIIE family protein	-0.0556291	0.870416	-0.727829	0.0147981	-0.6722	0.0513411	1433.96	1543.71	1635.52	1596.98	1512.54	1328.19	1251.42	446.62	993.764
SAUSA300_1688	SAUSA300_1688	phenylalanyl-tRNA synthetase (beta subunit)	0.561625	0.00699833	-0.0903668	0.812465	-0.651992	0.0897327	139.77	164.394	178.561	217.77	255.451	236.332	110.42	117.532	185.582
SAUSA300_1689	SAUSA300_1689	hypothetical protein	-0.298571	0.0733088	0.10444	0.678911	0.403011	0.182148	224.197	238.996	239.89	217.77	188.227	165.432	294.452	258.569	227.488
SAUSA300_1690	SAUSA300_1690	putative thioredoxin	0.501222	0.310768	0.113686	0.877999	-0.387537	0.66061	59.0149	57.7832	56.7487	145.18	63.8627	37.8131	49.0754	47.0126	77.8249
SAUSA300_1691	SAUSA300_1691	glutamyl-aminopeptidase	-0.438526	0.0495188	-0.631134	0.0311183	-0.192608	0.669829	341.019	282.524	271.971	240.454	225.2	193.792	282.183	94.0252	173.609
SAUSA300_1692	SAUSA300_1692	hypothetical protein	-1.39623	1.41511e-06	-0.974189	0.0146455	0.422043	0.515713	142.185	140.284	125.436	36.295	73.9462	37.8131	73.613	94.0252	59.8653
SAUSA300_1693	SAUSA300_1693	hypothetical protein	-0.729987	0.106827	-1.07273	0.0979948	-0.342748	0.742678	87.3229	67.9506	65.376	27.2213	36.9731	70.8996	0	94.0252	35.9192
SAUSA300_1694	trmB	tRNA (guanine-N(7)-)-methyltransferase	-1.25222	1.03608e-12	-0.736564	0.000554735	0.515657	0.0728909	701.776	653.75	647.027	317.581	245.367	283.599	294.452	329.088	496.882
SAUSA300_1695	SAUSA300_1695	hypothetical protein	-1.10158	2.88776e-21	-0.993317	6.40061e-10	0.108267	0.710128	834.2	788.595	817.126	426.466	356.286	359.225	294.452	540.645	431.03
SAUSA300_1696	dat	D-alanine aminotransferase	-0.969181	1.17974e-10	-1.19328	1.10928e-08	-0.224099	0.500544	658.148	601.388	630.674	390.171	295.785	283.599	318.99	329.088	233.475
SAUSA300_1697	SAUSA300_1697	dipeptidase PepV	-0.844916	8.16022e-05	-0.887377	0.000385783	-0.0424608	0.918392	893.827	780.003	752.615	548.962	463.845	335.592	552.098	352.595	395.111
SAUSA300_1698	SAUSA300_1698	hypothetical protein	1.29537	2.98211e-09	0.654251	0.015041	-0.641123	0.0414263	325.186	293.09	321.398	989.039	722.657	595.557	539.829	329.088	544.774
SAUSA300_1699	SAUSA300_1699	pseudouridine synthase family 1 protein	-0.250737	0.192537	-1.81177	1.12853e-08	-1.56103	1.69057e-05	351.624	339.771	364.755	335.729	228.561	335.592	73.613	164.544	95.7845
SAUSA300_1700	SAUSA300_1700	polysaccharide biosynthesis protein	-0.104036	0.533339	-0.311553	0.180691	-0.207517	0.53423	301.18	297.49	328.388	258.602	299.146	302.505	257.646	164.544	269.394
SAUSA300_1701	SAUSA300_1701	hypothetical protein	-0.969311	0.00537343	-0.0193218	0.970363	0.949989	0.0826203	98.9042	115.67	100.382	45.3688	50.4179	66.173	73.613	23.5063	149.663
SAUSA300_1702	sasC	cell wall surface anchor family protein	-0.351945	0.358393	0.911836	0.0126926	1.26378	0.0199518	43.9923	46.4379	41.0393	18.1475	30.2507	56.7197	73.613	94.0252	83.8114
SAUSA300_1703	SAUSA300_1703	rhodanese-like domain-containing protein	0.402971	0.231963	-0.964316	0.0947673	-1.36729	0.0394408	68.6109	77.304	83.0168	104.348	131.087	61.4464	36.8065	94.0252	23.9461
SAUSA300_1704	leuS	leucyl-tRNA synthetase	0.175389	0.433424	-0.734167	0.00369298	-0.909556	0.00127189	541.574	578.594	634.316	807.564	591.57	586.104	355.796	493.632	287.353
SAUSA300_1705	SAUSA300_1705	putative drug transporter	1.2346	6.52945e-07	0.280003	0.559335	-0.954601	0.0630586	53.3732	69.5615	58.4594	131.569	147.892	146.526	147.226	23.5063	47.8922
SAUSA300_1706	SAUSA300_1706	hypothetical protein	0.280653	0.507387	0.536763	0.240083	0.256111	0.693425	129.76	137.529	148.485	231.381	194.949	75.6263	208.57	141.038	227.488
SAUSA300_1707	SAUSA300_1707	hypothetical protein	0.158355	0.599755	-0.179777	0.714388	-0.338132	0.59391	72.8463	76.819	85.8129	95.2744	90.7522	75.6263	147.226	0	47.8922
SAUSA300_1708	rot	accessory regulator Rot	0.240393	0.508978	-0.223465	0.616918	-0.463858	0.365472	277.041	232.64	207.533	322.118	292.424	231.605	245.377	329.088	113.744
SAUSA300_1710	SAUSA300_1710	putative lysophospholipase	0.0514484	0.884267	-0.139533	0.735968	-0.190981	0.720413	295.836	233.229	197.71	322.118	194.949	241.059	184.033	258.569	227.488
SAUSA300_1711	putA	proline dehydrogenase	-0.740336	0.101999	-1.65161	0.0013604	-0.911276	0.158916	460.935	293.679	219.011	258.602	178.143	146.526	73.613	188.05	83.8114
SAUSA300_1712	ribH	6,7-dimethyl-8-ribityllumazine synthase	1.67733	0.000608844	1.93215	0.00046117	0.254828	0.786833	21.0283	24.7345	28.8802	95.2744	77.3074	66.173	184.033	94.0252	29.9326
SAUSA300_1713	ribBA	riboflavin biosynthesis protein	1.97981	6.63594e-14	1.21563	0.000655637	-0.764179	0.0896423	50.5606	66.2012	78.1789	222.307	275.618	269.419	208.57	164.544	107.758
SAUSA300_1714	ribE	riboflavin synthase subunit alpha	2.01217	1.08405e-05	1.4309	0.0111327	-0.581262	0.450691	24.3538	34.7634	45.6565	154.254	100.836	170.159	98.1507	0	137.69
SAUSA300_1715	ribD	riboflavin biosynthesis protein	1.70987	8.19611e-07	1.75446	3.07699e-06	0.0445843	0.942248	84.1794	100.809	127.478	244.991	342.842	434.851	380.334	517.139	221.502
SAUSA300_1716	SAUSA300_1716	hypothetical protein	1.19653	7.77711e-06	0.879612	0.0525192	-0.316923	0.65732	27.0175	30.2253	32.5776	54.4425	67.2239	85.0796	49.0754	70.5189	53.8788
SAUSA300_1717	arsR	arsenical resistance operon repressor	0.470669	0.564424	0.109878	0.936855	-0.360792	0.837432	11.3331	9.94231	14.0538	0	20.1672	28.3599	0	0	23.9461
SAUSA300_1718	arsB	aresenical pump membrane protein	0.912308	0.0269753	1.47892	0.00146731	0.566616	0.421436	26.091	28.1468	34.5275	63.5163	63.8627	37.8131	73.613	0	119.731
SAUSA300_1719	arsC	arsenate reductase	-0.0324797	0.961161	1.30122	0.0191854	1.3337	0.134445	13.881	13.0255	14.9184	0	23.5284	14.1799	24.5377	47.0126	35.9192
SAUSA300_1720	SAUSA300_1720	hypothetical protein	-0.151472	0.486315	0.366202	0.102235	0.517674	0.048719	509.146	567.248	690.973	476.372	520.985	595.557	883.357	681.683	706.41
SAUSA300_1721	SAUSA300_1721	hypothetical protein	0.0990955	0.823655	-0.0950259	0.880183	-0.194121	0.819083	72.3665	70.4622	74.3528	40.8319	110.919	75.6263	122.688	47.0126	41.9057
SAUSA300_1722	sigS	hypothetical protein	0.274652	0.704213	-0.487421	0.667586	-0.762073	0.596759	17.5539	17.3557	25.0173	18.1475	10.0836	47.2664	0	47.0126	11.9731
SAUSA300_1723	SAUSA300_1723	hypothetical protein	-0.652478	0.515113	-1.74812	0.215783	-1.09564	0.56533	24.056	24.8038	31.5843	4.53688	10.0836	37.8131	0	47.0126	0
SAUSA300_1724	sdpA	hypothetical protein	-0.754497	0.421011	0.169179	0.894249	0.923677	0.601492	9.72828	8.00235	9.98851	0	6.72239	9.45328	24.5377	0	5.98653
SAUSA300_1725	tal	putative translaldolase	-0.806639	4.79601e-05	0.412973	0.0619812	1.21961	1.49253e-07	832.347	682.451	642.796	485.446	322.675	434.851	895.625	1010.77	975.804
SAUSA300_1726	crcB2	crcB family protein	0.524769	0.411583	1.72922	0.00440038	1.20445	0.180492	10.8699	13.9088	15.1023	27.2213	20.1672	9.45328	24.5377	0	71.8383
SAUSA300_1728	SAUSA300_1728	aldo/keto reductase family oxidoreductase	1.11764	0.00413964	-0.166939	0.797732	-1.28458	0.0360708	94.9996	75.6759	81.4164	290.36	114.281	146.526	85.8819	94.0252	59.8653
SAUSA300_1729	SAUSA300_1729	hypothetical protein	-0.566994	0.405958	-0.257767	0.747487	0.309227	0.763815	329.885	293.835	305.505	226.844	188.227	212.699	417.141	0	317.286
SAUSA300_1730	metK	S-adenosylmethionine synthetase	0.582214	0.00746411	0.862032	0.000437284	0.279817	0.435151	207.57	238.304	212.573	235.918	376.454	368.678	503.022	352.595	347.219
SAUSA300_1731	pckA	phosphoenolpyruvate carboxykinase	2.467	1.3527e-34	1.81038	8.09574e-16	-0.656625	0.017356	286.554	260.856	184.429	1351.99	1374.73	1318.73	699.324	916.746	945.872
SAUSA300_1732	tnpA	putative transposase	-0.748567	0.142891	0.213968	0.754978	0.962536	0.277619	33.321	27.5232	29.4505	27.2213	10.0836	18.9066	36.8065	70.5189	23.9461
SAUSA300_1733	SAUSA300_1733	hypothetical protein	0.954146	0.0862133	0.69547	0.372223	-0.258676	0.8307	16.3958	24.544	20.9887	36.295	16.806	70.8996	49.0754	0	35.9192
SAUSA300_1734	rppH	hypothetical protein	-0.347245	0.807178	1.89043	0.104537	2.23768	0.163089	6.30353	10.2368	7.44999	0	16.806	0	73.613	0	11.9731
SAUSA300_1735	SAUSA300_1736	hypothetical protein	-0.3936	0.19943	-0.487734	0.313137	-0.0941336	0.908094	70.0337	80.5258	80.6806	58.9794	70.5851	42.5398	24.5377	94.0252	59.8653
SAUSA300_1736	menC	O-succinylbenzoic acid synthetase	-0.415143	0.251599	-1.48579	0.0339853	-1.07065	0.241779	61.0003	62.6331	51.4693	49.9056	47.0567	33.0865	24.5377	47.0126	11.9731
SAUSA300_1737	menE	O-succinylbenzoate-CoA ligase	-0.673859	0.00403666	-0.0692873	0.85697	0.604571	0.177148	114.787	119.152	114.215	72.59	63.8627	85.0796	147.226	141.038	83.8114
SAUSA300_1738	SAUSA300_1738	putative lipoprotein	-0.896171	0.515169	-1.22371	0.439152	-0.327538	NA	5.04613	4.38224	6.03357	9.07375	0	0	0	0	0
SAUSA300_1739	SAUSA300_1739	hypothetical protein	-0.457242	0.219653	-3.35402	0.000394632	-2.89678	0.00763658	113.894	120.919	80.0184	90.7375	80.6686	56.7197	12.2688	0	11.9731
SAUSA300_1740	SAUSA300_1740	hypothetical protein	0.440653	0.350778	-1.91009	0.00139283	-2.35075	0.000282776	182.802	225.503	169.271	421.929	184.866	179.612	49.0754	94.0252	35.9192
SAUSA300_1741	SAUSA300_1741	putative lipoprotein	-1.9657	0.225464	-0.438327	0.820376	0	NA	3.30894	3.04851	2.6121	0	0	0	0	0	0
SAUSA300_1742	SAUSA300_1742	hypothetical protein	-2.16822	0.080392	-2.49529	0.0844439	-0.32707	0.90918	14.063	13.216	10.0437	0	0	9.45328	0	0	0
SAUSA300_1743	SAUSA300_1743	hypothetical protein	-3.16233	0.0261371	-1.63495	0.296148	0	NA	6.79987	8.01967	5.73925	0	0	0	0	0	0
SAUSA300_1744	SAUSA300_1744	hypothetical protein	-0.345852	0.611328	-2.97242	0.0314393	-2.62657	0.125492	17.8683	19.0012	15.0839	22.6844	16.806	0	0	0	0
SAUSA300_1745	SAUSA300_1745	hypothetical protein	-0.827437	0.208749	-0.872623	0.411815	-0.0451868	0.977676	21.0449	18.5682	18.1743	9.07375	20.1672	0	24.5377	23.5063	0
SAUSA300_1746	SAUSA300_1746	hypothetical protein	-0.925706	0.740052	0.601657	0.845256	0	NA	1.42284	1.54158	1.39802	0	0	0	0	0	0
SAUSA300_1747	SAUSA300_1747	hypothetical protein	0.914535	0.264763	1.1945	0.200126	0.279963	0.84892	19.3904	16.2472	15.4702	58.9794	6.72239	33.0865	85.8819	0	23.9461
SAUSA300_1749	SAUSA300_1749	hypothetical protein	-0.842043	0.153346	0.734267	0.218734	1.57631	0.050387	30.0783	32.7195	39.0711	9.07375	26.8895	18.9066	49.0754	141.038	29.9326
SAUSA300_1750	SAUSA300_1750	hypothetical protein	-0.34866	0.541292	-0.14007	0.850541	0.20859	0.832985	70.2488	79.4865	96.1693	77.1269	30.2507	89.8062	85.8819	141.038	35.9192
SAUSA300_1751	hsdS	type I restriction-modification enzyme, S subunit	-0.570137	0.150122	-0.744422	0.228225	-0.174286	0.865651	53.3236	57.2116	58.3123	45.3688	53.7791	9.45328	24.5377	0	47.8922
SAUSA300_1752	hsdM	type I restriction-modification system, M subunit	-1.40481	0.00015997	-0.336809	0.482981	1.068	0.107047	69.0906	71.0684	66.6636	31.7581	26.8895	18.9066	36.8065	23.5063	71.8383
SAUSA300_1753	splF	serine protease SplF	-2.77331	0.0164507	4.77526	2.2844e-93	7.54858	3.81307e-11	15.4858	21.5128	19.3884	0	0	9.45328	478.485	634.67	478.922
SAUSA300_1754	splE	serine protease SplE	-4.27312	0.00156233	5.04333	1.0182e-33	9.31644	6.52454e-12	10.8699	17.7888	15.7462	0	0	0	306.721	799.214	413.07
SAUSA300_1755	splD	serine protease SplD	0.777607	0.33382	4.9368	1.30966e-15	4.15919	3.72338e-08	10.5886	19.365	16.0773	9.07375	6.72239	66.173	318.99	493.632	592.666
SAUSA300_1756	splC	serine protease SplC	-0.484817	0.509873	4.77976	1.60022e-36	5.26458	1.21764e-15	10.9195	22.5521	18.6342	9.07375	10.0836	18.9066	441.678	352.595	598.653
SAUSA300_1757	splB	serine protease SplB	-0.900009	0.318331	5.05193	2.90083e-33	5.95194	7.31567e-13	8.86796	15.2945	14.2929	0	6.72239	14.1799	233.108	470.126	562.734
SAUSA300_1758	splA	serine protease SplA	-1.10611	0.231626	3.66726	8.40033e-13	4.77337	1.31361e-07	11.6971	16.9227	15.7645	0	6.72239	14.1799	61.3442	235.063	263.407
SAUSA300_1759	SAUSA300_1759	hypothetical protein	-4.16404	0.00168955	4.13523	5.42226e-30	8.29926	9.78312e-10	11.6309	14.8615	14.6792	0	0	0	122.688	258.569	323.273
SAUSA300_1760	epiG	lantibiotic epidermin immunity protein F	3.72146	8.16858e-69	3.03918	1.97082e-29	-0.682283	0.0557113	27.8116	28.1987	32.7064	508.13	339.481	326.138	318.99	188.05	215.515
SAUSA300_1761	epiE	lantibiotic epidermin immunity protein F	4.43302	2.24406e-84	3.48006	6.29058e-34	-0.952953	0.00710997	18.7121	20.231	24.6861	535.351	376.454	467.938	343.528	117.532	215.515
SAUSA300_1762	epiF	lantibiotic epidermin immunity protein F	4.65411	3.18759e-100	3.97584	1.80883e-54	-0.678275	0.040606	24.2876	24.2149	27.9605	848.396	524.346	557.744	466.216	282.076	413.07
SAUSA300_1763	epiP	lantibiotic epidermin leader peptide processing serine protease EpiP	3.15827	1.60662e-86	2.49658	9.12282e-24	-0.661689	0.049393	30.3761	28.0255	31.7866	281.286	299.146	217.426	171.764	94.0252	191.569
SAUSA300_1764	epiD	lantibiotic epidermin biosynthesis protein EpiD	1.20145	0.118585	1.51269	0.154323	0.311234	0.86923	3.06077	3.29101	4.41481	9.07375	6.72239	9.45328	12.2688	0	11.9731
SAUSA300_1765	epiC	lantibiotic epidermin biosynthesis protein EpiC	1.17506	0.113013	1.58395	0.0720233	0.408891	0.782188	6.61788	9.24946	9.69419	0	20.1672	37.8131	24.5377	0	35.9192
SAUSA300_1766	epiB	lantibiotic epidermin biosynthesis protein EpiB	1.53278	0.0411533	-1.0814	0.411815	-2.61418	0.0610648	20.1018	20.2657	25.1828	9.07375	80.6686	99.2595	0	23.5063	11.9731
SAUSA300_1767	epiA	lantibiotic epidermin biosynthesis protein EpiA	-0.4817	0.771903	1.03226	0.500109	1.51396	0.558913	2.3328	1.5589	2.35457	0	3.36119	0	0	23.5063	0
SAUSA300_1768	lukD	leukotoxin LukD	0.0464523	0.948946	1.35361	0.0287045	1.30716	0.193416	10.4397	10.2194	11.2762	18.1475	6.72239	9.45328	24.5377	0	35.9192
SAUSA300_1769	lukE	leukotoxin LukE	-1.70812	0.246823	1.26713	0.276783	2.97525	0.103213	8.75214	8.55662	10.43	0	0	9.45328	0	0	47.8922
SAUSA300_1770	SAUSA300_1770	hypothetical protein	-3.26574	0.0217114	-1.73836	0.264814	0	NA	6.0719	7.18825	8.82962	0	0	0	0	0	0
SAUSA300_1771	SAUSA300_1771	hypothetical protein	-1.92626	0.000324593	0.0718873	0.910428	1.99814	0.00823046	59.2135	50.491	47.0913	13.6106	10.0836	18.9066	98.1507	0	47.8922
SAUSA300_1772	SAUSA300_1772	tRNA-Ser	-1.80369	0.225886	-1.23811	0.435079	0.56558	NA	4.15272	5.56007	5.90481	0	0	4.72664	0	0	0
SAUSA300_1773	SAUSA300_1773	tRNA-Glu	0.141982	0.903665	-1.18622	0.455008	-1.32821	0.550209	4.10308	5.95846	5.00345	0	3.36119	14.1799	0	0	0
SAUSA300_1774	SAUSA300_1774	tRNA-Asn	0.73233	0.243025	0.489683	0.62197	-0.242647	0.870511	8.75214	14.7749	13.1892	4.53688	26.8895	28.3599	12.2688	23.5063	17.9596
SAUSA300_1775	SAUSA300_1775	tRNA-Gly	0.814118	0.218088	0.102956	0.936855	-0.711162	0.630142	8.83487	16.4031	13.1157	13.6106	13.4448	42.5398	24.5377	0	11.9731
SAUSA300_1776	SAUSA300_1776	tRNA-His	0.283324	0.571961	0.318745	0.648717	0.0354214	0.970224	23.6755	39.4228	27.7581	36.295	40.3343	33.0865	49.0754	23.5063	35.9192
SAUSA300_1777	SAUSA300_1777	tRNA-Phe	-0.126168	0.85274	0.367702	0.654762	0.49387	0.673137	16.462	27.8177	18.4502	18.1475	20.1672	18.9066	36.8065	0	29.9326
SAUSA300_1778	SAUSA300_1778	tRNA-Asp	0.909156	0.153068	0.117958	0.917114	-0.791198	0.512736	15.4858	29.1514	20.3265	63.5163	26.8895	33.0865	24.5377	70.5189	5.98653
SAUSA300_1779	SAUSA300_1779	tRNA-Met	-0.167284	0.825661	0.502502	0.564803	0.669786	0.595697	12.6898	23.2969	15.4334	18.1475	10.0836	18.9066	49.0754	0	17.9596
SAUSA300_1780	SAUSA300_1780	hypothetical protein	-0.688187	0.113504	-1.96926	0.0426983	-1.28107	0.319015	40.6503	37.5868	42.0511	31.7581	10.0836	37.8131	0	0	17.9596
SAUSA300_1781	hemG	protoporphyrinogen oxidase	0.525412	0.0160911	-0.168722	0.596931	-0.694134	0.0333881	294.744	331.127	346.912	535.351	346.203	529.384	269.914	235.063	323.273
SAUSA300_1782	hemH	ferrochelatase	0.360746	0.0554022	0.0992622	0.755699	-0.261484	0.49595	169.98	201.081	200.248	263.139	258.812	207.972	245.377	188.05	185.582
SAUSA300_1783	hemE	uroporphyrinogen decarboxylase	-0.255995	0.614157	-0.0615323	0.927516	0.194463	0.818291	142.748	150.087	131.727	54.4425	147.892	151.253	122.688	47.0126	191.569
SAUSA300_1784	traP	signal transduction protein TRAP	-1.20305	5.68289e-07	-1.2169	8.57823e-05	-0.0138524	0.977676	438.087	351.843	333.245	190.549	168.06	127.619	220.839	141.038	131.704
SAUSA300_1785	SAUSA300_1785	putative ABC transporter protein EcsB	-2.11017	8.54862e-17	-1.61607	8.66984e-08	0.494095	0.270813	584.077	535.135	539.692	117.959	164.698	94.5328	196.301	47.0126	221.502
SAUSA300_1786	ecsA	ABC transporter ATP-binding protein EcsA	-1.8341	2.19514e-11	-2.09377	8.95296e-09	-0.259678	0.669829	505.738	430.983	415.231	176.938	117.642	85.0796	73.613	188.05	95.7845
SAUSA300_1787	hit	HIT family protein	0.323293	0.255563	-0.321284	0.486211	-0.644578	0.234949	110.883	91.3168	82.6305	131.569	100.836	127.619	110.42	47.0126	65.8518
SAUSA300_1788	SAUSA300_1788	hypothetical protein	0.455065	0.0197689	0.890336	1.73645e-05	0.435271	0.112664	429.897	336.826	307.583	458.224	524.346	486.844	650.249	634.67	688.451
SAUSA300_1789	SAUSA300_1789	hypothetical protein	-0.913027	0.653892	-0.644267	0.788013	0.268759	0.930544	17.3885	17.8754	17.6776	0	26.8895	0	0	47.0126	0
SAUSA300_1790	prsA	foldase protein PrsA	-0.829157	9.41408e-07	-0.439333	0.0270886	0.389824	0.11203	1423.21	1207.11	1251.76	825.711	608.376	760.989	1141	893.24	844.101
SAUSA300_1791	cbf1	3'-5' exoribonuclease YhaM	-0.628713	1.50159e-07	-0.910786	5.71734e-08	-0.282073	0.244055	823.661	752.965	777.301	562.573	497.457	463.211	527.56	329.088	383.138
SAUSA300_1792	SAUSA300_1792	hypothetical protein	-0.853283	9.11431e-13	-1.11049	4.32469e-13	-0.257206	0.241779	1362.32	1309.25	1461.84	666.921	860.465	746.809	650.249	611.164	640.559
SAUSA300_1793	SAUSA300_1793	hypothetical protein	-1.0799	4.6252e-05	-0.764045	0.0203936	0.315852	0.521744	371.329	285.521	295.866	117.959	161.337	170.159	196.301	70.5189	227.488
SAUSA300_1794	SAUSA300_1794	hypothetical protein	-0.712743	0.823651	0.814617	0.808543	0	NA	0.794145	1.35105	1.61876	0	0	0	0	0	0
SAUSA300_1795	SAUSA300_1795	hypothetical protein	-0.218195	0.530605	-0.6942	0.0709185	-0.476005	0.329738	358.408	312.802	290.292	381.098	265.534	179.612	134.957	282.076	203.542
SAUSA300_1796	SAUSA300_1796	hypothetical protein	-0.217302	0.76024	-0.241155	0.77291	-0.0238538	0.980194	98.2093	103.424	121.389	31.7581	90.7522	155.979	73.613	23.5063	143.677
SAUSA300_1797	SAUSA300_1797	hypothetical protein	-0.42161	0.367646	0.441199	0.385955	0.862809	0.145784	104.91	122.131	144.659	63.5163	70.5851	146.526	110.42	117.532	239.461
SAUSA300_1798	airR	DNA-binding response regulator	-0.282211	0.398068	-0.120344	0.824754	0.161867	0.83847	56.0203	59.7405	64.677	45.3688	43.6955	61.4464	85.8819	47.0126	41.9057
SAUSA300_1799	airS	putative sensor histidine kinase	-0.0629622	0.826083	-0.252713	0.562745	-0.18975	0.777589	80.9532	89.2902	87.3213	54.4425	87.391	103.986	49.0754	94.0252	77.8249
SAUSA300_1800	SAUSA300_1800	ribosomal large subunit pseudouridine synthase D	-1.08462	3.46943e-05	-1.29996	0.000131268	-0.215341	0.701033	315.226	350.423	352.559	127.033	168.06	184.339	233.108	141.038	77.8249
SAUSA300_1801	fumC	fumarate hydratase	0.821261	0.00341035	0.644584	0.0526069	-0.176678	0.726224	265.956	211.231	164.856	408.319	363.009	363.951	245.377	517.139	305.313
SAUSA300_1802	SAUSA300_1802	hypothetical protein	-0.549895	0.343967	-2.49487	0.0566628	-1.94497	0.241779	21.8886	23.3662	26.1026	18.1475	26.8895	0	12.2688	0	0
SAUSA300_1803	SAUSA300_1803	hypothetical protein	1.40896	3.41068e-10	1.64618	2.07739e-10	0.237225	0.566159	103.355	100.618	98.4319	276.749	262.173	264.692	417.141	423.114	197.555
SAUSA300_1804	SAUSA300_1804	hypothetical protein	1.08828	4.03109e-10	0.945941	1.53814e-06	-0.142338	0.645465	533.666	471.29	469.423	1165.98	823.492	1158.03	1042.85	752.202	981.791
SAUSA300_1805	cspR	RNA methyltransferase	-0.716107	0.265351	-3.37412	0.0137098	-2.65801	0.121397	22.2526	21.4435	24.9437	31.7581	3.36119	9.45328	0	0	0
SAUSA300_1806	queG	putative iron-sulfur cluster-binding protein	0.466851	0.0368545	-0.0281044	0.95183	-0.494955	0.311618	89.6061	88.5628	99.0757	131.569	121.003	132.346	73.613	0	125.717
SAUSA300_1807	glnQ	amino acid ABC transporter ATP-binding protein	0.272312	0.686955	-0.023273	0.983935	-0.295585	0.832985	27.1664	18.5855	17.2362	18.1475	13.4448	47.2664	0	47.0126	23.9461
SAUSA300_1808	glnP	amino acid ABC transporter permease/substrate-binding protein	-0.586771	0.391353	-0.18354	0.844154	0.403231	0.746986	57.8899	37.8986	30.315	18.1475	20.1672	47.2664	24.5377	0	59.8653
SAUSA300_1809	SAUSA300_1809	hypothetical protein	-0.622131	0.0299091	-0.273239	0.482136	0.348891	0.505149	157.836	169.244	195.19	149.717	73.9462	122.893	184.033	94.0252	137.69
SAUSA300_1810	tnp3	IS1181, transposase	-1.76708	0.020537	-0.418716	0.643076	1.34837	0.310043	20.747	22.8638	25.9002	4.53688	13.4448	0	24.5377	23.5063	11.9731
SAUSA300_1811	SAUSA300_1811	tRNA-Leu	-2.10799	0.078369	-2.41478	0.0851506	-0.306793	0.909899	11.9949	11.6051	11.6992	0	6.72239	0	0	0	0
SAUSA300_1812	SAUSA300_1812	tRNA-OTHER	-3.86835	0.00333579	-2.36753	0.0726224	1.50082	0.549455	19.1422	22.8812	23.3065	0	3.36119	0	12.2688	0	0
SAUSA300_1813	SAUSA300_1813	tRNA-Gly	-2.55358	2.88e-05	-2.4515	0.00959749	0.102073	0.950104	50.5771	58.3201	60.023	13.6106	10.0836	4.72664	12.2688	0	11.9731
SAUSA300_1814	SAUSA300_1814	tRNA-Cys	-2.27589	2.94385e-07	-3.1678	0.000590587	-0.891902	0.529084	82.1279	96.5478	99.4804	13.6106	23.5284	18.9066	0	23.5063	11.9731
SAUSA300_1815	SAUSA300_1815	tRNA-Gln	-2.47743	1.61385e-06	-2.27412	0.00262941	0.203306	0.883641	69.6201	87.5235	94.4585	9.07375	16.806	18.9066	24.5377	23.5063	11.9731
SAUSA300_1816	SAUSA300_1816	tRNA-His	-1.57681	0.000310527	-1.92631	0.00487541	-0.349497	0.771361	70.712	101.346	102.166	40.8319	16.806	37.8131	24.5377	23.5063	23.9461
SAUSA300_1817	SAUSA300_1817	tRNA-Trp	-1.64244	3.13019e-05	-2.19953	0.000330813	-0.55709	0.55751	116.789	152.045	151.833	40.8319	23.5284	75.6263	24.5377	23.5063	35.9192
SAUSA300_1818	SAUSA300_1818	tRNA-Tyr	-2.09773	3.27009e-13	-2.09954	4.46624e-06	-0.00180719	0.998334	168.921	180.209	179.664	45.3688	33.6119	47.2664	36.8065	23.5063	47.8922
SAUSA300_1819	SAUSA300_1819	tRNA-Thr	-1.21382	0.000594769	-2.15401	0.000843153	-0.940188	0.296208	87.8027	122.668	112.007	45.3688	53.7791	37.8131	12.2688	47.0126	23.9461
SAUSA300_1820	SAUSA300_1820	tRNA-Phe	-1.11225	0.0192607	-2.06177	0.01785	-0.949523	0.440444	45.713	67.7255	63.8676	18.1475	30.2507	33.0865	12.2688	47.0126	5.98653
SAUSA300_1821	SAUSA300_1821	tRNA-Asp	-0.447499	0.35498	-1.00903	0.175035	-0.561528	0.601192	36.6796	55.8605	52.665	18.1475	40.3343	47.2664	24.5377	23.5063	23.9461
SAUSA300_1822	SAUSA300_1822	tRNA-Met	-0.65398	0.134125	-0.994751	0.129165	-0.34077	0.747873	48.476	72.662	65.983	22.6844	43.6955	51.9931	49.0754	23.5063	23.9461
SAUSA300_1823	SAUSA300_1823	tRNA-Ser	-1.19573	0.0014867	-2.04545	0.000633879	-0.849719	0.308504	106.068	150.711	143.904	72.59	43.6955	61.4464	24.5377	94.0252	17.9596
SAUSA300_1824	SAUSA300_1824	tRNA-Asp	-1.55275	2.31415e-05	-2.40458	1.35031e-05	-0.851828	0.266022	174.695	236.779	230.545	113.422	43.6955	66.173	36.8065	23.5063	47.8922
SAUSA300_1825	SAUSA300_1825	tRNA-Ser	-1.02542	0.0253457	-2.50585	0.000876008	-1.48042	0.121397	78.2564	143.263	137.466	72.59	40.3343	66.173	12.2688	47.0126	17.9596
SAUSA300_1826	SAUSA300_1826	tRNA-Met	-1.21908	0.0275394	-1.68879	0.0505456	-0.46971	0.739799	35.6373	64.2266	62.8375	22.6844	23.5284	23.6332	0	23.5063	23.9461
SAUSA300_1827	SAUSA300_1827	tRNA-Met	-1.13968	0.0119183	-1.60141	0.023659	-0.461726	0.677033	53.2243	81.2359	84.47	45.3688	26.8895	28.3599	24.5377	23.5063	23.9461
SAUSA300_1828	SAUSA300_1828	tRNA-Ala	-1.01683	0.025636	-1.60546	0.017005	-0.588632	0.5541	67.1384	101.64	101.798	68.0531	30.2507	37.8131	24.5377	0	41.9057
SAUSA300_1829	SAUSA300_1829	tRNA-Pro	-1.60729	0.000139346	-2.79153	3.24217e-05	-1.18425	0.183076	126.037	200.769	223.665	72.59	40.3343	70.8996	24.5377	0	35.9192
SAUSA300_1830	SAUSA300_1830	tRNA-Arg	-0.990048	0.02854	-2.46958	0.000411704	-1.47953	0.0933194	97.9611	158.609	178.211	81.6638	50.4179	89.8062	0	23.5063	41.9057
SAUSA300_1831	SAUSA300_1831	tRNA-Leu	-1.20691	0.00107802	-2.03079	7.21957e-05	-0.823879	0.234407	172.445	244.297	265.256	90.7375	84.0298	122.893	0	70.5189	83.8114
SAUSA300_1832	SAUSA300_1832	tRNA-Gly	-1.4527	0.000777153	-1.9254	0.000858194	-0.472704	0.596759	124.4	193.355	223.96	63.5163	63.8627	70.8996	12.2688	23.5063	77.8249
SAUSA300_1833	SAUSA300_1833	tRNA-Leu	-1.60478	1.57573e-06	-2.11308	7.14446e-05	-0.508294	0.54165	130.422	165.364	190.591	54.4425	57.1403	47.2664	36.8065	23.5063	41.9057
SAUSA300_1834	SAUSA300_1834	tRNA-Lys	-1.64752	5.6507e-11	-1.78889	1.99052e-06	-0.141373	0.840245	219.813	248.194	279.917	81.6638	77.3074	80.3529	73.613	70.5189	71.8383
SAUSA300_1835	SAUSA300_1835	tRNA-Thr	-1.47598	5.73923e-08	-1.5166	0.000187214	-0.040622	0.953359	157.754	185.544	193.111	54.4425	70.5851	66.173	85.8819	70.5189	47.8922
SAUSA300_1836	SAUSA300_1836	tRNA-Val	-1.02577	0.0261489	-0.749161	0.243881	0.276609	0.79764	46.8049	64.8329	74.1688	31.7581	23.5284	37.8131	24.5377	23.5063	47.8922
SAUSA300_1837	rrfC	5S ribosomal RNA	0.879332	0.359499	-1.05631	0.525344	-1.93564	0.33662	3.17658	5.69864	4.89308	4.53688	3.36119	18.9066	0	0	0
SAUSA300_1838	rrlC	23S ribosomal RNA	5.71616	3.25918e-47	6.13163	3.72693e-52	0.415467	0.493416	13.1034	16.1086	15.0104	1306.62	547.874	472.664	1251.42	1034.28	826.141
SAUSA300_1839	SAUSA300_1839	tRNA-Ala	1.25843	2.63251e-09	-0.350309	0.555773	-1.60874	0.00630065	45.2497	47.8928	49.4275	140.643	114.281	85.0796	12.2688	0	59.8653
SAUSA300_1840	SAUSA300_1840	tRNA-Ile	0.910472	0.00340091	1.29351	0.000599089	0.383033	0.526805	33.867	43.909	45.9324	99.8113	60.5015	75.6263	73.613	94.0252	119.731
SAUSA300_1841	rrsC	16S ribosomal RNA	4.51989	6.50294e-18	5.60983	1.66787e-26	1.08994	0.112671	11.7798	25.9643	11.8832	567.109	289.063	283.599	944.701	1128.3	389.124
SAUSA300_1842	perR	FUR family transcriptional regulator	-1.42716	8.63142e-11	-1.05043	2.85007e-05	0.376724	0.281012	1133.36	937.383	838.483	326.655	410.066	340.318	380.334	376.101	580.693
SAUSA300_1843	SAUSA300_1843	D-isomer specific 2-hydroxyacid dehydrogenase family protein	0.483774	0.00464246	-0.0256273	0.939867	-0.509402	0.11597	226.034	196.231	216.749	317.581	289.063	288.325	257.646	47.0126	233.475
SAUSA300_1844	SAUSA300_1844	bacterioferritin comigratory protein	0.293714	0.437494	0.310264	0.544948	0.0165504	0.980194	75.1956	58.1123	53.3272	49.9056	87.391	89.8062	49.0754	141.038	71.8383
SAUSA300_1845	hemL	glutamate-1-semialdehyde aminotransferase	2.20241	3.30237e-16	2.38105	2.80572e-15	0.178636	0.729875	48.1285	82.9334	54.1918	272.213	265.534	316.685	282.183	352.595	335.246
SAUSA300_1846	SAUSA300_1846	hypothetical protein	0.390313	0.153232	0.703848	0.0232575	0.313535	0.490198	166.175	129.302	118.041	140.643	188.227	212.699	269.914	188.05	209.529
SAUSA300_1847	SAUSA300_1847	hypothetical protein	-0.225842	0.576387	-0.182169	0.712762	0.0436731	0.946799	191.207	198.136	230.655	127.033	258.812	137.073	171.764	94.0252	233.475
SAUSA300_1848	SAUSA300_1848	hypothetical protein	-0.488829	0.35498	0.0724809	0.918246	0.56131	0.446919	151.185	131.502	130.531	99.8113	43.6955	155.979	73.613	235.063	149.663
SAUSA300_1849	mutY	A/G-specific adenine glycosylase	-0.651583	0.129298	0.757371	0.0748163	1.40895	0.0266493	34.7108	39.0071	36.3486	27.2213	16.806	28.3599	49.0754	94.0252	59.8653
SAUSA300_1850	SAUSA300_1850	hypothetical protein	-0.684382	0.00834867	0.59216	0.0323726	1.27654	0.000172575	175.539	188.436	154.757	86.2006	124.364	108.713	159.495	282.076	317.286
SAUSA300_1851	SAUSA300_1851	hypothetical protein	-1.55778	2.60573e-06	-2.86161	2.10289e-05	-1.30383	0.14278	131.712	154.262	167.137	36.295	73.9462	37.8131	12.2688	47.0126	17.9596
SAUSA300_1852	SAUSA300_1852	putative ABC transporter ATP-binding protein	-0.927421	0.000336672	-0.224186	0.515249	0.703235	0.0801758	246.979	254.256	255.231	108.885	141.17	146.526	147.226	117.532	299.326
SAUSA300_1853	SAUSA300_1853	hypothetical protein	-0.713922	0.166974	0.0544355	0.942131	0.768357	0.358994	56.7152	50.1099	49.1515	22.6844	57.1403	9.45328	73.613	70.5189	35.9192
SAUSA300_1854	recX	recombination regulator RecX	-1.09614	0.00168955	-0.718239	0.151985	0.377897	0.64065	87.9681	79.192	70.2139	36.295	36.9731	37.8131	49.0754	47.0126	47.8922
SAUSA300_1855	sgtB	glycosyltransferase	0.642093	0.0675711	1.37541	7.31695e-05	0.733315	0.0976636	227.986	172.709	171	217.77	305.869	368.678	355.796	799.214	407.084
SAUSA300_1856	SAUSA300_1856	hypothetical protein	4.00333	1.20572e-217	3.94853	6.84828e-191	-0.0547944	0.819595	247.393	230.648	218.643	4314.57	3465.39	3398.46	3410.74	3290.88	3951.11
SAUSA300_1857	SAUSA300_1857	hypothetical protein	0.22187	0.60182	0.451827	0.42074	0.229957	0.805598	37.0601	31.8881	29.3585	45.3688	43.6955	23.6332	12.2688	94.0252	47.8922
SAUSA300_1858	SAUSA300_1858	hypothetical protein	-0.691218	0.00795703	0.529077	0.0635676	1.2203	0.00158663	107.905	98.3318	104.907	58.9794	77.3074	51.9931	98.1507	141.038	179.596
SAUSA300_1859	SAUSA300_1859	hypothetical protein	0.230077	0.174836	-0.796923	0.00716663	-1.027	0.00281899	214.37	193.182	215.351	249.528	255.451	222.152	98.1507	94.0252	137.69
SAUSA300_1860	pepS	aminopeptidase PepS	0.496224	6.50541e-05	-0.42362	0.0860661	-0.919844	0.000682772	250.487	239.811	257.715	353.876	369.731	326.138	134.957	282.076	185.582
SAUSA300_1861	SAUSA300_1861	hypothetical protein	0.643997	0.4348	-0.317915	0.836179	-0.961913	0.599941	11.1677	8.38341	8.1674	13.6106	26.8895	0	24.5377	0	0
SAUSA300_1862	ptpA	hypothetical protein	0.493749	0.0306479	-0.156245	0.667758	-0.649994	0.0882957	224.627	185.111	190.793	299.434	322.675	217.426	98.1507	235.063	209.529
SAUSA300_1863	SAUSA300_1863	hypothetical protein	0.820987	0.0731482	0.707417	0.175347	-0.113571	0.883641	114.638	118.407	137.944	308.508	164.698	184.339	282.183	23.5063	245.448
SAUSA300_1864	SAUSA300_1864	hypothetical protein	0.773747	0.000125833	0.221975	0.394047	-0.551772	0.0449989	573.125	683.438	763.376	1243.1	988.191	1228.93	907.894	517.139	844.101
SAUSA300_1865	vraR	DNA-binding response regulator	-0.663567	0.0324665	-1.07683	0.00998884	-0.413261	0.500544	209.059	168.5	174.643	108.885	100.836	141.799	61.3442	211.557	59.8653
SAUSA300_1866	vraS	two-component sensor histidine kinase	-0.497472	0.110981	-0.111352	0.790347	0.38612	0.414055	316.301	274.834	303.132	154.254	231.922	245.785	257.646	470.126	191.569
SAUSA300_1867	vraT	hypothetical protein	-0.490152	0.315504	0.0167766	0.981633	0.506929	0.513149	82.4918	86.2071	91.2762	36.295	63.8627	85.0796	159.495	94.0252	35.9192
SAUSA300_1868	vraU	hypothetical protein	0.202252	0.790154	0.700916	0.362389	0.498664	0.634915	54.8788	47.2519	57.4109	27.2213	40.3343	118.166	61.3442	188.05	47.8922
SAUSA300_1869	map	methionine aminopeptidase	-0.979656	9.78718e-06	-1.19822	0.000344514	-0.218567	0.701033	237.234	207.437	218.533	122.496	80.6686	141.799	122.688	70.5189	89.7979
SAUSA300_1870	SAUSA300_1870	hypothetical protein	0.25232	0.64488	-1.44198	0.23189	-1.6943	0.242263	17.6863	20.231	19.7195	13.6106	40.3343	9.45328	12.2688	0	5.98653
SAUSA300_1871	SAUSA300_1871	hypothetical protein	-1.9891	0.157741	-0.487453	0.758133	1.50165	0.550052	5.84028	5.664	6.25431	0	0	4.72664	12.2688	0	0
SAUSA300_1872	gatD	hypothetical protein	-0.471092	0.171952	-1.7903	0.000172354	-1.31921	0.0222307	214.353	197.097	221.182	167.864	184.866	99.2595	36.8065	0	95.7845
SAUSA300_1873	murT	Mur ligase family protein	-1.1854	1.41508e-11	-0.690329	0.00300138	0.495072	0.136855	347.918	334.089	363.707	167.864	161.337	127.619	294.452	235.063	167.623
SAUSA300_1874	ftnA	ferritins family protein	-0.971393	0.00415981	-0.20894	0.630376	0.762452	0.104767	307.665	303.327	321.729	154.254	228.561	85.0796	318.99	164.544	287.353
SAUSA300_1875	SAUSA300_1875	exonuclease	-0.26808	0.746698	0.916372	0.252322	1.18445	0.218558	51.3878	51.842	54.8172	22.6844	47.0567	61.4464	61.3442	258.569	29.9326
SAUSA300_1876	dinB	DNA polymerase IV	-1.28135	0.000691183	-0.628013	0.233805	0.653341	0.414451	63.846	63.3779	63.4445	54.4425	10.0836	18.9066	24.5377	47.0126	47.8922
SAUSA300_1877	SAUSA300_1877	hypothetical protein	0.0574648	0.902888	0.898278	0.0307204	0.840813	0.113996	86.1648	87.4715	106.434	77.1269	137.809	70.8996	208.57	258.569	107.758
SAUSA300_1878	rumA	RNA methyltransferase	-0.757965	0.163799	-0.875918	0.156765	-0.117953	0.903502	200.588	203.332	208.453	40.8319	127.725	193.792	122.688	47.0126	137.69
SAUSA300_1879	dgkB	putative lipid kinase	-1.37	9.28567e-09	-0.45202	0.131788	0.917982	0.0169159	255.119	230.076	226.682	77.1269	94.1134	103.986	98.1507	141.038	227.488
SAUSA300_1880	gatB	aspartyl/glutamyl-tRNA amidotransferase subunit B	-0.792213	3.98164e-06	-1.21958	7.97326e-10	-0.427364	0.101752	1470.33	1440.04	1526.99	753.121	978.107	822.436	429.409	869.733	670.491
SAUSA300_1881	gatA	aspartyl/glutamyl-tRNA amidotransferase subunit A	-1.02329	2.61369e-08	-1.24139	1.64715e-08	-0.218098	0.520819	920.845	1037.74	1129.01	444.614	601.654	463.211	404.872	587.658	389.124
SAUSA300_1882	gatC	aspartyl/glutamyl-tRNA amidotransferase subunit C	-1.38342	6.9367e-09	-1.43367	0.000144951	-0.0502535	0.942064	168.442	173.817	182.865	49.9056	73.9462	75.6263	49.0754	23.5063	83.8114
SAUSA300_1883	putP	high affinity proline permease	-0.768296	0.177909	-0.63427	0.345904	0.134026	0.896017	152.559	165.867	112.007	45.3688	110.919	94.5328	184.033	0	71.8383
SAUSA300_1884	SAUSA300_1884	CamS sex pheromone cAM373	-0.359392	0.0738229	-0.56451	0.0358149	-0.205118	0.617271	333.905	297.594	307.749	294.897	262.173	170.159	208.57	188.05	221.502
SAUSA300_1885	ligA	DNA ligase	-0.0356094	0.843922	-1.19944	6.09564e-07	-1.16383	2.48743e-05	422.055	401.711	456.62	444.614	373.092	439.578	269.914	94.0252	167.623
SAUSA300_1886	pcrA	ATP-dependent DNA helicase, PcrA	0.0361107	0.865577	-0.682843	0.00558597	-0.718954	0.0143152	360.641	371.745	426.397	408.319	396.621	382.858	245.377	94.0252	287.353
SAUSA300_1887	pcrB	geranylgeranylglyceryl phosphate synthase-like protein	-0.206748	0.859284	0.301817	0.807765	0.508565	0.744531	89.9039	81.0974	86.8614	40.8319	124.364	56.7197	0	282.076	65.8518
SAUSA300_1888	SAUSA300_1888	hypothetical protein	-2.03202	7.74319e-14	-1.90041	2.54419e-07	0.131603	0.852611	297.887	289.418	347.409	77.1269	90.7522	56.7197	24.5377	188.05	83.8114
SAUSA300_1889	purB	adenylosuccinate lyase	-1.99563	2.88575e-23	-2.23314	2.54591e-19	-0.237512	0.54943	1258.34	1173.85	1524.21	299.434	329.397	363.951	343.528	117.532	305.313
SAUSA300_1890	SAUSA300_1890	staphopain A	-3.98676	2.73569e-27	-1.92714	4.63172e-08	2.05962	1.26409e-05	852.201	736.181	737.917	49.9056	30.2507	70.8996	85.8819	282.076	251.434
SAUSA300_1891	SAUSA300_1891	hypothetical protein	-0.882471	0.153628	-0.541554	0.489523	0.340917	0.773963	56.5663	64.573	71.4647	72.59	23.5284	9.45328	49.0754	70.5189	29.9326
SAUSA300_1892	SAUSA300_1892	hypothetical protein	-0.730465	0.00019681	-0.658022	0.0195606	0.072443	0.882829	223.635	247.363	255.526	181.475	124.364	137.073	147.226	117.532	167.623
SAUSA300_1893	nadE	NAD synthetase	-1.33228	3.95155e-12	-1.46641	1.39681e-06	-0.134131	0.819083	266.982	278.454	274.84	86.2006	94.1134	151.253	85.8819	47.0126	119.731
SAUSA300_1894	SAUSA300_1894	nicotinate phosphoribosyltransferase	-0.958085	0.00263369	-0.400805	0.323532	0.55728	0.270936	213.476	237.628	214.578	63.5163	171.421	99.2595	147.226	188.05	173.609
SAUSA300_1895	SAUSA300_1895	nitric oxide synthase oxygenase	-2.31033	6.17767e-12	-2.03075	2.7616e-07	0.279581	0.669829	597.843	500.302	538.901	49.9056	110.919	170.159	122.688	141.038	137.69
SAUSA300_1896	pheA	prephenate dehydratase	-2.95274	0.000147529	-2.50242	0.00338027	0.450322	0.746194	426.721	367.432	381.476	4.53688	84.0298	61.4464	24.5377	47.0126	119.731
SAUSA300_1897	SAUSA300_1897	sodium-dependent transporter	0.372261	0.272592	0.394389	0.316199	0.0221286	0.967668	267.71	212.045	165.059	326.655	245.367	264.692	208.57	211.557	377.151
SAUSA300_1898	SAUSA300_1898	hypothetical protein	3.00461	1.1676e-17	3.17631	6.81488e-17	0.171703	0.800025	32.7585	32.6676	31.4187	385.634	151.254	245.785	392.603	282.076	215.515
SAUSA300_1899	SAUSA300_1899	hypothetical protein	-1.11629	0.000523279	-0.815571	0.0310211	0.300718	0.586423	463.549	373.928	357.324	145.18	218.478	184.339	282.183	47.0126	275.38
SAUSA300_1900	ppaC	putative manganese-dependent inorganic pyrophosphatase	-0.546649	1.02701e-09	-0.143232	0.292861	0.403417	0.0131868	811.219	813.381	828.237	544.425	598.292	524.657	723.862	846.227	718.383
SAUSA300_1901	aldA2	aldehyde dehydrogenase	-0.699804	0.00537079	-0.650956	0.037891	0.0488474	0.924306	362.511	339.268	342.755	272.213	238.645	127.619	257.646	164.544	221.502
SAUSA300_1902	SAUSA300_1902	hypothetical protein	-0.433292	0.0914579	-0.924792	0.0117096	-0.4915	0.330762	186.277	181.941	181.21	181.475	107.558	122.893	98.1507	0	125.717
SAUSA300_1903	SAUSA300_1903	hypothetical protein	0.123269	0.924257	1.4413	0.216843	1.31803	0.380612	17.3058	20.1791	16.4452	18.1475	0	42.5398	12.2688	23.5063	95.7845
SAUSA300_1904	SAUSA300_1904	hypothetical protein	0.127104	0.924305	-0.366609	0.822148	-0.493713	0.819451	27.8778	16.2472	19.2044	45.3688	23.5284	0	0	0	35.9192
SAUSA300_1905	SAUSA300_1905	hypothetical protein	-0.0423335	0.934481	0.170701	0.808186	0.213035	0.833749	41.3121	34.1572	29.7448	27.2213	40.3343	33.0865	24.5377	0	59.8653
SAUSA300_1906	SAUSA300_1906	hypothetical protein	-1.48969	5.91605e-12	-1.22207	4.3323e-05	0.267622	0.601492	296.299	256.352	266.894	117.959	97.4746	75.6263	147.226	94.0252	107.758
SAUSA300_1907	SAUSA300_1907	hypothetical protein	-0.627007	0.68055	-0.154697	0.931856	0.47231	0.825506	146.536	125.301	131.469	149.717	50.4179	61.4464	0	376.101	11.9731
SAUSA300_1908	SAUSA300_1908	hypothetical protein	-0.959857	0.00388149	-0.962145	0.0405324	-0.00228793	0.998334	130.356	113.089	115.171	95.2744	63.8627	23.6332	61.3442	47.0126	65.8518
SAUSA300_1909	SAUSA300_1909	hypothetical protein	1.12951	1.2589e-08	1.11642	1.24884e-05	-0.0130834	0.975534	122.48	102.073	98.6526	190.549	262.173	250.512	184.033	235.063	263.407
SAUSA300_1910	SAUSA300_1910	hypothetical protein	0.0773554	0.79904	-0.914071	0.035157	-0.991426	0.0595898	119.751	115.462	136.822	113.422	171.421	99.2595	98.1507	47.0126	53.8788
SAUSA300_1911	SAUSA300_1911	ABC transporter ATP-binding protein	0.1317	0.433031	-1.33516	5.95743e-06	-1.46686	1.09297e-05	281.012	255.954	292.923	317.581	299.146	293.052	85.8819	117.532	119.731
SAUSA300_1912	SAUSA300_1912	hypothetical protein	0.417272	0.199295	-0.528015	0.334789	-0.945287	0.132361	66.3277	66.3051	85.8497	72.59	124.364	89.8062	24.5377	47.0126	65.8518
SAUSA300_1913	SAUSA300_1913	ABC transporter ATP-binding protein	0.596313	0.000459463	-0.388384	0.235677	-0.984696	0.00506118	157.026	152.495	177.954	240.454	268.895	222.152	110.42	164.544	119.731
SAUSA300_1914	SAUSA300_1914	GntR family regulatory protein	0.638563	0.102256	-1.28043	0.213369	-1.919	0.102499	23.3611	23.5394	29.3033	31.7581	47.0567	37.8131	36.8065	0	0
SAUSA300_1915	SAUSA300_1915	hypothetical protein	-0.211989	0.881999	0.618547	0.686081	0.830537	0.723795	4.33471	4.22635	6.21752	0	0	14.1799	24.5377	0	0
SAUSA300_1916	SAUSA300_1916	hypothetical protein	-1.32038	1.69662e-07	-0.921043	0.00178459	0.399334	0.329352	672.525	556.284	548.43	208.696	305.869	189.066	306.721	188.05	377.151
SAUSA300_1918	SAUSA300_1918	truncated beta-hemolysin	-3.39271	0.00501983	1.1284	0.0789664	4.52112	0.000967429	23.5266	27.1941	36.459	9.07375	0	0	12.2688	70.5189	95.7845
SAUSA300_1919	SAUSA300_1919	hypothetical protein	-2.65705	3.57245e-20	-1.13066	0.000190906	1.52639	9.59114e-05	554.016	479.084	459.085	54.4425	94.1134	85.0796	245.377	352.595	161.636
SAUSA300_1920	chs	chemotaxis-inhibiting protein CHIPS	-3.55283	6.98387e-15	-1.90475	1.06895e-05	1.64808	0.0240276	195.459	201.34	178.689	9.07375	30.2507	4.72664	0	94.0252	65.8518
SAUSA300_1921	SAUSA300_1921	truncated amidase	-4.122	4.70571e-06	-1.80032	0.00865396	2.32168	0.0868756	78.4219	68.2798	68.1536	9.07375	3.36119	0	12.2688	23.5063	23.9461
SAUSA300_1922	sak	staphylokinase	-4.21499	3.46788e-27	-3.70197	5.59212e-15	0.513014	0.526883	811.435	693.97	682.824	68.0531	16.806	37.8131	61.3442	0	71.8383
SAUSA300_1923	SAUSA300_1923	autolysin	0.304829	0.83641	3.20592	8.11631e-05	2.90109	0.0795853	2.8126	1.59354	2.31778	9.07375	0	0	0	47.0126	23.9461
SAUSA300_1924	SAUSA300_1924	holin	0.0162685	0.997912	1.54362	0.674567	0	NA	0.761056	0.571596	0.938147	0	0	0	0	0	0
SAUSA300_1925	SAUSA300_1925	phiPVL ORF17-like protein	-2.78108	0.0441727	1.01427	0.355602	3.79535	0.0435633	5.49284	5.50811	4.78271	0	0	0	36.8065	0	0
SAUSA300_1926	SAUSA300_1926	phi77 ORF044-like protein	-1.08391	0.491627	2.1818	0.0789664	3.26572	NA	1.78683	1.33372	1.74753	0	0	0	24.5377	0	0
SAUSA300_1927	SAUSA300_1927	phi77 ORF109-like protein	2.05806	0.298305	2.62363	0.18695	0.565571	NA	0.479796	0.207853	0.386296	0	3.36119	0	0	0	0
SAUSA300_1928	SAUSA300_1928	phi77 ORF002-like protein, phage minor structural protein	0.43613	0.201751	0.180085	0.785783	-0.256045	0.786833	31.6665	29.7057	29.4505	36.295	53.7791	28.3599	0	70.5189	41.9057
SAUSA300_1929	SAUSA300_1929	phi77 ORF004-like protein phage tail component	2.66592	0.0212094	1.173	0.497028	-1.49292	0.477338	4.08654	3.30833	3.27432	40.8319	0	28.3599	24.5377	0	0
SAUSA300_1930	SAUSA300_1930	phi77 ORF001-like protein, phage tail tape measure protein	2.4015	3.0882e-20	3.0419	3.43864e-22	0.640397	0.19899	11.3662	12.6617	13.3916	90.7375	60.5015	47.2664	98.1507	94.0252	107.758
SAUSA300_1931	SAUSA300_1931	phi77 ORF100-like protein	-1.18617	0.456811	1.29416	0.396632	2.48033	NA	1.65447	1.42033	2.15222	0	0	0	12.2688	0	0
SAUSA300_1932	SAUSA300_1932	hypothetical protein	-1.68171	0.243033	1.12291	0.303181	2.80462	0.152795	5.31085	4.05314	4.98506	4.53688	0	0	24.5377	0	5.98653
SAUSA300_1933	SAUSA300_1933	hypothetical protein	0.624683	0.611737	0.615623	0.711868	-0.00906017	NA	2.99459	2.25174	2.94321	0	0	14.1799	0	0	5.98653
SAUSA300_1934	SAUSA300_1934	phi77 ORF020-like protein, phage major tail protein	-1.32985	0.5865	0.197515	0.944478	0	NA	2.29971	1.54158	1.93148	0	0	0	0	0	0
SAUSA300_1935	SAUSA300_1935	phi77 ORF029-like protein	0.050557	0.957	1.86046	0.00501875	1.8099	0.119167	6.91568	5.83721	7.02691	9.07375	10.0836	0	0	47.0126	29.9326
SAUSA300_1936	SAUSA300_1936	hypothetical protein	1.71039	0.0209549	-0.191772	0.917149	-1.90216	0.318802	2.21699	2.7887	2.55691	9.07375	6.72239	9.45328	0	0	0
SAUSA300_1937	SAUSA300_1937	phi77 ORF045-like protein	1.18617	0.232948	-0.505169	0.781331	-1.69134	0.427727	3.04422	2.8753	3.47666	4.53688	0	18.9066	0	0	0
SAUSA300_1938	SAUSA300_1938	phi77 ORF006-like protein capsid protein	-0.215164	0.8635	1.03286	0.376755	1.24802	0.41754	15.5851	14.4631	17.7696	13.6106	13.4448	14.1799	98.1507	0	0
SAUSA300_1939	SAUSA300_1939	phi77 ORF015-like protein protease	0.446504	0.475936	1.01695	0.182831	0.57045	0.651325	9.69519	9.05893	11.5337	18.1475	10.0836	14.1799	24.5377	0	23.9461
SAUSA300_1940	SAUSA300_1940	phage portal protein	0.86416	0.0780558	-0.037857	0.977313	-0.902017	0.526883	10.9691	10.358	10.5771	36.295	6.72239	18.9066	24.5377	0	5.98653
SAUSA300_1941	SAUSA300_1941	phi77 ORF003-like protein, phage terminase, large subunit	-0.345213	0.723443	2.64196	7.62252e-08	2.98718	0.00372529	7.21349	6.46077	7.35802	0	0	18.9066	49.0754	0	53.8788
SAUSA300_1942	SAUSA300_1942	hypothetical protein	2.79013	0.00823921	4.42361	1.14334e-05	1.63348	0.296261	1.14158	1.03927	1.26926	0	13.4448	9.45328	0	0	53.8788
SAUSA300_1943	SAUSA300_1943	phi77 ORF040-like protein	1.49941	0.249517	3.33999	0.00132596	1.84058	NA	0.976137	1.07391	0.882962	9.07375	0	0	0	0	17.9596
SAUSA300_1944	SAUSA300_1944	phi77 ORF026-like protein phage transcriptional activator	-1.54646	0.282096	3.38772	6.90966e-12	4.93418	0.00103963	5.09577	4.17438	3.78938	4.53688	0	0	49.0754	70.5189	35.9192
SAUSA300_1945	SAUSA300_1945	phi77 ORF071-like protein	1.5684	0.370354	2.13398	0.223547	0.565574	NA	0.52943	0.536954	0.441481	0	3.36119	0	0	0	0
SAUSA300_1946	SAUSA300_1946	phiPVL ORF057-like protein, transcriptional activator RinB	0.0659255	0.971395	1.55086	0.323312	1.48493	NA	1.86955	1.00462	1.39802	0	3.36119	0	0	0	5.98653
SAUSA300_1947	SAUSA300_1947	phi77 ORF031-like protein	-0.998463	0.449778	1.33965	0.158279	2.33811	0.180421	6.33662	4.48616	5.46333	0	6.72239	0	24.5377	0	11.9731
SAUSA300_1948	SAUSA300_1948	phi77 ORF069-like protein	-0.282867	0.88513	3.66151	0.0038254	3.94438	NA	1.30703	0.658202	0.827777	0	0	0	0	0	23.9461
SAUSA300_1949	dut	dUTP diphosphatase	2.39915	0.00061418	-0.257678	0.889814	-2.65683	0.13624	2.56443	2.09585	3.25592	4.53688	10.0836	28.3599	0	0	0
SAUSA300_1950	SAUSA300_1950	hypothetical protein	0.936808	0.604914	1.50238	0.396632	0.565575	NA	0.827235	0.571596	0.938147	4.53688	0	0	0	0	0
SAUSA300_1951	SAUSA300_1951	phiPVL ORF052-like protein	5.9032	1.80046e-09	4.91611	0.000722575	-0.987094	0.668211	0.198536	0.103927	0.11037	18.1475	6.72239	0	0	0	5.98653
SAUSA300_1952	SAUSA300_1952	phiPV083 ORF027-like protein	4.24148	0.000313641	3.29227	0.0376908	-0.949212	NA	0.28126	0.173211	0.22074	4.53688	0	9.45328	0	0	0
SAUSA300_1953	SAUSA300_1953	phiPVL ORF051-like protein	3.0835	0.00173863	4.57896	2.10839e-06	1.49547	0.313779	1.15813	1.16051	1.08531	0	10.0836	18.9066	12.2688	94.0252	5.98653
SAUSA300_1954	SAUSA300_1954	phiPVL ORF050-like protein	2.03675	0.0158694	3.95692	3.29627e-09	1.92016	0.130485	1.37321	1.26444	1.37963	9.07375	3.36119	4.72664	12.2688	47.0126	17.9596
SAUSA300_1955	SAUSA300_1955	putative endodeoxyribonuclease RusA	0.0944592	0.958168	0.660036	0.712634	0.565577	NA	1.37321	1.45497	1.36123	0	3.36119	0	0	0	0
SAUSA300_1956	SAUSA300_1956	hypothetical protein	1.65309	0.114578	2.46505	0.0355446	0.811961	0.709303	1.15813	1.48961	1.28765	0	3.36119	9.45328	24.5377	0	0
SAUSA300_1957	SAUSA300_1957	phiPVL ORF046-like protein	1.03234	0.17431	0.440182	0.761823	-0.592159	0.771361	6.43589	4.46884	4.76432	9.07375	20.1672	0	12.2688	0	5.98653
SAUSA300_1958	SAUSA300_1958	single-strand binding protein	0.698948	0.455408	2.36007	0.00195246	1.66112	0.222721	3.27585	3.34297	3.58703	9.07375	0	9.45328	49.0754	0	5.98653
SAUSA300_1959	SAUSA300_1959	phiPVL ORF044-like protein	1.60314	0.0227867	3.11835	1.01075e-06	1.51521	0.17842	2.82914	2.56352	2.74086	9.07375	6.72239	9.45328	12.2688	0	35.9192
SAUSA300_1960	SAUSA300_1960	putative phage-related DNA recombination protein	-0.161786	0.846985	2.75544	4.78543e-11	2.91723	0.000511938	10.3901	8.26216	8.82962	0	13.4448	9.45328	36.8065	94.0252	65.8518
SAUSA300_1961	SAUSA300_1961	phiPVL ORF41-like protein	0.988946	0.0427091	3.29773	3.19079e-17	2.30878	4.6708e-05	16.1145	12.6271	14.0538	27.2213	40.3343	14.1799	220.839	141.038	83.8114
SAUSA300_1962	SAUSA300_1962	phiPVL ORF39-like protein	1.53879	0.115958	2.09113	0.0736594	0.552332	0.786577	3.54056	2.39031	2.5937	18.1475	6.72239	0	12.2688	47.0126	0
SAUSA300_1963	SAUSA300_1963	hypothetical protein	1.56038	0.133293	1.92893	0.142614	0.368554	0.87313	1.8861	1.9746	1.50839	0	13.4448	0	0	0	11.9731
SAUSA300_1964	SAUSA300_1964	hypothetical protein	-0.375751	0.807038	2.31638	0.018412	2.69213	0.127481	3.09386	4.1051	3.6974	0	0	9.45328	0	0	35.9192
SAUSA300_1965	SAUSA300_1965	hypothetical protein	-0.48555	0.433031	-1.23381	0.103807	-0.748261	0.457252	80.2749	93.5166	97.1994	49.9056	33.6119	113.439	73.613	47.0126	11.9731
SAUSA300_1966	SAUSA300_1966	phi77 ORF014-like protein, phage anti-repressor protein	1.29988	0.000420379	3.14441	8.54883e-23	1.84453	0.000136029	16.462	13.5278	14.9184	22.6844	43.6955	42.5398	184.033	164.544	89.7979
SAUSA300_1967	SAUSA300_1967	hypothetical protein	-1.25675	0.238911	2.12195	0.000331653	3.37871	0.005116	8.75214	11.2934	9.23431	4.53688	6.72239	0	98.1507	0	23.9461
SAUSA300_1968	SAUSA300_1968	putative phage transcriptional regulator	2.55912	0.00090497	3.5845	1.06847e-05	1.02537	0.42779	2.58097	1.85336	2.94321	22.6844	0	23.6332	12.2688	70.5189	23.9461
SAUSA300_1969	SAUSA300_1969	phi77 ORF011-like protein, phage transcriptional repressor	-0.394456	0.429448	-0.270123	0.695195	0.124333	0.903154	51.1231	61.9402	63.5549	31.7581	77.3074	18.9066	61.3442	47.0126	41.9057
SAUSA300_1970	SAUSA300_1970	putative exonuclease	-1.31578	0.0958977	-0.636337	0.506108	0.679442	0.599328	54.8622	57.9391	75.2541	18.1475	36.9731	18.9066	12.2688	141.038	11.9731
SAUSA300_1971	SAUSA300_1971	phi77 ORF017-like protein	-0.917352	0.426144	-1.26247	0.340451	-0.345121	0.862042	53.2574	53.1931	69.2389	49.9056	6.72239	37.8131	73.613	0	0
SAUSA300_1972	int	integrase	-1.36601	0.0487171	-1.58748	0.174762	-0.221464	0.909899	20.5816	20.8719	21.9453	9.07375	13.4448	0	0	0	11.9731
SAUSA300_1973	SAUSA300_1973	truncated beta-hemolysin	-3.25983	0.00460877	-3.57908	0.00780076	-0.319247	0.90918	23.5431	29.3246	26.2497	0	0	9.45328	0	0	0
SAUSA300_1974	SAUSA300_1974	leukocidin/hemolysin toxin family protein	-4.2092	1.09246e-21	-2.21484	3.1539e-07	1.99436	0.000425271	907.625	719.137	822.921	36.295	40.3343	56.7197	122.688	376.101	107.758
SAUSA300_1975	SAUSA300_1975	Aerolysin/leukocidin family protein	-5.40965	2.38945e-37	-1.81199	3.81258e-13	3.59766	2.99745e-13	913.582	717.959	813.594	27.2213	20.1672	9.45328	269.914	164.544	233.475
SAUSA300_1976	SAUSA300_1976	succinyl-diaminopimelate desuccinylase	4.77543	0	5.16333	0	0.387895	0.0346771	41.5437	42.4886	48.0478	1270.33	1267.17	1072.95	1828.06	1504.4	1424.79
SAUSA300_1977	SAUSA300_1977	hypothetical protein	0.878163	0.119989	1.89059	0.00134531	1.01243	0.279256	9.33121	8.88572	10.6507	9.07375	23.5284	18.9066	12.2688	0	59.8653
SAUSA300_1978	SAUSA300_1978	ferric hydroxamate receptor	-0.208983	0.823655	-0.134644	0.92851	0.0743396	0.968529	8.91759	6.87647	7.85468	0	10.0836	9.45328	24.5377	0	0
SAUSA300_1979	SAUSA300_1979	cation transport family protein	-1.46606	0.000482984	0.467168	0.245106	1.93322	0.000816046	58.7502	64.2959	59.508	18.1475	13.4448	37.8131	49.0754	47.0126	113.744
SAUSA300_1980	SAUSA300_1980	acetyltransferase	1.09015	0.168732	1.30339	0.131612	0.213234	0.872135	26.2895	28.2334	31.3451	131.569	20.1672	33.0865	85.8819	117.532	29.9326
SAUSA300_1981	SAUSA300_1981	phage terminase family protein	-0.0913507	0.944553	-0.549157	0.758173	-0.457806	0.861602	6.28698	6.73791	5.27938	0	0	18.9066	0	0	5.98653
SAUSA300_1982	groEL	chaperonin GroEL	2.24958	3.75424e-26	1.21375	1.54164e-06	-1.03583	0.000252969	214.27	263.315	235.604	1338.38	998.274	1058.77	343.528	681.683	640.559
SAUSA300_1983	groES	co-chaperonin GroES	3.02346	9.42412e-24	1.27285	0.0204421	-1.75061	0.00386408	16.0153	22.7253	16.9418	199.623	127.725	127.619	85.8819	0	35.9192
SAUSA300_1984	SAUSA300_1984	hypothetical protein	-0.812425	0.000524221	-0.985823	0.00980767	-0.173398	0.803465	134.359	129.666	141.145	90.7375	67.2239	75.6263	73.613	0	83.8114
SAUSA300_1985	sdrH	serine-aspartate repeat-containing protein SdrH	0.474405	0.201313	-0.196927	0.735635	-0.671332	0.288146	103.818	79.7463	74.5735	163.328	94.1134	103.986	85.8819	0	95.7845
SAUSA300_1986	SAUSA300_1986	hypothetical protein	-1.147	0.00426228	0.565505	0.173702	1.7125	0.00120842	87.6538	78.1355	80.3127	27.2213	36.9731	47.2664	98.1507	23.5063	173.609
SAUSA300_1987	SAUSA300_1987	carbon-nitrogen family hydrolase	0.170559	0.440288	-0.223768	0.573189	-0.394327	0.440202	96.8857	94.9023	97.7512	131.569	84.0298	118.166	61.3442	141.038	77.8249
SAUSA300_1988	hld	delta-hemolysin	1.15626	1.85161e-07	1.9002	3.7112e-18	0.743944	0.00366697	2369.83	2474.39	2510.81	3860.88	6456.85	6069.01	9986.84	7616.04	9781.99
SAUSA300_1989	agrB	accessory gene regulator protein B	-2.34119	6.78497e-78	-2.93326	2.66792e-78	-0.592067	0.0025035	5949.51	5070.18	5253.88	1088.85	991.552	1139.12	871.088	634.67	634.572
SAUSA300_1990	agrD	accessory gene regulator protein D	-2.43094	2.82782e-50	-2.63101	1.90409e-32	-0.200077	0.596627	1574.16	1388.63	1480.86	272.213	265.534	288.325	368.065	211.557	173.609
SAUSA300_1991	agrC	accessory gene regulator protein C	-1.67987	3.94152e-43	-1.95015	7.62589e-44	-0.27028	0.16221	4910.17	4744.28	5280.92	1655.96	1478.92	1531.43	1435.45	1504.4	1071.59
SAUSA300_1992	agrA	accessory gene regulator protein A	-1.90418	2.21917e-100	-1.96001	1.81013e-62	-0.0558295	0.808087	3468.55	3292.95	3437.43	898.301	968.024	846.069	699.324	963.759	945.872
SAUSA300_1993	SAUSA300_1993	PfkB family kinase	0.0507948	0.843922	-1.11232	0.00196126	-1.16312	0.00578805	169.633	212.495	192.357	199.623	181.504	217.426	134.957	0	89.7979
SAUSA300_1994	scrB	sucrose-6-phosphate hydrolase	-0.53043	0.0140419	-0.253613	0.36713	0.276817	0.45199	420.417	411.965	335.949	267.676	275.618	264.692	429.409	141.038	335.246
SAUSA300_1995	scrR	sucrose operon repressor	-1.54287	0.0990413	-3.02303	0.0195606	-1.48016	0.392362	106.184	80.3526	55.9209	0	57.1403	23.6332	12.2688	0	11.9731
SAUSA300_1996	amt	ammonium transporter	0.380661	0.702578	1.7098	0.0572279	1.32914	0.388962	3.87146	3.87992	4.85629	9.07375	6.72239	0	24.5377	0	11.9731
SAUSA300_1997	SAUSA300_1997	hypothetical protein	0.390982	0.57263	-2.24387	0.117996	-2.63485	0.12613	8.40471	10.6871	12.2695	18.1475	13.4448	9.45328	0	0	0
SAUSA300_1998	SAUSA300_1998	hypothetical protein	-1.22845	0.0982393	0.292869	0.740919	1.52132	0.142107	29.7308	37.3096	36.3854	0	23.5284	18.9066	24.5377	0	71.8383
SAUSA300_1999	rex	redox-sensing transcriptional repressor Rex	-1.05299	2.28491e-06	0.257121	0.332997	1.31011	4.67498e-05	191.505	171.132	182.184	86.2006	97.4746	75.6263	220.839	117.532	245.448
SAUSA300_2000	vga	ABC transporter ATP-binding protein	0.0340801	0.966562	-0.84935	0.303326	-0.88343	0.372881	114.291	104.464	114.436	77.1269	131.087	132.346	12.2688	0	131.704
SAUSA300_2001	SAUSA300_2001	DNA mismatch repair protein-like protein	-0.0433048	0.966562	0.56021	0.573189	0.603515	0.637062	58.2373	55.185	60.9244	27.2213	43.6955	99.2595	12.2688	235.063	47.8922
SAUSA300_2002	SAUSA300_2002	putative DNA-binding/iron metalloprotein/AP endonuclease	-0.80313	0.0021101	-0.587326	0.083023	0.215805	0.677402	209.34	245.457	293.971	136.106	157.976	132.346	98.1507	211.557	191.569
SAUSA300_2003	rimI	ribosomal-protein-alanine acetyltransferase	-1.59151	0.00524203	0.476317	0.4405	2.06783	0.00285426	81.3337	93.0489	108.292	36.295	13.4448	47.2664	147.226	235.063	59.8653
SAUSA300_2004	SAUSA300_2004	hypothetical protein	-1.90459	0.000727215	-0.152519	0.820555	1.75207	0.0333881	48.3105	52.6561	67.3442	0	20.1672	23.6332	73.613	0	53.8788
SAUSA300_2005	SAUSA300_2005	hypothetical protein	-1.48566	0.0129415	-0.347464	0.647555	1.1382	0.291443	28.4569	30.3639	33.2214	0	13.4448	18.9066	12.2688	47.0126	23.9461
SAUSA300_2006	ilvD	dihydroxy-acid dehydratase	6.93118	6.31051e-30	5.92201	7.37942e-20	-1.00917	0.246397	5.93955	2.89262	0.919752	322.118	494.095	373.405	171.764	282.076	155.65
SAUSA300_2007	ilvB	acetolactate synthase large subunit	7.28197	2.21026e-55	6.14365	5.88832e-35	-1.13833	0.0755201	3.7391	5.52543	2.53852	521.741	648.71	666.457	306.721	470.126	113.744
SAUSA300_2008	ilvN	acetolactate synthase 1 regulatory subunit	7.02813	1.61827e-38	2.95105	0.0335019	-4.07709	0.0059765	0.56252	0.727486	0.331111	40.8319	110.919	56.7197	0	0	5.98653
SAUSA300_2009	ilvC	ketol-acid reductoisomerase	7.55096	8.65384e-140	5.49524	2.52135e-45	-2.05572	2.03799e-06	2.56443	3.68939	2.29938	458.224	450.4	699.543	184.033	117.532	95.7845
SAUSA300_2010	leuA	2-isopropylmalate synthase	7.29375	2.32978e-295	5.71295	5.42081e-104	-1.5808	7.22938e-08	3.82182	5.57739	4.21246	675.994	739.462	718.45	220.839	352.595	203.542
SAUSA300_2011	leuB	3-isopropylmalate dehydrogenase	7.18219	6.23386e-96	5.16763	1.7301e-32	-2.01456	4.36979e-05	2.43207	4.26099	3.03518	440.077	416.788	557.744	196.301	117.532	59.8653
SAUSA300_2012	leuC	isopropylmalate isomerase large subunit	7.06921	0	5.43133	2.53703e-115	-1.63788	6.19005e-10	3.95418	5.10972	4.41481	612.478	584.848	614.464	233.108	188.05	173.609
SAUSA300_2013	leuD	isopropylmalate isomerase small subunit	6.18092	3.88275e-251	4.26841	2.48544e-30	-1.91251	7.82242e-06	3.888	3.18708	3.14555	249.528	235.284	259.965	49.0754	117.532	59.8653
SAUSA300_2014	ilvA	threonine dehydratase	5.89113	5.01396e-76	3.46388	2.23356e-15	-2.42725	3.60325e-07	8.48743	8.69519	8.84801	707.753	423.51	415.945	24.5377	94.0252	143.677
[truncated: 675 more rows]

## Sheet: B) mouse_epicutaneous5VI
	locus tag	symbol	product	log2foldchange	padj	I.1	I.2	I.3	5HPI.1	5HPI.2	5HPI.3	24HPI.1	24HPI.2	24HPI.3
1	SAUSA300_0001	dnaA	chromosomal replication initiation protein	-2.20859	8.70968e-31	882.511	923.959	917.931	199.623	137.809	264.692	380.334	470.126	443.003
2	SAUSA300_0002	dnaN	DNA polymerase III subunit beta	-1.55877	0.00319617	938.15	996.205	992.137	172.401	426.872	392.311	147.226	564.151	586.68
3	SAUSA300_0003	SAUSA300_0003	hypothetical protein	0.247568	0.45098	109.427	111.496	97.1626	149.717	147.892	75.6263	134.957	0	71.8383
4	SAUSA300_0004	recF	recombination protein F	-0.472949	0.0772734	427.465	444.529	376.97	326.655	315.952	255.239	208.57	164.544	395.111
5	SAUSA300_0005	gyrB	DNA gyrase subunit B	0.189	0.612048	598.571	751.216	568.591	712.289	883.994	586.104	552.098	211.557	634.572
6	SAUSA300_0006	gyrA	DNA gyrase subunit A	0.21233	0.251599	1023.37	1272.41	1089.32	1515.32	1115.92	1299.83	772.937	775.708	658.518
7	SAUSA300_0007	nnrD	NAD(P)H-hydrate dehydratase	0.494412	0.292454	143.608	123.447	111.272	113.422	147.892	274.145	343.528	282.076	652.532
8	SAUSA300_0008	hutH	histidine ammonia-lyase	0.770017	0.00258493	80.5892	64.9714	77.1856	104.348	144.531	127.619	12.2688	94.0252	101.771
9	SAUSA300_0009	serS	seryl-tRNA synthetase	-0.172421	0.519663	287.232	255.833	276.772	326.655	218.478	184.339	159.495	258.569	149.663
10	SAUSA300_0010	SAUSA300_0010	hypothetical protein	0.203114	0.76024	29.6315	21.5301	15.2127	18.1475	36.9731	18.9066	49.0754	0	23.9461
11	SAUSA300_0011	SAUSA300_0011	hypothetical protein	-1.00998	0.316994	14.9233	10.3753	8.1674	0	3.36119	14.1799	36.8065	0	47.8922
12	SAUSA300_0012	metX	¬†putative homoserine O-acetyltransferase	0.849105	0.0327316	31.7989	26.8477	23.9319	36.295	73.9462	33.0865	24.5377	47.0126	17.9596
13	SAUSA300_0013	SAUSA300_0013	hypothetical protein	-0.817147	0.0197584	460.803	428.957	411.681	326.655	272.257	137.073	282.183	164.544	359.192
14	SAUSA300_0014	gdpP	DHH family phosphoesterase	-0.414938	0.0356811	1017.53	1026.03	1020.61	852.933	759.63	685.363	711.593	376.101	844.101
15	SAUSA300_0015	rplI	50S ribosomal protein L9	0.316558	0.055851	262.994	272.721	250.761	399.245	315.952	264.692	282.183	188.05	209.529
16	SAUSA300_0016	dnaB	replicative DNA helicase	1.16851	9.93012e-07	181.925	290.042	223.058	544.425	547.874	467.938	539.829	329.088	502.868
17	SAUSA300_0017	purA	adenylosuccinate synthetase	-0.50547	0.169557	453.01	483.12	764.719	276.749	420.149	501.024	429.409	728.696	550.761
18	SAUSA300_0018	SAUSA300_0018	tRNA-Glu	1.3701	0.513306	0.165447	0.502312	0.22074	0	0	0	0	0	5.98653
19	SAUSA300_0019	SAUSA300_0019	tRNA-Asp	1.58379	0.422295	0.165447	0.398385	0.202345	0	0	0	0	0	5.98653
20	SAUSA300_0020	walR	DNA-binding response regulator	-0.382051	0.265351	314.945	300.66	279.145	331.192	174.782	184.339	269.914	141.038	137.69
21	SAUSA300_0021	walK	sensory box histidine kinase	-0.306356	0.0343294	719.479	756.516	756.147	698.679	497.457	623.917	625.711	564.151	676.478
22	SAUSA300_0022	walH	YycH domain signal transduction protein, putative	-0.637959	1.49106e-09	734.171	780.87	776.786	440.077	527.707	496.297	564.367	564.151	562.734
23	SAUSA300_0023	walI	YycI like protein	-0.726952	0.0660861	423.296	444.788	430.628	313.044	205.033	269.419	49.0754	282.076	263.407
24	SAUSA300_0024	walJ	metallo-beta-lactamase family protein	-0.206345	0.470723	87.8523	84.0939	85.261	86.2006	60.5015	80.3529	110.42	94.0252	215.515
25	SAUSA300_0025	adsA	5'-nucleotidase family protein	-0.56986	0.111014	92.5676	78.3087	107.335	72.59	73.9462	37.8131	24.5377	0	35.9192
26	SAUSA300_0026	orfX	rRNA large subunit methyltransferase	-1.36146	0.246297	18.7286	13.4412	11.92	9.07375	0	9.45328	49.0754	47.0126	0
27	SAUSA300_0027	SAUSA300_0027	hypothetical protein	-1.15133	0.0192607	101.866	85.2371	93.1893	81.6638	23.5284	23.6332	73.613	188.05	95.7845
28	SAUSA300_0028	SAUSA300_0028	putative transposase	-1.93093	0.110369	11.0849	10.0982	10.2828	9.07375	0	0	0	0	0
29	SAUSA300_0029	SAUSA300_0029	hypothetical protein	1.01994	0.178866	6.41934	4.59009	4.92987	13.6106	16.806	0	0	0	0
30	SAUSA300_0030	ugpQ	putative glycerophosphoryl diester phosphodiesterase	1.23945	4.00405e-07	62.39	51.1319	58.1651	99.8113	124.364	184.339	98.1507	47.0126	71.8383
31	SAUSA300_0031	maoC	MaoC domain-containing protein	-1.54753	0.00221133	45.2001	46.6803	53.4744	36.295	6.72239	9.45328	24.5377	0	23.9461
32	SAUSA300_0032	mecA	penicillin-binding protein 2'	-2.07429	2.71027e-67	22705.4	19489.5	20038.4	4577.71	4893.9	5308.02	6134.42	5806.06	7333.5
33	SAUSA300_0033	SAUSA300_0033	methicillin-resistance MecR1 regulatory protein	-1.23438	2.86547e-31	2097.32	1986.75	2075.6	798.49	867.188	954.782	1042.85	987.265	784.235
34	SAUSA300_0034	SAUSA300_0034	IS1272, transposase	-0.516393	0.476393	14.3773	13.9435	12.8029	18.1475	10.0836	0	0	0	0
35	SAUSA300_0035	SAUSA300_0035	hypothetical protein	-1.34954	8.93257e-13	475.511	421.041	426.084	195.086	164.698	160.706	36.8065	70.5189	143.677
36	SAUSA300_0036	SAUSA300_0036	hypothetical protein	-0.316467	0.827364	3.60674	3.04851	3.7158	0	0	9.45328	0	0	0
37	SAUSA300_0037	ccrB	cassette chromosome recombinase B	-2.55629	1.76727e-07	80.9201	80.9415	79.7793	9.07375	20.1672	9.45328	49.0754	47.0126	29.9326
38	SAUSA300_0038	ccrA	cassette chromosome recombinase A	-1.83211	0.0448074	59.5444	65.3005	64.7505	13.6106	36.9731	0	0	47.0126	65.8518
39	SAUSA300_0039	SAUSA300_0039	hypothetical protein	-0.490074	0.38168	23.6755	30.0521	28.3835	31.7581	6.72239	23.6332	0	0	5.98653
40	SAUSA300_0040	SAUSA300_0040	hypothetical protein	-0.627837	0.714572	1.75374	2.52888	2.63049	4.53688	0	0	0	0	0
41	SAUSA300_0041	SAUSA300_0041	hypothetical protein	0.626419	0.0538531	44.0751	36.0972	33.8469	49.9056	67.2239	56.7197	98.1507	70.5189	59.8653
42	SAUSA300_0042	SAUSA300_0042	hypothetical protein	0.471335	0.177909	149.779	135.364	128.526	167.864	124.364	288.325	196.301	117.532	203.542
43	SAUSA300_0043	SAUSA300_0043	hypothetical protein	1.25215	0.198367	1.91918	2.59816	2.35457	9.07375	6.72239	0	0	0	0
44	SAUSA300_0044	SAUSA300_0044	metallo-beta-lactamase family protein	0.255603	0.895542	14.0961	19.0878	19.0941	0	33.6119	28.3599	0	94.0252	0
45	SAUSA300_0045	SAUSA300_0045	HNH endonuclease family protein	-0.929934	0.746698	1.07541	1.66282	1.63716	0	0	0	0	0	0
46	SAUSA300_0046	SAUSA300_0046	hypothetical protein	-1.5383	3.63335e-05	513.134	373.477	322.999	167.864	100.836	151.253	196.301	235.063	425.044
47	SAUSA300_0047	SAUSA300_0047	hypothetical protein	-1.56088	0.0140496	27.6627	27.4886	29.4321	0	16.806	9.45328	49.0754	0	0
48	SAUSA300_0048	SAUSA300_0048	hypothetical protein	0.418432	0.640728	4.54979	5.56007	5.37135	4.53688	3.36119	14.1799	0	23.5063	0
49	SAUSA300_0049	SAUSA300_0049	hypothetical protein	-0.156979	0.819877	14.824	15.4677	14.8816	0	26.8895	9.45328	0	0	5.98653
50	SAUSA300_0050	SAUSA300_0050	hypothetical protein	-0.446973	0.531611	13.5997	12.2633	13.2076	0	16.806	9.45328	0	47.0126	23.9461
51	SAUSA300_0052	SAUSA300_0052	hypothetical protein	0.929388	0.826567	0.297805	0.484991	0.423086	0	0	0	0	0	0
52	SAUSA300_0053	speG	spermidine N(1)-acetyltransferase	-0.855036	0.0452193	52.9761	46.9228	41.7016	22.6844	23.5284	33.0865	73.613	47.0126	35.9192
53	SAUSA300_0054	SAUSA300_0054	hypothetical protein	5.41194	0.253129	0	0.0173211	0.0367901	0	0	0	0	0	0
54	SAUSA300_0055	SAUSA300_0055	alcohol dehydrogenase, zinc-containing	3.14565	9.45094e-08	55.0607	29.8616	22.6995	349.339	184.866	420.671	184.033	258.569	53.8788
55	SAUSA300_0056	SAUSA300_0056	hypothetical protein	0.404592	0.749065	3.77219	2.92726	2.81444	9.07375	0	4.72664	0	47.0126	0
56	SAUSA300_0057	SAUSA300_0057	hypothetical protein	1.80469	0.0757369	1.10849	1.16051	1.26926	4.53688	3.36119	4.72664	0	23.5063	0
57	SAUSA300_0058	SAUSA300_0058	hypothetical protein	2.90175	0.0217852	0.330894	0.398385	0.367901	4.53688	3.36119	0	0	0	5.98653
58	SAUSA300_0059	SAUSA300_0059	hypothetical protein	-0.693509	0.701235	0.827235	1.48961	1.39802	0	0	0	0	0	5.98653
59	SAUSA300_0060	SAUSA300_0060	putative transposase	-0.60025	0.476489	9.62901	10.7218	10.8347	4.53688	6.72239	9.45328	0	0	0
60	SAUSA300_0061	arcC	carbamate kinase	0.259219	0.54094	43.8104	44.8616	44.6632	72.59	57.1403	28.3599	24.5377	47.0126	113.744
61	SAUSA300_0062	arcB	ornithine carbamoyltransferase	1.13801	0.000730824	22.4346	27.3154	25.6611	90.7375	40.3343	37.8131	49.0754	94.0252	77.8249
62	SAUSA300_0063	SAUSA300_0063	cyclic nucleotide-binding domain-containing protein	0.724152	0.415513	3.82182	5.95846	5.04024	13.6106	10.0836	0	0	0	23.9461
63	SAUSA300_0064	arcD	arginine/oirnithine antiporter	0.623075	0.182326	14.5097	21.0624	17.696	22.6844	30.2507	28.3599	36.8065	47.0126	35.9192
64	SAUSA300_0065	arcA	arginine deiminase	-0.130122	0.54415	170.096	169.418	171.423	213.233	127.725	132.346	73.613	141.038	89.7979
65	SAUSA300_0066	argR	arginine repressor	-1.40099	0.27927	6.50207	8.85108	6.58542	0	0	9.45328	0	0	17.9596
66	SAUSA300_0067	SAUSA300_0067	universal stress protein	2.05376	5.22577e-35	147.513	140.301	155.456	771.269	574.764	496.297	723.862	634.67	610.626
67	SAUSA300_0068	SAUSA300_0068	cadmium-exporting ATPase, truncation	-1.57607	0.231626	9.94336	6.92844	7.26604	0	6.72239	0	0	0	0
68	SAUSA300_0070	SAUSA300_0070	putative lysophospholipase	2.50343	1.17979e-45	86.992	82.2059	94.7161	576.183	477.289	444.304	490.754	235.063	275.38
69	SAUSA300_0071	SAUSA300_0071	ISSep1-like transposase	-0.416233	0.2156	53.8695	52.2751	52.7938	22.6844	47.0567	47.2664	24.5377	0	5.98653
70	SAUSA300_0072	SAUSA300_0072	hypothetical protein	-1.16422	0.047923	25.1148	30.641	27.1327	9.07375	13.4448	14.1799	0	0	11.9731
71	SAUSA300_0073	SAUSA300_0073	peptide ABC transporter peptide-binding protein	0.335978	0.509873	58.9984	77.6851	70.0483	58.9794	131.087	66.173	24.5377	164.544	119.731
72	SAUSA300_0074	opp-3B	oligopeptide permease, channel-forming protein	1.50696	4.51901e-05	23.8905	36.3916	30.9037	58.9794	107.558	89.8062	110.42	47.0126	35.9192
73	SAUSA300_0075	opp-3C	oligopeptide permease, channel-forming protein	0.977001	0.143587	19.2911	33.3431	27.1327	22.6844	36.9731	99.2595	12.2688	94.0252	41.9057
74	SAUSA300_0076	SAUSA300_0076	ABC transporter ATP-binding protein	0.00298681	0.998756	21.3757	30.9355	20.8416	4.53688	57.1403	9.45328	73.613	0	5.98653
75	SAUSA300_0077	SAUSA300_0077	ABC transporter ATP-binding protein	-0.670069	0.624141	14.7579	21.686	16.8315	0	26.8895	4.72664	49.0754	23.5063	0
76	SAUSA300_0078	copA	ATPase copper transport	-1.01118	8.08424e-16	769.808	707.653	710.564	399.245	326.036	368.678	269.914	188.05	233.475
77	SAUSA300_0079	SAUSA300_0079	putative lipoprotein	-0.581904	0.00685403	155.04	141.167	146.001	90.7375	110.919	89.8062	36.8065	47.0126	59.8653
78	SAUSA300_0080	SAUSA300_0080	hypothetical protein	0.145283	0.884855	7.34584	5.38686	5.88641	0	6.72239	14.1799	12.2688	23.5063	0
79	SAUSA300_0081	SAUSA300_0081	hypothetical protein	-1.19156	1.33501e-09	223.403	210.763	223.15	104.348	97.4746	85.0796	196.301	164.544	167.623
80	SAUSA300_0082	SAUSA300_0082	hypothetical protein	-1.12513	0.0727722	23.6755	31.8188	35.2265	27.2213	6.72239	9.45328	24.5377	0	17.9596
81	SAUSA300_0083	SAUSA300_0083	hypothetical protein	-0.408818	0.510758	15.8498	19.1745	19.4068	18.1475	16.806	4.72664	49.0754	0	29.9326
82	SAUSA300_0084	SAUSA300_0084	hypothetical protein	1.161	0.152152	3.09386	3.74136	4.04691	9.07375	13.4448	0	0	0	0
83	SAUSA300_0085	SAUSA300_0085	hypothetical protein	2.95901	0.00703041	6.13808	5.3349	6.01518	81.6638	53.7791	0	0	0	11.9731
84	SAUSA300_0086	SAUSA300_0086	hypothetical protein	3.14682	8.47489e-16	11.0022	10.0982	9.97011	149.717	53.7791	75.6263	61.3442	47.0126	23.9461
85	SAUSA300_0088	SAUSA300_0088	hypothetical protein	1.21865	0.377379	1.2574	1.87068	1.89469	0	10.0836	0	0	0	0
86	SAUSA300_0089	SAUSA300_0089	hypothetical protein	0.754554	0.010574	52.4467	67.9506	55.1851	127.033	70.5851	103.986	73.613	164.544	107.758
87	SAUSA300_0090	SAUSA300_0090	hypothetical protein	-0.750157	0.220955	24.3869	24.2669	20.7496	27.2213	10.0836	4.72664	24.5377	0	59.8653
88	SAUSA300_0091	SAUSA300_0091	putative permease	-0.217725	0.649184	27.8282	27.6618	30.2414	18.1475	33.6119	18.9066	73.613	0	11.9731
89	SAUSA300_0092	SAUSA300_0092	hypothetical protein	-1.26757	0.393088	3.29239	3.37761	4.10209	0	3.36119	0	36.8065	0	5.98653
90	SAUSA300_0093	SAUSA300_0093	transcriptional regulator	-0.0464916	0.924556	26.1241	23.4701	26.6912	22.6844	30.2507	18.9066	49.0754	94.0252	65.8518
91	SAUSA300_0094	SAUSA300_0094	hypothetical protein	0.530782	0.426469	8.12345	7.27486	7.46839	0	6.72239	28.3599	24.5377	23.5063	35.9192
92	SAUSA300_0095	SAUSA300_0095	transcriptional regulator	0.0707468	0.924257	15.7009	12.5751	11.3129	22.6844	6.72239	14.1799	0	0	5.98653
93	SAUSA300_0096	SAUSA300_0096	hypothetical protein	-0.902126	0.197636	18.2323	15.9527	19.1676	4.53688	16.806	4.72664	0	0	0
94	SAUSA300_0097	SAUSA300_0097	hypothetical protein	0.0279841	0.927039	107.243	89.4981	93.1341	86.2006	104.197	103.986	85.8819	0	101.771
95	SAUSA300_0098	SAUSA300_0098	hypothetical protein	-1.3804	0.0197689	30.3099	27.6791	27.5742	4.53688	13.4448	14.1799	61.3442	0	23.9461
96	SAUSA300_0099	plc	1-phosphatidylinositol phosphodiesterase	-6.03498	3.95713e-23	555.075	522.976	540.391	0	6.72239	18.9066	24.5377	47.0126	59.8653
97	SAUSA300_0100	SAUSA300_0100	tandem lipoprotein	-1.67736	0.0498949	19.258	16.5243	17.2178	0	0	18.9066	24.5377	0	5.98653
98	SAUSA300_0101	SAUSA300_0101	tandem lipoprotein	-0.445437	0.576387	17.1072	13.5105	13.1525	9.07375	20.1672	0	49.0754	0	5.98653
99	SAUSA300_0102	SAUSA300_0102	tandem lipoprotein	0.48833	0.698092	15.8664	13.1467	14.2194	9.07375	10.0836	42.5398	73.613	0	0
100	SAUSA300_0103	SAUSA300_0103	tandem lipoprotein	-0.239757	0.606625	32.8247	29.9482	29.0826	36.295	33.6119	4.72664	24.5377	47.0126	47.8922
101	SAUSA300_0104	SAUSA300_0104	AraC family transcriptional regulator	-0.418081	0.17931	188.775	173.453	185.496	145.18	181.504	75.6263	98.1507	188.05	173.609
102	SAUSA300_0105	SAUSA300_0105	M20/M25/M40 family peptidase	3.31465	3.27698e-06	9.92682	9.47464	9.32629	77.1269	181.504	23.6332	98.1507	47.0126	221.502
103	SAUSA300_0106	SAUSA300_0106	putative drug transporter	2.50174	1.81541e-23	15.4693	19.1918	14.6425	77.1269	97.4746	103.986	147.226	141.038	173.609
104	SAUSA300_0107	SAUSA300_0107	Na/Pi cotransporter family protein	0.411589	0.254415	150.044	188.367	252.527	272.213	188.227	330.865	196.301	329.088	203.542
105	SAUSA300_0108	SAUSA300_0108	myosin-cross-reactive antigen	-0.795353	0.00834867	93.1632	109.608	113.92	68.0531	43.6955	75.6263	98.1507	23.5063	83.8114
106	SAUSA300_0109	SAUSA300_0109	integral membrane domain-containing protein	-1.73283	0.299689	2.51479	2.59816	2.52012	0	0	0	0	0	0
107	SAUSA300_0110	SAUSA300_0110	GntR family transcriptional regulator	-0.247143	0.774225	8.50397	9.87302	10.6691	0	13.4448	9.45328	0	0	0
108	SAUSA300_0111	SAUSA300_0111	hypothetical protein	1.50219	5.90247e-09	24.4861	24.3188	26.8568	54.4425	67.2239	94.5328	122.688	70.5189	41.9057
109	SAUSA300_0112	lctP	L-lactate permease	0.902292	0.0108481	181.148	212.686	266.011	322.118	460.483	449.031	208.57	329.088	538.788
110	SAUSA300_0113	SAUSA300_0113	immunoglobulin G binding protein A	0.0727628	0.924489	388.304	207.212	155.383	290.36	309.23	189.066	85.8819	70.5189	5.98653
111	SAUSA300_0114	SAUSA300_0114	accessory regulator	-0.905752	0.530187	101.783	84.5962	78.9699	54.4425	3.36119	85.0796	73.613	0	0
112	SAUSA300_0115	sirC	iron compound ABC transporter permease SirC	1.51412	1.07008e-12	62.5389	83.0027	84.0285	231.381	188.227	241.059	306.721	329.088	287.353
113	SAUSA300_0116	sirB	iron compound ABC transporter permease SirB	3.55165	3.09598e-28	6.7006	9.1975	8.49851	58.9794	107.558	118.166	61.3442	0	17.9596
114	SAUSA300_0117	sirA	iron compound ABC transporter iron compound-binding protein SirA	2.61789	5.05248e-13	41.7754	27.0036	21.6142	244.991	151.254	160.706	368.065	188.05	257.421
115	SAUSA300_0118	SAUSA300_0118	pyridoxal-phosphate dependent enzyme superfamily protein	7.08591	4.94023e-152	0.893414	0.692844	0.809382	108.885	131.087	80.3529	233.108	117.532	215.515
116	SAUSA300_0119	SAUSA300_0119	ornithine cyclodeaminase	7.48669	9.00511e-132	0.976137	0.692844	0.956542	117.959	134.448	222.152	233.108	188.05	293.34
117	SAUSA300_0120	sbnC	IucC family siderophore biosynthesis protein	7.44424	1.20046e-260	1.35666	2.09585	1.87629	335.729	265.534	330.865	552.098	564.151	658.518
118	SAUSA300_0121	SAUSA300_0121	putative drug transporter	7.00436	9.50689e-130	1.4063	2.02657	1.96827	322.118	215.116	155.979	417.141	399.607	490.895
119	SAUSA300_0122	SAUSA300_0122	IucA/IucC family siderophore biosynthesis protein	5.80526	2.1788e-209	4.50016	5.45614	5.61049	290.36	299.146	278.872	711.593	423.114	466.949
120	SAUSA300_0123	SAUSA300_0123	IucC family siderophore biosynthesis protein	5.48888	7.09154e-68	6.83296	7.48271	8.46172	294.897	349.564	378.131	736.13	188.05	562.734
121	SAUSA300_0124	SAUSA300_0124	HPCH/HPAI aldolase family protein	5.15296	1.61811e-18	4.20235	4.38224	3.89975	313.044	67.2239	66.173	257.646	188.05	209.529
122	SAUSA300_0125	SAUSA300_0125	pyridoxal-dependent decarboxylase	4.05846	2.04445e-29	9.0334	7.77717	8.49851	131.569	117.642	174.886	711.593	258.569	299.326
123	SAUSA300_0126	SAUSA300_0126	hypothetical protein	3.96445	1.75924e-64	7.82564	6.99772	8.22258	149.717	104.197	108.713	159.495	164.544	275.38
124	SAUSA300_0127	SAUSA300_0127	hypothetical protein	-0.153306	0.799857	16.462	17.858	15.8749	13.6106	20.1672	9.45328	49.0754	47.0126	41.9057
125	SAUSA300_0128	SAUSA300_0128	hypothetical protein	-0.568934	0.271424	26.7197	24.8384	27.1511	18.1475	30.2507	0	49.0754	70.5189	23.9461
126	SAUSA300_0129	SAUSA300_0129	acetoin reductase	0.678274	0.00339394	240.659	174.319	169.897	308.508	302.507	326.138	392.603	376.101	514.841
127	SAUSA300_0130	SAUSA300_0130	NAD-dependent epimerase/dehydratase family protein	-3.13965	0.0285942	7.27967	7.58664	5.37135	0	0	0	0	0	0
128	SAUSA300_0131	SAUSA300_0131	putative sugar transferase	0.828183	0.381953	2.8126	3.18708	3.36629	9.07375	0	9.45328	0	0	11.9731
129	SAUSA300_0132	SAUSA300_0132	glycosyl transferase, group 1 family protein	-1.80837	0.222717	4.26853	6.02774	5.37135	0	0	4.72664	0	0	0
130	SAUSA300_0133	SAUSA300_0133	hypothetical protein	-1.94033	0.112219	9.61247	9.82106	12.3063	4.53688	0	4.72664	24.5377	0	0
131	SAUSA300_0134	SAUSA300_0134	polysaccharide extrusion protein	-0.759503	0.296717	47.5164	46.4032	47.6983	4.53688	23.5284	56.7197	24.5377	0	0
132	SAUSA300_0135	SAUSA300_0135	Fe/Mn family superoxide dismutase	-0.336581	0.496166	77.5946	60.6238	58.3123	49.9056	33.6119	75.6263	208.57	47.0126	83.8114
133	SAUSA300_0136	SAUSA300_0136	cell wall surface anchor family protein	-2.47566	2.91821e-11	1519.7	1093.22	750.646	199.623	215.116	189.066	73.613	188.05	221.502
134	SAUSA300_0137	SAUSA300_0137	GntR family transcriptional regulator	-1.13272	0.0144088	48.4594	53.9725	41.2417	18.1475	26.8895	18.9066	12.2688	0	5.98653
135	SAUSA300_0138	deoD	purine nucleoside phosphorylase	2.43604	2.46156e-06	8.1069	8.6259	5.53691	4.53688	57.1403	56.7197	245.377	164.544	251.434
136	SAUSA300_0139	SAUSA300_0139	putative tetracycline resistance protein	3.42871	1.9606e-49	15.4197	16.6975	12.7294	140.643	174.782	165.432	441.678	235.063	263.407
137	SAUSA300_0140	deoC	deoxyribose-phosphate aldolase	0.909835	0.000389539	85.8339	96.4612	68.9078	172.401	181.504	113.439	208.57	188.05	215.515
138	SAUSA300_0141	deoB	phosphopentomutase	0.561068	0.0320221	345.883	516.913	333.557	694.142	480.651	595.557	687.055	634.67	676.478
139	SAUSA300_0142	phnE	phosphonate ABC transporter permease	3.67214	7.44806e-17	1.7041	2.06121	2.11543	40.8319	13.4448	23.6332	24.5377	0	17.9596
140	SAUSA300_0143	phnE	phosphonate ABC transporter permease	2.70085	2.58302e-06	2.23353	3.13512	2.83284	4.53688	20.1672	28.3599	0	0	0
141	SAUSA300_0144	phnC	phosphonate ABC transporter ATP-binding protein	3.30155	1.54754e-06	3.12695	4.57277	4.10209	9.07375	36.9731	70.8996	24.5377	0	0
142	SAUSA300_0145	SAUSA300_0145	phosphonate ABC transporter phosphonate-binding protein	1.98623	0.0188745	8.83487	9.45732	10.6875	18.1475	26.8895	70.8996	73.613	23.5063	0
143	SAUSA300_0146	SAUSA300_0146	hypothetical protein	4.82277	1.14988e-10	2.97805	4.86723	4.28604	122.496	57.1403	165.432	110.42	211.557	11.9731
144	SAUSA300_0147	SAUSA300_0147	5' nucleotidase family protein	1.28739	0.00445216	35.1575	31.0914	30.5726	81.6638	36.9731	122.893	12.2688	70.5189	23.9461
145	SAUSA300_0148	SAUSA300_0148	hypothetical protein	4.56684	7.4726e-06	0.430162	0.450348	0.423086	9.07375	0	23.6332	0	0	0
146	SAUSA300_0151	adhE	bifunctional acetaldehyde-CoA/alcohol dehydrogenase	-5.55494	2.53606e-66	3984.03	4389.25	5347.59	81.6638	60.5015	155.979	98.1507	141.038	131.704
147	SAUSA300_0152	cap5A	capsular polysaccharide biosynthesis protein Cap5A	-0.714102	0.403508	12.1107	10.2714	10.8715	0	16.806	0	73.613	0	23.9461
148	SAUSA300_0153	cap5B	capsular polysaccharide biosynthesis protein Cap5B	1.12144	0.159259	16.5612	16.1259	19.1308	68.0531	43.6955	0	110.42	94.0252	47.8922
149	SAUSA300_0154	cap5C	capsular polysaccharide biosynthesis protein Cap5C	0.197459	0.751503	16.2469	15.3118	18.5238	27.2213	20.1672	9.45328	36.8065	141.038	29.9326
150	SAUSA300_0156	cap5E	capsular polysaccharide biosynthesis protein Cap5E	0.345454	0.564424	14.5593	18.9839	18.6342	31.7581	16.806	18.9066	36.8065	94.0252	11.9731
151	SAUSA300_0157	cap5F	capsular polysaccharide biosynthesis protein Cap5F	0.621849	0.17087	18.2488	18.4123	21.7797	18.1475	36.9731	33.0865	122.688	0	35.9192
152	SAUSA300_0158	cap5G	capsular polysaccharide biosynthesis protein Cap5G	-0.273816	0.665892	16.462	19.4169	22.9938	9.07375	26.8895	9.45328	24.5377	94.0252	59.8653
153	SAUSA300_0159	cap5H	capsular polysaccharide biosynthesis protein Cap5H	-0.21654	0.806925	9.29812	11.761	13.3548	13.6106	0	18.9066	12.2688	0	0
154	SAUSA300_0160	cap5I	capsular polysaccharide biosynthesis protein Cap5I	0.780302	0.0466773	17.8683	20.9758	23.049	31.7581	43.6955	28.3599	24.5377	0	23.9461
155	SAUSA300_0161	cap5J	capsular polysaccharide biosynthesis protein Cap5J	0.487462	0.379432	14.5428	15.8834	17.3833	18.1475	10.0836	42.5398	0	0	23.9461
156	SAUSA300_0162	cap5K	capsular polysaccharide biosynthesis protein Cap5K	1.18089	0.00834606	12.6401	14.3072	17.9903	45.3688	40.3343	14.1799	24.5377	0	11.9731
157	SAUSA300_0163	cap5L	capsular polysaccharide biosynthesis protein Cap5L	0.8017	0.0178688	26.7693	23.9031	29.101	31.7581	57.1403	47.2664	36.8065	0	47.8922
158	SAUSA300_0164	cap5M	capsular polysaccharide biosynthesis protein Cap5M	-0.152382	0.90445	16.9252	15.156	15.2495	0	26.8895	14.1799	73.613	0	5.98653
159	SAUSA300_0165	cap5N	capsular polysaccharide biosynthesis protein Cap5N	0.562815	0.110369	23.2949	25.1156	26.6912	31.7581	40.3343	37.8131	73.613	47.0126	65.8518
160	SAUSA300_0166	cap5O	capsular polysaccharide biosynthesis protein Cap5O	1.14732	3.89478e-08	38.9958	39.1284	39.0159	108.885	73.9462	80.3529	122.688	70.5189	65.8518
161	SAUSA300_0167	cap5P	capsular polysaccharide biosynthesis protein Cap5P	0.232627	0.509694	49.4852	47.1827	49.2067	22.6844	73.9462	70.8996	73.613	0	71.8383
162	SAUSA300_0168	SAUSA300_0168	heme-degrading monooxygenase IsdI	-1.1342	0.134271	21.5743	16.0913	15.7462	4.53688	16.806	0	24.5377	47.0126	47.8922
163	SAUSA300_0169	SAUSA300_0169	hypothetical protein	-1.15114	0.114402	25.6774	19.9019	17.9352	0	13.4448	14.1799	0	0	5.98653
164	SAUSA300_0170	SAUSA300_0170	aldehyde dehydrogenase	1.57803	0.000554746	435.523	261.687	123.725	857.469	920.967	671.183	1165.54	940.252	909.952
165	SAUSA300_0171	SAUSA300_0171	cation efflux family protein	-0.0230134	0.956104	37.3083	35.5429	39.6413	27.2213	47.0567	33.0865	61.3442	70.5189	101.771
166	SAUSA300_0172	SAUSA300_0172	hypothetical protein	1.03912	0.0938604	6.5517	7.91574	7.4316	27.2213	16.806	0	0	0	0
167	SAUSA300_0173	SAUSA300_0173	hypothetical protein	-2.77044	8.68435e-06	58.4193	80.8202	81.8763	9.07375	20.1672	0	49.0754	0	35.9192
168	SAUSA300_0174	SAUSA300_0174	hypothetical protein	-3.44993	3.70361e-07	122.381	188.228	190.573	27.2213	10.0836	9.45328	24.5377	0	89.7979
169	SAUSA300_0175	SAUSA300_0175	putative lipoprotein	-3.47949	1.02579e-05	223.899	321.791	320.405	0	30.2507	47.2664	122.688	211.557	41.9057
170	SAUSA300_0176	SAUSA300_0176	ABC transporter permease	-3.88935	1.30104e-14	263.64	347.496	388.319	9.07375	43.6955	9.45328	24.5377	70.5189	53.8788
171	SAUSA300_0177	SAUSA300_0177	hypothetical protein	-4.41591	9.52621e-35	662.019	766.926	821.854	18.1475	53.7791	28.3599	98.1507	47.0126	29.9326
172	SAUSA300_0178	SAUSA300_0178	hypothetical protein	-0.943704	2.70804e-05	711.72	779.83	813.098	517.204	275.618	415.945	993.776	963.759	1107.51
173	SAUSA300_0179	SAUSA300_0179	formate dehydrogenase	0.56066	0.0612844	44.224	50.2831	43.2651	108.885	47.0567	51.9931	318.99	446.62	419.057
174	SAUSA300_0180	SAUSA300_0180	integral membrane protein LmrP	0.0211137	0.980814	59.776	51.5822	53.8791	31.7581	90.7522	42.5398	294.452	70.5189	53.8788
175	SAUSA300_0181	SAUSA300_0181	non-ribosomal peptide synthetase	0.572112	0.0152271	361.601	467.947	460.667	630.626	675.6	609.737	2416.96	1551.42	1490.65
176	SAUSA300_0182	SAUSA300_0182	4'-phosphopantetheinyl transferase superfamily protein	-0.925412	0.116161	79.8943	70.6701	69.8092	27.2213	73.9462	9.45328	73.613	188.05	131.704
177	SAUSA300_0183	SAUSA300_0183	hypothetical protein	-4.27527	2.17102e-19	781.571	774.876	630.711	27.2213	50.4179	33.0865	12.2688	164.544	29.9326
178	SAUSA300_0184	argB	acetylglutamate kinase	0.478474	0.547696	5.27776	6.30488	6.03357	0	13.4448	9.45328	24.5377	0	11.9731
179	SAUSA300_0185	argJ	bifunctional ornithine acetyltransferase/N-acetylglutamate synthase protein	-0.571595	0.689048	3.57365	4.71134	4.10209	0	0	9.45328	0	0	0
180	SAUSA300_0186	argC	N-acetyl-gamma-glutamyl-phosphate reductase	2.4722	0.0535028	1.32358	1.92264	1.56358	9.07375	0	18.9066	49.0754	0	0
181	SAUSA300_0187	rocD	ornithine aminotransferase	1.1466	0.447231	2.86223	4.08778	2.9616	0	20.1672	0	0	0	23.9461
182	SAUSA300_0188	brnQ	branched-chain amino acid transport system II carrier protein	-1.31586	3.10855e-09	249.957	220.809	215.388	90.7375	90.7522	94.5328	98.1507	47.0126	95.7845
183	SAUSA300_0189	entB	isochorismatase	-1.01463	0.0924754	54.9284	52.2924	60.0782	0	26.8895	56.7197	49.0754	47.0126	41.9057
184	SAUSA300_0190	ipdC	indole-3-pyruvate decarboxylase	-2.20216	2.19149e-20	423.346	352.848	360.23	72.59	80.6686	94.5328	122.688	235.063	155.65
185	SAUSA300_0191	ptsG	PTS system glucose-specific IIBC subunit	-1.90489	5.18772e-14	2165.06	1887.32	1845.37	376.561	702.489	486.844	196.301	329.088	227.488
186	SAUSA300_0192	SAUSA300_0192	hypothetical protein	0.690968	0.0242098	140.299	138.448	96.8683	149.717	231.922	222.152	147.226	235.063	119.731
187	SAUSA300_0193	murQ	N-acetylmuramic acid-6-phosphate etherase	1.04916	0.000812021	58.0057	74.1516	54.8172	127.033	164.698	89.8062	98.1507	0	53.8788
188	SAUSA300_0194	SAUSA300_0194	sucrose-specific PTS transporter protein	0.805867	0.00150895	115.35	149.533	103.601	217.77	238.645	184.339	98.1507	94.0252	143.677
189	SAUSA300_0195	SAUSA300_0195	transcriptional regulator	0.158995	0.682274	70.8609	97.4312	73.5434	90.7375	97.4746	80.3529	0	141.038	59.8653
190	SAUSA300_0196	hsdR	type I restriction-modification enzyme, R subunit	-0.707975	0.000240687	247.161	258.708	227.326	181.475	141.17	127.619	24.5377	94.0252	65.8518
191	SAUSA300_0197	SAUSA300_0197	hypothetical protein	-1.05171	0.0401744	182.769	147.836	133.493	131.569	30.2507	66.173	49.0754	47.0126	47.8922
192	SAUSA300_0198	SAUSA300_0198	hypothetical protein	-0.424313	0.434016	123.49	105.711	102.608	104.348	94.1134	47.2664	12.2688	0	83.8114
193	SAUSA300_0199	SAUSA300_0199	hypothetical protein	-0.970696	0.00780054	78.3888	65.0753	65.8542	40.8319	36.9731	28.3599	12.2688	0	35.9192
194	SAUSA300_0200	SAUSA300_0200	peptide ABC transporter ATP-binding protein	-0.270258	0.726918	10.5886	16.3684	13.0789	9.07375	6.72239	18.9066	24.5377	0	29.9326
195	SAUSA300_0201	SAUSA300_0201	peptide ABC transporter permease	-0.572085	0.4551	12.3258	13.0255	11.1842	0	13.4448	9.45328	24.5377	0	23.9461
196	SAUSA300_0202	SAUSA300_0202	peptide ABC transporter permease	-1.47163	0.20386	10.175	13.1987	11.0554	0	3.36119	9.45328	73.613	0	5.98653
197	SAUSA300_0203	SAUSA300_0203	RGD-containing lipoprotein	-1.44484	0.0545551	21.9548	24.4574	19.3884	0	20.1672	0	24.5377	0	11.9731
198	SAUSA300_0204	ggt	gamma-glutamyltranspeptidase	-0.284605	0.513286	33.1556	37.9852	38.8135	36.295	33.6119	18.9066	122.688	23.5063	47.8922
199	SAUSA300_0205	SAUSA300_0205	tandem lipoprotein	-1.61301	0.067287	41.9573	38.5914	34.9138	31.7581	6.72239	0	61.3442	0	11.9731
200	SAUSA300_0206	SAUSA300_0206	azoreductase	-4.08462	0.000270539	53.7041	45.5545	39.8069	0	6.72239	0	147.226	188.05	149.663
201	SAUSA300_0207	SAUSA300_0207	hypothetical protein	0.9087	0.310899	10.6713	6.91112	5.66567	9.07375	23.5284	9.45328	24.5377	117.532	11.9731
202	SAUSA300_0208	SAUSA300_0208	putative maltose ABC transporter ATP-binding protein	-1.13676	0.160655	66.3111	42.5406	18.9469	18.1475	16.806	23.6332	0	0	0
203	SAUSA300_0209	SAUSA300_0209	putative maltose ABC transporter maltose-binding protein	-0.099831	0.891839	41.6099	34.0186	18.8181	27.2213	20.1672	42.5398	12.2688	0	23.9461
204	SAUSA300_0210	SAUSA300_0210	maltose ABC transporter permease	0.112059	0.897127	69.0741	75.4334	39.6229	22.6844	121.003	51.9931	0	47.0126	29.9326
205	SAUSA300_0211	SAUSA300_0211	maltose ABC transporter permease	0.27528	0.585218	38.2348	54.8213	31.1612	45.3688	60.5015	42.5398	0	0	11.9731
206	SAUSA300_0212	SAUSA300_0212	Gfo/Idh/MocA family oxidoreductase	1.18693	0.0156743	47.566	79.8502	49.2803	208.696	87.391	108.713	49.0754	0	11.9731
207	SAUSA300_0213	SAUSA300_0213	Gfo/Idh/MocA family oxidoreductase	1.09715	0.0605538	36.9443	69.7867	50.3472	136.106	154.615	42.5398	36.8065	0	11.9731
208	SAUSA300_0214	SAUSA300_0214	hypothetical protein	0.55027	0.343551	56.4174	114.752	94.7345	195.086	127.725	66.173	0	47.0126	23.9461
209	SAUSA300_0215	SAUSA300_0215	hypothetical protein	-4.28387	0.000130642	51.3051	48.4817	60.998	0	0	9.45328	0	0	0
210	SAUSA300_0216	uhpT	sugar phosphate antiporter	2.99254	3.59857e-15	28.126	19.7807	12.527	131.569	134.448	217.426	294.452	305.582	233.475
211	SAUSA300_0217	SAUSA300_0217	AraC family DNA-binding response regulator	-1.83058	0.000226452	57.0792	54.1111	50.1817	9.07375	10.0836	28.3599	0	0	11.9731
212	SAUSA300_0218	SAUSA300_0218	sensor histidine kinase family protein	-0.196848	0.623604	60.8679	64.5384	58.3123	58.9794	53.7791	47.2664	24.5377	141.038	11.9731
213	SAUSA300_0219	SAUSA300_0219	putative iron compound A C transporter, iron compound-binding protein	-1.40234	0.0496637	23.2288	23.574	18.5238	9.07375	6.72239	9.45328	24.5377	0	11.9731
214	SAUSA300_0220	pflB	formate acetyltransferase	-4.29454	1.77999e-47	11732.7	13765.5	10284.2	462.761	719.295	638.097	368.065	352.595	724.37
215	SAUSA300_0221	pflA	pyruvate formate-lyase activating enzyme	-4.60498	4.32515e-103	5204.38	6070.06	4314.83	208.696	218.478	212.699	245.377	235.063	347.219
216	SAUSA300_0222	SAUSA300_0222	hypothetical protein	-1.83466	5.05728e-06	136.328	152.928	111.805	27.2213	26.8895	61.4464	24.5377	23.5063	0
217	SAUSA300_0223	SAUSA300_0223	hypothetical protein	-0.578711	0.679456	4.53325	4.12242	3.49506	0	6.72239	0	0	0	11.9731
218	SAUSA300_0224	coa	staphylocoagulase	1.4561	0.00154527	12.9049	16.3338	17.7328	18.1475	60.5015	47.2664	0	0	23.9461
219	SAUSA300_0225	fadA	putative acyl-CoA acetyltransferase FadA	9.49556	1.59884e-158	1.90264	2.07853	1.43481	1665.03	1025.16	1224.2	625.711	399.607	1071.59
220	SAUSA300_0226	SAUSA300_0226	3-hydroxyacyl-CoA dehydrogenase	11.08	0	0.777601	1.10855	0.625431	2155.02	1532.7	1763.04	822.012	564.151	718.383
221	SAUSA300_0227	fadE	acyl-CoA synthetase FadE	12.6551	5.42431e-210	0.165447	0.242495	0.0367901	1079.78	816.77	1006.77	306.721	611.164	431.03
222	SAUSA300_0228	fadD	acyl-CoA dehydrogenase FadD	9.66175	0	1.43939	1.2298	1.19568	1234.03	924.328	983.142	331.259	258.569	371.165
223	SAUSA300_0229	SAUSA300_0229	putative acyl-CoA transferase FadX	6.39139	6.45488e-78	13.2358	12.246	5.5737	993.576	904.161	708.996	318.99	305.582	317.286
224	SAUSA300_0230	SAUSA300_0230	hypothetical protein	-3.2055	4.27893e-05	51.6194	50.2312	49.5011	0	13.4448	0	24.5377	0	5.98653
225	SAUSA300_0231	SAUSA300_0231	ABC transporter substrate-binding protein	-1.89727	0.000649875	221.451	221.45	234.463	36.295	43.6955	103.986	73.613	141.038	305.313
226	SAUSA300_0232	SAUSA300_0232	hypothetical protein	-1.66455	0.000467303	54.6306	51.7381	50.9543	36.295	3.36119	14.1799	0	23.5063	23.9461
227	SAUSA300_0233	SAUSA300_0233	hypothetical protein	-3.7719	3.33038e-19	283.03	242.738	260.75	4.53688	20.1672	33.0865	24.5377	47.0126	17.9596
228	SAUSA300_0234	SAUSA300_0234	putative flavohemoprotein	-2.73911	2.03959e-14	2177.99	1618.64	1745.01	276.749	252.089	302.505	343.528	70.5189	448.99
229	SAUSA300_0235	SAUSA300_0235	L-lactate dehydrogenase	-5.48251	0	21740	19411.2	18790.4	462.761	423.51	458.484	331.259	258.569	431.03
230	SAUSA300_0236	SAUSA300_0236	PTS system, IIBC components	-0.297738	0.518619	77.6277	143.54	101.743	104.348	70.5851	89.8062	12.2688	94.0252	65.8518
231	SAUSA300_0237	SAUSA300_0237	inosine-uridine preferring nucleoside hydrolase	-0.93616	0.0383091	49.8657	54.3016	51.3038	9.07375	40.3343	28.3599	147.226	117.532	53.8788
232	SAUSA300_0238	SAUSA300_0238	BglG family transcriptional antiterminator	1.71681	0.00496606	4.23544	3.62011	4.69074	0	13.4448	28.3599	0	47.0126	35.9192
233	SAUSA300_0239	SAUSA300_0239	PTS system, fructose-specific enzyme II, BC component	3.35846	0.00435661	0.430162	0.519633	0.294321	4.53688	0	9.45328	0	0	0
234	SAUSA300_0240	SAUSA300_0240	PTS system, galactitol-specific enzyme II, B component	1.54981	0.735815	0.215081	0.31178	0.257531	0	0	0	0	0	0
235	SAUSA300_0241	SAUSA300_0241	PTS system, sorbitol-specific IIC component	0.728458	0.640728	0.794145	0.987302	0.919752	0	0	4.72664	0	47.0126	35.9192
236	SAUSA300_0242	gutB	sorbitol dehydrogenase	2.32919	0.00368471	1.38975	1.888	1.54518	9.07375	13.4448	0	0	0	0
237	SAUSA300_0243	SAUSA300_0243	hypothetical protein	2.52733	0.61255	0.115813	0.190532	0.0919752	0	0	0	0	0	0
238	SAUSA300_0244	SAUSA300_0244	zinc-binding dehydrogenase family oxidoreductase	1.56608	0.0372194	7.41202	7.48271	7.85468	31.7581	33.6119	0	0	0	0
239	SAUSA300_0245	SAUSA300_0245	2-C-methyl-D-erythritol 4-phosphate cytidylyltransferase	-1.73041	1.24297e-05	362.23	252.628	208.269	68.0531	114.281	61.4464	36.8065	94.0252	41.9057
240	SAUSA300_0246	SAUSA300_0246	putative alcohol dehydrogenase	-2.50211	5.03112e-11	340.209	296.208	263.399	72.59	60.5015	23.6332	36.8065	188.05	113.744
241	SAUSA300_0247	SAUSA300_0247	putative teichoic acid biosynthesis protein B	-1.75968	1.47177e-21	597.115	552.439	503.435	181.475	171.421	132.346	171.764	94.0252	149.663
242	SAUSA300_0248	SAUSA300_0248	putative teichoic acid biosynthesis protein F	0.392314	0.085241	131.795	147.333	146.057	131.569	221.839	198.519	147.226	188.05	245.448
243	SAUSA300_0249	ispD	2-C-methyl-D-erythritol 4-phosphate cytidylyltransferase	0.14439	0.701235	218.589	233.592	245.813	136.106	332.758	297.778	343.528	352.595	275.38
244	SAUSA300_0250	SAUSA300_0250	alcohol dehydrogenase, zinc-containing	0.311528	0.0502952	418.614	436.422	466.609	440.077	615.098	576.65	613.442	446.62	496.882
245	SAUSA300_0251	SAUSA300_0251	putative teichoic acid biosynthesis protein	0.382436	0.0889318	892.52	992.412	1062.83	1469.95	1193.22	1181.66	1251.42	1198.82	754.303
246	SAUSA300_0252	SAUSA300_0252	glycosyl transferase, group 2 family protein	-0.13716	0.189327	1474.51	1478.41	1554.03	1474.48	1253.73	1384.91	1214.62	1245.83	1029.68
247	SAUSA300_0253	scdA	cell wall biosynthesis protein ScdA	-3.08733	6.83339e-18	269.645	222.126	243.918	36.295	23.5284	28.3599	24.5377	0	35.9192
248	SAUSA300_0254	SAUSA300_0254	sensor histidine kinase	-1.73376	7.73117e-11	192.498	169.66	186.213	54.4425	47.0567	66.173	49.0754	94.0252	107.758
249	SAUSA300_0255	SAUSA300_0255	two-component response regulator	-2.24242	1.70453e-05	63.2338	60.1735	71.2808	9.07375	13.4448	18.9066	0	0	35.9192
250	SAUSA300_0256	SAUSA300_0256	murein hydrolase regulator LrgA	-0.367368	0.629053	179.113	97.3099	64.8793	49.9056	87.391	127.619	24.5377	47.0126	125.717
251	SAUSA300_0257	SAUSA300_0257	antiholin-like protein LrgB	-0.0112603	0.976259	257.386	169.383	165.206	158.791	218.478	207.972	171.764	141.038	131.704
252	SAUSA300_0258	SAUSA300_0258	GntR family transcriptional regulator	-1.33711	1.09122e-06	118.311	118.459	116.533	27.2213	47.0567	66.173	24.5377	47.0126	53.8788
253	SAUSA300_0259	SAUSA300_0259	PTS system, IIA component	1.97918	0.0212094	2.1839	2.5462	1.54518	18.1475	6.72239	0	0	0	5.98653
254	SAUSA300_0260	bglA	6-phospho-beta-glucosidase	3.31597	7.3724e-19	4.91377	6.01042	5.16901	36.295	80.6686	37.8131	0	0	17.9596
255	SAUSA300_0261	SAUSA300_0261	hypothetical protein	-1.08544	0.222404	12.4251	11.6398	10.7795	9.07375	6.72239	0	0	0	11.9731
256	SAUSA300_0262	rbsK	ribokinase	0.398918	0.385479	39.2937	51.2704	33.9756	45.3688	57.1403	61.4464	36.8065	141.038	161.636
257	SAUSA300_0263	rbsD	D-ribose pyranase	1.23659	0.00184227	44.3232	37.5002	25.7163	90.7375	90.7522	70.8996	24.5377	70.5189	107.758
258	SAUSA300_0264	SAUSA300_0264	ribose transporter RbsU	-0.22253	0.644691	116.425	99.3711	58.2755	81.6638	94.1134	56.7197	122.688	117.532	89.7979
259	SAUSA300_0265	SAUSA300_0265	putative ribose operon repressor	-0.0141216	0.986543	35.0748	34.5036	27.2982	18.1475	26.8895	51.9931	24.5377	0	95.7845
260	SAUSA300_0266	SAUSA300_0266	hypothetical protein	-0.548488	0.636326	12.574	9.73445	11.2026	0	20.1672	0	0	0	5.98653
261	SAUSA300_0267	SAUSA300_0267	transposase	1.7008	0.00856384	3.63983	4.79794	3.14555	27.2213	3.36119	9.45328	24.5377	47.0126	47.8922
262	SAUSA300_0268	SAUSA300_0268	putative drug transporter	-0.214356	0.727949	15.7671	19.9712	16.5371	13.6106	20.1672	9.45328	49.0754	94.0252	83.8114
263	SAUSA300_0269	SAUSA300_0269	choloylglycine hydrolase family protein	1.59402	3.27437e-05	10.7375	11.1548	10.3012	13.6106	53.7791	23.6332	24.5377	47.0126	23.9461
264	SAUSA300_0270	lytM	peptidoglycan hydrolase	1.58374	0.00171573	22.1037	24.5267	32.2465	49.9056	73.9462	113.439	73.613	0	137.69
265	SAUSA300_0271	SAUSA300_0271	ABC transporter ATP-binding protein	-1.05797	0.00708377	63.5647	57.3328	58.2019	9.07375	36.9731	37.8131	24.5377	94.0252	17.9596
266	SAUSA300_0272	SAUSA300_0272	hypothetical protein	-0.495871	0.535927	65.4012	63.5338	71.1336	18.1475	87.391	33.0865	0	0	41.9057
267	SAUSA300_0273	SAUSA300_0273	hypothetical protein	-1.04546	0.0120365	60.2723	62.789	78.1421	13.6106	47.0567	33.0865	24.5377	47.0126	23.9461
268	SAUSA300_0274	SAUSA300_0274	hypothetical protein	0.236198	0.164011	277.074	246.739	268.641	335.729	336.119	255.239	147.226	47.0126	131.704
269	SAUSA300_0275	SAUSA300_0275	hypothetical protein	-0.713749	0.271424	17.1899	20.4562	23.5457	13.6106	6.72239	18.9066	0	23.5063	5.98653
270	SAUSA300_0276	SAUSA300_0276	hypothetical protein	-0.571832	0.322045	20.5816	21.4782	24.9069	9.07375	20.1672	14.1799	0	47.0126	5.98653
271	SAUSA300_0277	SAUSA300_0277	putative staphyloxanthin biosynthesis protein	-0.941904	0.160884	113.199	88.5108	76.3026	18.1475	63.8627	61.4464	61.3442	47.0126	215.515
272	SAUSA300_0278	SAUSA300_0278	hypothetical protein	-0.32345	0.239609	864.047	743.976	716.983	485.446	541.152	836.616	110.42	141.038	155.65
273	SAUSA300_0279	SAUSA300_0279	hypothetical protein	-0.823575	3.00785e-06	504.018	472.138	539.876	272.213	302.507	278.872	245.377	94.0252	311.299
274	SAUSA300_0280	SAUSA300_0280	hypothetical protein	0.171136	0.843931	20.714	18.6029	22.35	13.6106	6.72239	51.9931	12.2688	0	0
275	SAUSA300_0281	SAUSA300_0281	hypothetical protein	-0.47333	0.624141	8.13999	7.03236	7.72592	4.53688	3.36119	9.45328	12.2688	0	0
276	SAUSA300_0282	SAUSA300_0282	hypothetical protein	-0.184845	0.868477	42.7019	35.4909	46.1716	81.6638	23.5284	4.72664	0	0	0
277	SAUSA300_0283	SAUSA300_0283	essC protein	0.521193	0.000164996	246.731	270.192	281.242	358.413	396.621	387.585	196.301	188.05	143.677
278	SAUSA300_0284	SAUSA300_0284	hypothetical protein	0.795052	0.144217	10.9195	13.4412	14.1458	13.6106	13.4448	42.5398	0	0	5.98653
279	SAUSA300_0285	SAUSA300_0285	hypothetical protein	1.27705	0.00114964	10.9691	13.3026	13.0605	31.7581	30.2507	28.3599	0	0	5.98653
280	SAUSA300_0286	SAUSA300_0286	hypothetical protein	0.977556	0.194802	30.9882	37.223	36.7901	81.6638	63.8627	61.4464	98.1507	94.0252	0
281	SAUSA300_0287	SAUSA300_0287	hypothetical protein	1.17961	0.00111747	15.4858	19.2957	17.5121	22.6844	50.4179	42.5398	24.5377	0	17.9596
282	SAUSA300_0288	SAUSA300_0288	hypothetical protein	0.659624	2.56106e-05	152.542	151.369	139.674	240.454	255.451	198.519	196.301	47.0126	125.717
283	SAUSA300_0289	SAUSA300_0289	hypothetical protein	0.161004	0.695393	246.582	197.201	197.342	362.95	208.394	146.526	110.42	117.532	107.758
284	SAUSA300_0290	SAUSA300_0290	putative lipoprotein	-0.902468	0.151862	23.4935	19.6768	26.2497	9.07375	10.0836	18.9066	24.5377	0	0
285	SAUSA300_0291	SAUSA300_0291	hypothetical protein	-0.665088	0.0535028	53.2905	54.5268	55.3507	31.7581	30.2507	42.5398	24.5377	23.5063	65.8518
286	SAUSA300_0292	SAUSA300_0292	hypothetical protein	-0.140182	0.875632	47.93	47.4252	49.9977	18.1475	30.2507	85.0796	49.0754	0	0
287	SAUSA300_0293	SAUSA300_0293	hypothetical protein	0.131761	0.924305	10.4232	8.33145	9.06875	0	3.36119	28.3599	0	0	0
288	SAUSA300_0294	SAUSA300_0294	hypothetical protein	-0.721953	0.698963	7.51129	7.62128	6.84296	0	0	14.1799	0	47.0126	0
289	SAUSA300_0295	SAUSA300_0295	hypothetical protein	-1.00506	0.156088	22.6331	17.1132	18.2295	18.1475	6.72239	4.72664	0	0	11.9731
290	SAUSA300_0296	SAUSA300_0296	hypothetical protein	-0.71452	0.606625	5.22812	4.03581	4.21246	0	3.36119	4.72664	0	0	0
291	SAUSA300_0297	SAUSA300_0297	putative lipoprotein	-0.23595	0.594926	29.8963	30.6757	31.3635	18.1475	30.2507	28.3599	49.0754	0	59.8653
292	SAUSA300_0298	SAUSA300_0298	hypothetical protein	0.139333	0.700996	63.2504	56.6573	53.5848	95.2744	43.6955	56.7197	98.1507	141.038	71.8383
293	SAUSA300_0299	SAUSA300_0299	hypothetical protein	0.788535	0.0145579	36.9608	33.1179	34.3435	36.295	67.2239	75.6263	61.3442	0	101.771
294	SAUSA300_0300	SAUSA300_0300	hypothetical protein	1.01599	0.027693	35.5711	28.2334	31.0876	58.9794	33.6119	103.986	61.3442	141.038	47.8922
295	SAUSA300_0301	SAUSA300_0301	hypothetical protein	0.804328	0.00216793	45.349	38.8166	41.0393	72.59	63.8627	85.0796	73.613	70.5189	35.9192
296	SAUSA300_0302	SAUSA300_0302	hypothetical protein	0.708213	0.130113	13.7817	13.4585	15.6726	22.6844	20.1672	28.3599	0	94.0252	11.9731
297	SAUSA300_0303	SAUSA300_0303	hypothetical protein	-0.0538741	0.81685	153.27	137.911	152.789	117.959	144.531	165.432	110.42	117.532	95.7845
298	SAUSA300_0304	SAUSA300_0304	hypothetical protein	-0.586973	0.0404467	169.848	160.151	179.554	86.2006	127.725	122.893	61.3442	94.0252	191.569
299	SAUSA300_0305	SAUSA300_0305	formate/nitrite transporter family protein	-5.41891	5.36833e-19	516.294	471.186	383.334	0	26.8895	0	0	23.5063	23.9461
300	SAUSA300_0306	brnQ	branched-chain amino acid transport system II carrier protein	-1.39731	1.54937e-05	570.18	588.467	484.231	117.959	191.588	316.685	503.022	376.101	448.99
301	SAUSA300_0307	SAUSA300_0307	5'-nucleotidase	-2.39929	2.03825e-17	450.992	372.265	501.228	63.5163	84.0298	103.986	49.0754	0	71.8383
302	SAUSA300_0308	SAUSA300_0308	ABC transporter permease	1.38583	1.99163e-05	139.902	121.369	131.212	412.856	315.952	297.778	208.57	141.038	443.003
303	SAUSA300_0309	SAUSA300_0309	ABC transporter ATP-binding protein	1.15724	0.000322693	109.84	108.378	117.195	308.508	201.672	241.059	331.259	47.0126	311.299
304	SAUSA300_0310	pfoR	perfringolysin O regulator protein	1.03633	0.00369235	71.0595	91.7498	63.187	117.959	178.143	165.432	147.226	47.0126	227.488
305	SAUSA300_0311	SAUSA300_0311	PfkB family carbohydrate kinase	0.48129	0.743016	1.90264	2.04389	1.8395	0	6.72239	0	0	0	0
306	SAUSA300_0312	SAUSA300_0312	hypothetical protein	2.21708	0.000759903	2.10118	2.14782	1.96827	9.07375	6.72239	14.1799	0	0	0
307	SAUSA300_0313	SAUSA300_0313	putative nucleoside permease NupC	1.72785	0.0356955	5.39357	5.19633	4.80111	40.8319	6.72239	4.72664	0	0	11.9731
308	SAUSA300_0314	SAUSA300_0314	sodium:solute symporter family protein	2.7257	3.31837e-16	13.1365	15.8661	10.0437	77.1269	90.7522	89.8062	49.0754	94.0252	23.9461
309	SAUSA300_0315	nanA	N-acetylneuraminate lyase	2.12418	0.0038107	14.8571	12.2114	5.68407	36.295	23.5284	85.0796	24.5377	0	59.8653
310	SAUSA300_0316	SAUSA300_0316	ROK family protein	2.4622	1.77812e-05	6.89914	5.87185	3.25592	31.7581	40.3343	14.1799	49.0754	0	47.8922
311	SAUSA300_0317	SAUSA300_0317	hypothetical protein	-0.54239	0.299689	157.505	96.8942	72.6604	45.3688	84.0298	94.5328	159.495	235.063	107.758
312	SAUSA300_0318	SAUSA300_0318	N-acetylmannosamine-6-phosphate 2-epimerase	1.43938	6.05889e-07	18.4804	17.7888	16.7579	45.3688	50.4179	47.2664	61.3442	0	23.9461
313	SAUSA300_0319	SAUSA300_0319	hypothetical protein	4.34162	4.94968e-17	10.3901	6.87647	3.42148	158.791	124.364	137.073	0	47.0126	5.98653
314	SAUSA300_0320	geh	triacylglycerol lipase	1.87341	1.39169e-07	190.148	293.281	210.623	730.437	1001.64	808.256	3202.17	1245.83	2328.76
315	SAUSA300_0321	SAUSA300_0321	hypothetical protein	0.412855	0.163941	40.6503	42.9043	39.6965	58.9794	63.8627	37.8131	110.42	0	59.8653
316	SAUSA300_0322	SAUSA300_0322	Oye family NADH-dependent flavin oxidoreductase	1.59966	0.000259043	9.69519	14.5324	10.0437	31.7581	26.8895	47.2664	49.0754	0	29.9326
317	SAUSA300_0323	SAUSA300_0323	hypothetical protein	2.88726	0.559388	0.0992682	0.15589	0.0551851	0	0	0	0	0	0
318	SAUSA300_0324	SAUSA300_0324	hypothetical protein	0.276378	0.366139	55.3585	49.2439	47.7535	49.9056	70.5851	61.4464	73.613	47.0126	53.8788
319	SAUSA300_0325	SAUSA300_0325	glycine cleavage H-protein	1.2349	0.00217402	10.6713	10.5312	10.3932	36.295	13.4448	28.3599	49.0754	0	11.9731
320	SAUSA300_0326	SAUSA300_0326	hypothetical protein	0.286442	0.500611	29.3668	29.4632	33.2582	68.0531	20.1672	28.3599	49.0754	47.0126	41.9057
321	SAUSA300_0327	SAUSA300_0327	hypothetical protein	-0.875098	0.0479853	38.698	42.8004	45.9508	13.6106	33.6119	18.9066	24.5377	0	35.9192
322	SAUSA300_0328	SAUSA300_0328	lipoate-protein ligase A family protein	0.509625	0.532324	27.6131	30.5891	30.0759	22.6844	50.4179	51.9931	0	0	83.8114
323	SAUSA300_0329	SAUSA300_0329	putative oxidoreductase	1.96125	1.1137e-16	86.9589	111.652	110.573	494.519	278.979	439.578	527.56	540.645	604.639
324	SAUSA300_0330	ulaA	PTS system ascorbate-specific transporter subunit IIC	3.01416	1.03161e-29	13.0207	16.8534	13.9802	136.106	90.7522	132.346	73.613	0	83.8114
325	SAUSA300_0331	SAUSA300_0331	hypothetical protein	2.77027	1.96096e-09	3.34203	3.62011	2.66728	13.6106	23.5284	28.3599	0	23.5063	23.9461
326	SAUSA300_0332	SAUSA300_0332	PTS system, IIA component	1.99586	0.000651276	3.92109	5.21365	3.16395	4.53688	20.1672	23.6332	49.0754	94.0252	35.9192
[truncated: 2,348 more rows]

## Sheet: C) mouse_epicutaneous24VI
	locus tag	symbol	product	log2foldchange	padj	I.1	I.2	I.3	5HPI.1	5HPI.2	5HPI.3	24HPI.1	24HPI.2	24HPI.3
[truncated: 2,674 more rows]

## Sheet: D) mouse_epicutaneous24V5
	locus tag	symbol	product	log2foldchange	padj	I.1	I.2	I.3	5HPI.1	5HPI.2	5HPI.3	24HPI.1	24HPI.2	24HPI.3
[truncated: 2,674 more rows]
