# Supplementary material for: Global changes in Staphylococcus aureus virulence and metabolism during colonization of healthy skin
Source: Infect Immun. 2025 Mar 21;93(4):e00028-25. doi: 10.1128/iai.00028-25 (PMC11977313; doi:10.1128/iai.00028-25)
Supplement: Table S2 — Host RNAseq data compared between 5 and 24 hours postcolonization. [file iai.00028-25-s0003.xlsx]

## Sheet: Table Caption
Figure S2A: Murine (host) RNAseq data analysis comparing log2 fold changes between 5- and 24-hours post-inoculation with MRSA. Shown are the host gene names, the log2 fold change between 5- and 24-hours post-inoculation and each respective adjusted P-value.

## Sheet: A) MouseRNAseq 24hv5h
Gene	log2FoldChange	Adjusted P-value
4933401J01Rik	NA	NA
Xkr4	-0.0084934	0.997484		These data represent Log2 Fold Change between 24 and 5hours.
Gm37180	NA	NA
Gm37363	NA	NA
Gm37686	NA	NA
Gm37329	NA	NA
Gm38148	NA	NA
Gm10568	NA	NA
Gm38385	NA	NA
Rp1	-1.12386	0.512933
Gm37483	NA	NA
Sox17	-0.946664	0.103535
Mrpl15	-0.100252	0.894214
Gm37144	NA	NA
Lypla1	-0.0261109	0.980437
Gm37988	NA	NA
Tcea1	-0.0994348	0.8836
Gm37277	NA	NA
Rgs20	0.00319078	0.99823
Gm37079	NA	NA
Atp6v1h	-0.370388	0.177543
Gm37567	NA	NA
Gm38264	NA	NA
Oprk1	NA	NA
Gm37429	NA	NA
Npbwr1	1.07205	0.0206474
Rb1cc1	-0.151543	0.753737
Alkal1	NA	NA
St18	-1.0876	NA
Gm42492	NA	NA
Pcmtd1	-0.116418	0.89846
Gm38372	NA	NA
Sntg1	-0.57959	0.803704
Gm38024	NA	NA
Gm38259	NA	NA
Gm37005	NA	NA
Gm37629	NA	NA
Gm37143	NA	NA
Rrs1	-0.390518	0.484119
Adhfe1	-1.21372	0.396236
Vxn	-1.0876	NA
Mybl1	0.861033	0.288915
Vcpip1	-0.191843	0.690892
Sgk3	-0.0477647	0.958074
Mcmdc2	1.15672	NA
Tcf24	0.857125	0.517498
E330040D14Rik	NA	NA
Ppp1r42	-0.258216	NA
Cops5	-0.0565771	0.915372
Cspp1	-0.0516764	0.96011
1700047N06Rik	NA	NA
Arfgef1	-0.075583	0.888214
Gm37569	NA	NA
Cpa6	-0.922728	NA
Gm38005	NA	NA
Gm37133	NA	NA
Prex2	-0.932525	0.0229715
Gm37410	NA	NA
A830018L16Rik	-0.92028	NA
Gm38178	NA	NA
Gm38069	NA	NA
Sulf1	-0.0456699	0.945278
Slco5a1	-0.0260585	0.97136
Gm37162	NA	NA
Prdm14	NA	NA
Ncoa2	0.179769	0.550522
Gm38376	NA	NA
Gm37409	NA	NA
Gm38223	NA	NA
Gm37702	NA	NA
Gm38120	NA	NA
Gm38380	NA	NA
Tram1	0.269869	0.25829
Lactb2	-0.145156	0.889879
Gm38319	NA	NA
Xkr9	-0.276876	NA
Gm36947	NA	NA
Gm37400	NA	NA
Eya1	0.389558	0.526985
Gm37444	NA	NA
Msc	-1.03474	0.585676
Gm37412	NA	NA
Trpa1	NA	NA
Kcnb2	1.78235	NA
Gm38116	NA	NA
Gm37138	NA	NA
Terf1	-0.325992	0.69145
Gm37509	NA	NA
Sbspon	0.1591	0.944805
4930444P10Rik	NA	NA
Rpl7	0.226517	0.418712
Rdh10	-0.182311	0.766066
Gm38249	NA	NA
Stau2	0.170506	0.701734
Ube2w	-0.286577	0.714701
Gm38342	NA	NA
Eloc	0.0807468	0.920551
Tmem70	-0.355194	0.287164
Ly96	0.263492	0.916344
4921511E07Rik	NA	NA
Jph1	-0.379658	0.0640465
Gdap1	0.311537	0.904875
Pi15	0.979166	0.0195677
Crispld1	0.25148	0.812512
Crisp4	NA	NA
Defb18	NA	NA
Defb41	NA	NA
Tfap2d	NA	NA
Tfap2b	0.161894	0.73903
Gm38382	NA	NA
Pkhd1	1.61045	NA
Gm37315	NA	NA
Il17a	2.27367	NA
Il17f	3.79153	NA
Mcm3	0.16168	0.809493
Paqr8	0.425296	0.214287
Efhc1	-0.392184	0.78743
Tram2	0.161227	0.618252
Tmem14a	-0.139845	0.960659
Gm38224	NA	NA
Gsta3	-0.883992	0.684763
Khdc1a	NA	NA
Khdc1c	NA	NA
Khdc1b	NA	NA
Kcnq5	0.0886798	0.908725
Gm36949	NA	NA
Gm38243	NA	NA
Rims1	0.0474343	NA
Ppp1r14bl	-0.772339	NA
Gm6420	NA	NA
Ogfrl1	-0.140572	0.864687
B3gat2	0.468765	NA
Smap1	0.114591	0.77318
Sdhaf4	0.320223	0.790145
Gm26524	NA	NA
Fam135a	-0.0694696	0.919167
Gm37580	NA	NA
Col9a1	0.819588	NA
Col19a1	-0.762616	0.540625
Lmbrd1	-0.289657	0.394642
Adgrb3	0.819588	NA
Gm20172	NA	NA
Gm37543	NA	NA
Gm37331	NA	NA
Gm37211	NA	NA
Gm37862	NA	NA
Gm38286	NA	NA
Gm37880	NA	NA
Gm37011	NA	NA
Gm37051	NA	NA
Gm38260	NA	NA
Gm37628	NA	NA
8030445P17Rik	NA	NA
Gm38198	NA	NA
Gm37077	NA	NA
Gm37895	NA	NA
Gm36952	NA	NA
Gm37602	NA	NA
2900022M07Rik	NA	NA
2900002M20Rik	NA	NA
Gm9884	NA	NA
4931408C20Rik	-1.0876	NA
Gm38089	NA	NA
Gm597	NA	NA
Phf3	-0.0600948	0.928922
Gm37522	NA	NA
Gm37906	NA	NA
Ptp4a1_1	-0.934044	0.436692
Ptp4a1_2	-1.01089	0.0845546
Gm5698	-1.0876	NA
4931428L18Rik	-2.33175	NA
Lgsn	NA	NA
Dnaaf6	NA	NA
Khdrbs2	NA	NA
Gm37999	NA	NA
Gm37110	NA	NA
Gm37911	NA	NA
Gm9839	NA	NA
Gm37792	NA	NA
Semp2l1	-1.5393	NA
Gm37426	NA	NA
Gm37151	NA	NA
Prim2	0.167678	0.896739
Gm37618	NA	NA
1700001G17Rik	NA	NA
Gm38173	NA	NA
Rab23	0.245587	0.69145
Bag2	0.320066	0.559985
Gm37905	NA	NA
Zfp451	-0.184867	0.736784
Bend6	-0.276067	0.923868
Gm37067	NA	NA
Dst	-0.39976	0.0092114
Gm37354	NA	NA
Gm38157	NA	NA
A930005N03Rik	NA	NA
Gm37385	NA	NA
Ccdc115	0.0967961	0.917341
Imp4	-0.086914	0.879092
Ptpn18	0.47236	0.598741
Prss39	NA	NA
Cfc1	-1.0876	NA
Prss40	NA	NA
Amer3	0.835954	NA
Arhgef4	0.159226	0.701064
Smim39	NA	NA
Fam168b	0.0158987	0.97474
Gm37127	NA	NA
Plekhb2	-0.029448	0.962965
Gm38049	NA	NA
Hs6st1	-0.231464	0.416938
Uggt1	0.0631284	0.876701
Neurl3	-0.209791	0.75773
Arid5a	-0.730125	0.00268142
Kansl3	-0.241061	0.286317
Fer1l5	NA	NA
Lman2l	0.0307235	0.967239
Cnnm4	0.0196794	0.978677
Gm37909	NA	NA
Cnnm3	-0.0630723	0.898821
Ankrd23	-0.531111	0.141276
Gm42417	-1.63995	NA
Ankrd39	0.0876108	0.930525
Sema4c	-0.0269212	0.963505
Fam178b	0.494531	0.732624
Cox5b	-0.129898	0.793224
Actr1b	0.0909339	0.883515
4933424G06Rik	2.48719	NA
Zap70	-0.176868	0.928449
Tmem131	0.160779	0.504468
Gm37506	NA	NA
F830112A20Rik	NA	NA
Vwa3b	0.190233	NA
Cnga3	0.583006	NA
1700074A21Rik	NA	NA
Inpp4a	0.0086139	0.988093
Gm37135	NA	NA
Coa5	-0.0130873	0.984724
Unc50	-0.187886	0.766712
Mgat4a	-0.135164	0.86189
4930594C11Rik	NA	NA
Cracdl	0.096048	0.905336
4930470B04Rik	NA	NA
Gm19863	NA	NA
Tsga10	0.0833761	0.958843
Lipt1	-0.035029	0.985928
Mitd1	-0.161201	0.909637
Mrpl30	0.0966934	0.900279
Lyg2	-3.503	NA
Lyg1	NA	NA
Txndc9	-0.127402	0.817858
Eif5b	-0.181542	0.528436
Rev1	-0.496461	0.132673
Aff3	0.63491	0.00193287
2610300A13Rik	NA	NA
Lonrf2	-0.458909	0.795605
Chst10	0.719222	0.730209
Nms	NA	NA
Pdcl3	0.126832	0.853581
Gm37309	NA	NA
Gm37091	NA	NA
Npas2	1.2635	0.000823405
Rpl31	0.194561	0.333425
Tbc1d8	-0.0291362	0.963382
Gm37265	NA	NA
Cnot11	-0.129738	0.845581
Rnf149	-0.0217582	0.979632
Creg2	0.458819	NA
Rfx8	-3.06163	NA
Gm3646	NA	NA
Map4k4	-0.0362668	0.947079
4930456G14Rik	NA	NA
Il1r2	0.0824436	0.882102
Gm37347	NA	NA
Il1r1	-0.261657	0.621371
Gm38070	NA	NA
Il1rl2	0.0866021	0.887098
Il1rl1	0.0626566	0.96011
Il18r1	-0.262989	0.785949
Il18rap	-0.2126	0.919167
Slc9a4	-0.228754	NA
Gm37435	NA	NA
Slc9a2	0.112695	0.885305
Mfsd9	0.348361	0.54694
Tmem182	-0.224183	0.701362
Gm37047	NA	NA
4930420N18Rik	NA	NA
Pou3f3	-0.811119	0.6571
Mrps9	-0.209822	0.752438
Gpr45	NA	NA
Tgfbrap1	-0.0525373	0.917185
AI597479	0.084987	0.936803
Fhl2	0.62452	0.364837
Nck2	-0.0212719	0.976408
Gm37536	NA	NA
Gm38228	NA	NA
Ecrg4	-0.673689	NA
Uxs1	0.0966242	0.89846
Tpp2	-0.0906004	0.896739
Mettl21c	-1.12162	0.393464
Gm8251	-0.781012	NA
Tex30	-0.122734	0.945278
Poglut2	0.1662	0.80706
Bivm	0.277797	0.726245
Ercc5	-0.26111	0.450347
Mettl21e	-0.716106	0.784762
Gulp1	0.0223352	0.987803
Gm37626	NA	NA
Gm38110	NA	NA
Col3a1	-0.451155	0.211298
Col5a2	-0.207151	0.764198
Gm38211	NA	NA
Wdr75	-0.162699	0.842238
Slc40a1	0.484194	0.195857
Dnah7b	-0.423085	0.878368
Dnah7c	0.835954	NA
Slc39a10	0.106475	0.898821
Gm37393	NA	NA
Gm38090	NA	NA
Gm37196	NA	NA
Tmeff2	0.0943475	0.883647
Cavin2	-1.36755	0.277833
Nabp1	-0.193549	0.625062
Gm37535	NA	NA
Myo1b	0.0424635	0.951082
Stat4	0.800617	0.690569
Stat1	0.154805	0.801367
Gls	-0.277078	0.202266
Nab1	0.250595	0.320618
Nemp2	0.0831867	0.947236
Gm37242	NA	NA
Mfsd6	0.191028	0.591945
Inpp1	-0.258149	0.737432
Hibch	-0.623129	0.496107
1700019D03Rik	1.09854	0.00670606
Mstn	0.234232	0.715779
1700019A02Rik	NA	NA
Pms1	0.220235	0.89042
Ormdl1	0.461727	0.544686
Gm28778	-1.97209	NA
Osgepl1	-0.107379	0.941881
Gm28551	0.835954	NA
Asnsd1	0.0288821	0.981184
Gm50478	NA	NA
Dnah7a	0.835954	NA
Stk17b	-0.0916248	0.888835
Gm37863	NA	NA
Hecw2	-0.280685	0.680377
Gm37633	NA	NA
Ccdc150	-2.52647	NA
Gtf3c3	0.0518772	0.953746
Gm34066	1.83478	NA
Pgap1	0.470984	0.269194
Gm36955	NA	NA
Ankrd44	0.0442136	0.95099
Gm37370	NA	NA
A130048G24Rik	NA	NA
Sf3b1	-0.348981	0.178218
E330011M16Rik	NA	NA
Coq10b	-0.30213	0.652317
Hspd1	-0.157646	0.760734
Hspe1	0.165539	0.810095
Mob4	-0.0973036	0.927853
Rftn2	0.209623	0.870111
Mars2	-0.308331	0.441105
Boll	2.40464	NA
Plcl1	-0.314185	0.650611
Gm38056	NA	NA
Gm37382	NA	NA
Gm36986	NA	NA
Hsfy2	NA	NA
Satb2	-0.261383	0.760099
Gm4081	NA	NA
1700066M21Rik	0.201467	0.89088
Tyw5	-0.155202	0.951376
Maip1	-0.252084	0.703016
Gm37373	NA	NA
Spats2l	0.0392095	0.974647
Kctd18	-0.259455	0.539059
Sgo2a	0.0843999	0.958901
Aox1	-0.754196	0.106548
Aox3	-0.216613	0.951082
Aox4	1.48737	6.75811e-05
Aox2	0.789057	NA
Gm37607	NA	NA
Bzw1	0.357805	0.217045
Clk1	-0.469283	0.398227
Ppil3	0.228187	0.801563
Nif3l1	0.144584	0.816416
Orc2	-0.169456	0.804159
Fam126b	-0.591338	0.367845
Ndufb3	-0.216786	0.764619
Flacc1	-0.925699	NA
Cflar	-0.0588131	0.908355
Casp8	-0.451985	0.16109
Gm37760	NA	NA
Trak2	-0.0270311	0.96011
Stradb	0.118515	0.858916
C2cd6	-1.0876	NA
Tmem237	0.0267101	0.985804
Mpp4	2.42927	NA
Als2	0.225213	0.428917
Cdk15	1.25242	NA
Gm37737	NA	NA
Fzd7	0.203991	0.673538
Gm973	1.01895	0.112324
Sumo1	-0.267703	0.528185
D430013B06Rik	NA	NA
Nop58	-0.167056	0.761317
Bmpr2	-0.0336686	0.94314
Gm38125	NA	NA
Gm37977	NA	NA
Fam117b	-0.282911	0.335696
Gm37531	NA	NA
Ica1l	-0.83367	NA
Wdr12	-0.325077	0.522407
Carf	-0.0187269	0.98792
Nbeal1	-0.246923	0.722273
Cyp20a1	-0.0852435	0.945278
6030460B20Rik	NA	NA
Abi2	-0.0633804	0.937909
Raph1	0.022881	0.961429
Gm38388	NA	NA
Cd28	0.9647	0.668217
Gm37198	NA	NA
Gm38137	NA	NA
Ctla4	-1.19657	0.283591
Icos	-0.853935	NA
Gm37039	NA	NA
Gm36943	NA	NA
Pard3b	-0.448574	0.0800464
Gm37205	NA	NA
Gm38012	NA	NA
Gm38278	NA	NA
Gm38075	NA	NA
Gm38351	NA	NA
Nrp2	-0.114702	0.819446
Gm37121	NA	NA
Ino80d	-0.0623402	0.896785
Ndufs1	-0.235962	0.469869
Eef1b2	0.0473807	0.94225
Gpr1	0.583176	0.483653
1700039I01Rik	NA	NA
Zdbf2	0.405179	0.730201
Adam23	-0.051817	0.95321
Gm39653	NA	NA
Dytn	NA	NA
Mdh1b	NA	NA
Fastkd2	0.122145	0.913728
4933402D24Rik	NA	NA
Klf7	0.0505156	0.938492
Creb1	0.121155	0.859621
Mettl21a	-0.0228683	0.980437
Ccnyl1	0.248901	0.661024
Fzd5	-0.164488	0.758631
Gm38058	NA	NA
Plekhm3	0.267752	0.316869
Akr1cl	-0.125818	NA
Cryge	NA	NA
Crygd	NA	NA
Crygc	NA	NA
Crygb	NA	NA
Cryga	NA	NA
Gm28845	NA	NA
D630023F18Rik	NA	NA
Idh1	-0.109072	0.916344
Pikfyve	-0.127513	0.801367
Pth2r	-1.0876	NA
Crygf	NA	NA
Map2	0.131632	0.820209
Unc80	-0.479802	NA
Gm37181	NA	NA
Rpe	-0.298886	0.677939
Kansl1l	0.020645	0.984609
Gm37570	NA	NA
Gm38387	NA	NA
Gm38162	NA	NA
6820402A03Rik	NA	NA
Gm37285	NA	NA
Gm37755	NA	NA
Gm38218	NA	NA
Acadl	-0.449043	0.0414927
Myl1	-0.214158	0.581309
Lancl1	0.0332384	0.961391
Cps1	-1.03464	0.842045
Gm37957	NA	NA
Erbb4	-1.53892	NA
Gm37100	NA	NA
Gm19335	NA	NA
Gm37735	NA	NA
Gm37769	NA	NA
Gm37061	NA	NA
Ikzf2	0.507783	0.217045
Gm37930	NA	NA
Spag16	NA	NA
Gm38272	NA	NA
Gm37456	NA	NA
Vwc2l	NA	NA
Bard1	0.495798	0.361163
Abca12	0.0532803	0.943263
Atic	-0.0425162	0.956619
Fn1	0.0612218	0.933505
Gm37217	NA	NA
Mreg	-0.0385396	0.950323
Pecr	-0.18231	0.891535
Tmem169	NA	NA
Xrcc5	0.0619701	0.945428
Marchf4	2.35771	NA
Smarcal1	0.233745	0.549192
Ankar	NA	NA
Rpl37a	0.172936	0.698958
Igfbp2	-0.381424	0.541527
Igfbp5	0.495969	0.0643598
Tnp1	NA	NA
Gm38106	NA	NA
Tns1	-0.466521	0.189074
Rufy4	-0.6018	0.40736
Cxcr2	0.0226362	0.988744
Cxcr1	0.572675	NA
Arpc2	0.148996	0.720394
Gpbar1	0.0885464	NA
Aamp	-0.0419517	0.953528
Pnkd	0.314953	0.33099
Gm37503	NA	NA
Tmbim1	-0.0710119	0.864907
Gm37931	NA	NA
Catip	0.025592	NA
Slc11a1	0.11011	0.89846
Ctdsp1	0.141121	0.690569
Vil1	4.0271	NA
Usp37	-0.0587819	0.935787
Gm37733	NA	NA
Cnot9	0.289833	0.286667
Plcd4	0.184595	0.822163
Zfp142	-0.0821666	0.869209
Bcs1l	0.0738576	0.95542
Rnf25	0.0335366	0.965232
Stk36	0.278125	0.883253
Ttll4	-0.0599673	0.915218
Cyp27a1	-0.537356	0.14443
Prkag3	0.337954	0.582096
Wnt6	0.133309	0.92374
Wnt10a	0.0961879	0.908725
Cdk5r2	2.30226	NA
Fev	NA	NA
Cryba2	-2.4956	NA
Cfap65	NA	NA
Ihh	-0.286694	NA
Gm37744	NA	NA
Nhej1	0.177958	0.866405
Slc23a3	0.0146962	0.996075
Cnppd1	-0.120948	0.792446
Retreg2	0.127945	0.815868
Zfand2b	0.0534695	0.956722
Abcb6	-0.0247369	0.972739
Atg9a	0.0194684	0.968378
Ankzf1	-0.148467	0.768503
Glb1l	-0.213021	0.85019
Stk16	0.246419	0.387913
Tuba4a	0.308546	0.315829
A630095N17Rik	1.80874	NA
Dnajb2	0.163833	0.679469
Ptprn	-0.28619	NA
Resp18	NA	NA
Dnpep	0.154587	0.665484
Des	-0.0166004	0.98792
Speg	-0.183813	0.690569
Gmppa	0.388419	0.127682
Asic4	-0.0839426	NA
Gm37264	NA	NA
Chpf	-0.284855	0.543195
Obsl1	-0.0441924	0.966298
Tmem198	-0.278162	0.923956
Inha	-0.3293	0.690168
Stk11ip	-0.102217	0.835548
Slc4a3	-0.0977695	0.89846
Gm38265	NA	NA
Epha4	0.151177	0.832877
Pax3	1.25168	NA
Sgpp2	0.590529	0.526468
Gm37884	NA	NA
Farsb	-0.0909577	0.880342
4833412K13Rik	NA	NA
BC035947	-2.53878	NA
Mogat1	-2.95952	0.12736
Acsl3	0.118393	0.893319
Utp14b	0.0701476	0.945509
Kcne4	0.50106	0.734742
Scg2	0.835954	NA
Ap1s3	0.446478	0.491859
Gm37886	NA	NA
Wdfy1	-0.358056	0.474608
Gm10555	NA	NA
Mrpl44	0.228182	0.678613
Serpine2	0.222959	0.689044
Gm38339	NA	NA
Fam124b	-0.23918	0.922131
Gm37932	NA	NA
Cul3	-0.104038	0.816548
Gm37902	NA	NA
Gm37262	NA	NA
Gm45261	NA	NA
Dock10	-0.230068	0.809493
Gm37645	NA	NA
Gm38062	NA	NA
A630081D01Rik	NA	NA
Nyap2	1.58146	NA
Gm37210	NA	NA
Gm37114	NA	NA
Irs1	0.291577	0.259044
Gm9747	2.64445	NA
Rhbdd1	0.0875123	0.894214
Gm19552	NA	NA
Col4a4	-0.0625248	0.941881
Col4a3	-0.356854	0.305626
Mff	0.027644	0.961429
Tm4sf20	3.28336	NA
Gm47791	-2.08238	NA
Gm36999	NA	NA
Agfg1	-0.185469	0.581164
A030005L19Rik	-0.599396	0.701734
A030014E15Rik	-1.54114	NA
Gm6217	-2.10861	NA
A030003K21Rik	-1.68676	NA
Gm7544	-2.71199	NA
Gm47955	-3.50208	NA
Gm47959	-3.17585	NA
Slc19a3	1.50905	NA
Krtap28-10	-2.29142	NA
Gm47969	-1.25413	NA
A030005K14Rik	-2.49726	0.307431
Krtap28-13	-1.55442	NA
Ccl20	-2.17029	4.15913e-08
Daw1	-1.88234	NA
Sphkap	0.152296	NA
Gm37517	NA	NA
Gm37989	NA	NA
Pid1	0.145714	0.858984
Gm37058	NA	NA
Dner	0.466966	NA
Gm37959	NA	NA
Gm37925	NA	NA
Trip12	-0.00071848	0.9991
Gm38374	NA	NA
Gm37738	NA	NA
Fbxo36	-0.508099	0.722273
Slc16a14	0.771277	0.0102198
Gm15433	-1.06958	NA
C130026I21Rik	0.476751	NA
Gm7582	0.835954	NA
A530032D15Rik	0.840817	NA
Gm7609	1.48912	NA
Gm52955	NA	NA
Gm7592	0.727814	0.504351
G530012D18Rik	NA	NA
Sp110	0.173277	0.876784
Sp140	-0.0154049	0.993812
Sp100	0.372335	0.51982
A630001G21Rik	0.559028	0.805281
Cab39	-0.200042	0.39711
Itm2c	0.196191	0.538346
4933407L21Rik	-2.54132	NA
Gpr55	-0.813028	NA
Spata3	-0.125818	NA
2810459M11Rik	-0.590787	0.877298
Psmd1	0.146865	0.651206
Htr2b	-0.164902	NA
Gm37914	NA	NA
Gm21972	1.78235	NA
Armc9	-0.0123055	0.99017
B3gnt7	-0.493377	0.767068
Ncl	-0.202533	0.690892
Nmur1	NA	NA
Tex44	NA	NA
Ptma	0.383671	0.277833
Pde6d	0.251974	0.636177
Gm37152	NA	NA
Cops7b	0.228476	0.578488
Gm37022	NA	NA
Nppc	0.415695	NA
Dis3l2	-0.0942437	0.879241
Gm37485	NA	NA
Gm38142	NA	NA
Gm38010	NA	NA
Gm37541	NA	NA
Gm38021	NA	NA
Gm37967	NA	NA
Gm37017	NA	NA
Gm37447	NA	NA
Alppl2	NA	NA
Alpi	21.8308	NA
Akp3	23.4155	NA
Ecel1	-2.39628	NA
Prss56	-1.0876	NA
Chrnd	-0.372125	0.888279
Chrng	0.103824	0.984724
Eif4e2	0.0814118	0.854428
Efhd1	1.49079	2.87167e-09
Gigyf2	-0.112817	0.746017
Kcnj13	-0.840866	NA
Snorc	-1.99317	NA
Ngef	-0.443856	0.307583
Neu2	0.538717	0.0248935
Inpp5d	-0.198117	0.759692
Atg16l1	-0.295404	0.224554
Sag	-0.888844	NA
Dgkd	-0.58096	0.00644201
4833421G17Rik	NA	NA
Gm38365	NA	NA
Usp40	-0.259141	0.514063
Ugt1a10	0.870713	NA
Ugt1a9	0.494724	NA
Ugt1a8	-1.0876	NA
Ugt1a7c	-0.381745	0.688253
Ugt1a6b	-1.15773	0.373891
Ugt1a6a	-0.229733	NA
Ugt1a5	-0.568611	0.757242
Ugt1a2	0.30594	NA
Dnajb3	0.328188	0.799234
Ugt1a1	0.246774	0.496371
Mroh2a	-0.176773	0.942986
Hjurp	0.0765794	0.876582
Trpm8	0.835954	NA
Spp2	-0.4393	0.926282
Glrp1	-1.12151	NA
Gm38130	NA	NA
Arl4c	-0.175851	0.809493
Sh3bp4	0.131726	0.753457
Gm38312	NA	NA
Agap1	0.156906	0.680303
Gm37297	NA	NA
Gm37521	NA	NA
Gbx2	2.08657	NA
Asb18	0.468531	0.319151
Iqca	2.38677	NA
Ackr3	0.387488	0.14922
Gm38277	NA	NA
Gm35048	NA	NA
Cops8	0.055072	0.916344
Col6a3	-0.232787	0.489441
Gm36970	NA	NA
4930474B08Rik	NA	NA
Mlph	-0.660086	0.357856
Prlh	NA	NA
Rab17	0.018696	NA
Lrrfip1	-0.250848	0.426567
Rbm44	-1.03005	NA
Ramp1	0.0754658	0.931797
Ube2f	0.0108443	0.986203
Scly	-0.0597637	0.956025
Espnl	-1.23788	NA
Klhl30	-0.21559	0.691691
Erfe	-0.0587259	0.968698
Ilkap	-0.168108	0.722273
Hes6	-0.0429367	0.97474
Per2	-1.63823	9.41701e-25
Traf3ip1	-0.00445929	0.997484
Asb1	0.112665	0.897712
Twist2	0.200238	0.730464
Gm37600	NA	NA
Hdac4	-0.152955	0.681552
Gm37048	NA	NA
Gm37036	NA	NA
Ndufa10	-0.0266105	0.962937
Olfr1416	NA	NA
Olfr1415	NA	NA
Olfr1414	NA	NA
Olfr1413	NA	NA
Olfr1412	NA	NA
Olfr1411	NA	NA
Olfr1410	NA	NA
Olfr12	NA	NA
Cops9	-0.326177	0.538091
Otos	1.01923	NA
Gpc1	0.0139735	0.985508
Ankmy1	-0.110742	NA
Dusp28	-0.276544	0.694473
Rnpepl1	0.23362	0.35169
Capn10	0.229152	0.614532
Gpr35	-0.0141531	0.989868
Aqp12	1.6845	NA
Kif1a	-0.0631619	0.943063
Agxt	-0.501595	0.939687
Mab21l4	0.0127101	0.988093
Crocc2	-0.661777	0.579223
Sned1	-0.151116	0.752438
Mterf4	0.298168	0.648032
Pask	0.228476	0.753737
Ppp1r7	0.023415	0.971859
Ano7	0.383306	0.355763
Hdlbp	0.180446	0.416761
Septin2_1	0.05891	0.933505
Septin2_2	NA	NA
Farp2	0.103517	0.843257
Gm37250	NA	NA
Stk25	-0.0373526	0.945974
Bok	0.17637	0.804287
Thap4	0.114129	0.830565
Atg4b	-0.10106	0.843172
Dtymk	-0.0207012	0.985393
Ing5	-0.0748814	0.915022
D2hgdh	-0.0815541	0.913728
Gal3st2	-0.125818	NA
Gal3st2b	NA	NA
Gal3st2c	1.34134	NA
Neu4	NA	NA
Pdcd1	-1.20706	NA
Fam174a	-0.392692	0.463868
BC055308	NA	NA
St8sia4	0.253645	0.844175
Gm37642	NA	NA
Gm37761	NA	NA
Gm37076	NA	NA
Slco4c1	-0.956464	NA
Slco6c1	NA	NA
Gm37171	NA	NA
Macir	-0.303028	0.320963
Ppip5k2	0.257521	0.49419
Gin1	-0.10906	0.95542
Pam	-0.173152	0.581756
Gm37140	NA	NA
Slco6d1	NA	NA
Cntnap5b	NA	NA
Gm37877	NA	NA
Gm37789	NA	NA
Cdh20	0.835954	NA
Gm38031	NA	NA
Gm36969	NA	NA
Rnf152	-0.326069	0.426396
Pign	0.151501	0.810709
Relch	-0.197513	0.577612
Gm37566	NA	NA
Tnfrsf11a	0.136491	0.830962
Gm37779	NA	NA
Zcchc2	-0.188185	0.565476
Gm37372	NA	NA
Phlpp1	-0.316271	0.453597
Gm38235	NA	NA
Bcl2	-0.390138	0.209646
Gm37053	NA	NA
Kdsr	-0.107133	0.87646
Vps4b	-0.0984091	0.804324
Serpinb5	0.365721	0.278535
Serpinb12	1.13399	0.0179852
Serpinb13	0.306394	0.891817
Serpinb3a	2.36181	0.0265269
Serpinb3d	-0.125818	NA
Serpinb3b	0.534272	0.585676
Serpinb3c	-0.209745	NA
Serpinb11	0.369885	0.77065
Serpinb7	0.0351359	0.962937
Serpinb2	0.107835	0.929286
Serpinb10	1.1305	0.0154718
Serpinb8	0.146676	0.784171
Gm38212	NA	NA
Cdh7	NA	NA
Cdh19	-0.979482	0.364837
Gm38255	NA	NA
Gm36944	NA	NA
Gm37934	NA	NA
Dsel	0.19963	0.690569
Cntnap5a	-2.03608	NA
Gm19965	NA	NA
Gm28363	NA	NA
B020011L13Rik	NA	NA
Gm28360	NA	NA
Gm28168	NA	NA
Gm7145	NA	NA
Gm29106	NA	NA
Tsn	-0.0943327	0.865653
Nifk	-0.201624	0.759525
Clasp1	0.182729	0.478011
Tfcp2l1	-1.37419	0.00520596
Gli2	0.0177716	0.979817
Inhbb	-0.258677	0.576876
Ralb	-0.29261	0.394595
Tmem185b	-0.201701	0.677846
Epb41l5	-0.140585	0.83579
Gm37219	NA	NA
Ptpn4	-0.268318	0.708558
Gm37745	NA	NA
Tmem177	-0.029415	0.968933
Cfap221	NA	NA
Sctr	-0.334923	0.855953
Tmem37	-0.837874	0.0779399
Dbi	-0.880419	0.577612
3110009E18Rik	-0.173427	0.956025
Steap3	0.294677	0.259044
C1ql2	-0.665053	NA
Marco	0.474502	NA
En1	-0.0562092	0.964383
Gm37043	NA	NA
Gm38283	NA	NA
Insig2	-0.0136858	0.98792
Gm37174	NA	NA
Ccdc93	-0.014742	0.98387
Htr5b	-1.47135	NA
Ddx18	-0.131168	0.809604
Gm37920	NA	NA
Gm36982	NA	NA
Gm37970	NA	NA
Dpp10	1.80874	NA
Gm37478	NA	NA
Gm37221	NA	NA
Gm37066	NA	NA
Gm37781	NA	NA
Gm37396	NA	NA
Gm38263	NA	NA
Gm37551	NA	NA
Gm38073	NA	NA
Gm37717	NA	NA
Actr3	0.025116	0.965162
Slc35f5	0.0147235	0.983418
Gpr39	0.578553	NA
Lypd1	-1.19036	NA
Nckap5	-0.640276	0.110649
Gm37161	NA	NA
Gm37936	NA	NA
Gm38177	NA	NA
Mgat5	0.116101	0.757087
Gm37772	NA	NA
Gm37510	NA	NA
Gm38301	NA	NA
Tmem163	-0.832427	NA
Acmsd	-0.383071	0.930438
Ccnt2	-0.280516	0.488844
Map3k19	0.139083	NA
Rab3gap1	-0.181182	0.552762
Zranb3	0.0455394	0.96974
Gm38248	NA	NA
Gm37625	NA	NA
Gm38026	NA	NA
R3hdm1	-0.0255909	0.963505
Gm37588	NA	NA
Gm37868	NA	NA
Gm37407	NA	NA
Ubxn4	-0.100254	0.785949
Lct	1.48133	0.547769
Mcm6	0.0544642	0.936726
Dars	-0.0532452	0.941042
Cxcr4	0.157432	0.928922
Thsd7b	-0.54426	NA
Gm38240	NA	NA
Gm38330	NA	NA
Gm36951	NA	NA
Gm37479	NA	NA
Gm37064	NA	NA
Gm37278	NA	NA
Cd55b	0.835954	NA
Cd55	0.42795	0.216997
Gm37109	NA	NA
Gm37283	NA	NA
Zp3r	NA	NA
C4bp	-0.322711	0.958074
Gm29427	0.391462	NA
Pfkfb2	-0.0488519	0.956619
Yod1	0.208747	0.661236
Gm37163	NA	NA
AA986860	0.142208	0.734912
Fcamr	-0.226641	0.83819
Pigr	-0.767209	0.795814
Fcmr	0.325171	NA
Il24	0.881425	0.665562
Il20	-0.758182	NA
Il19	1.28717	NA
Il10	0.0201565	NA
Mapkapk2	-0.0208671	0.976163
Gm37084	NA	NA
Dyrk3	1.32505	0.282482
Eif2d	0.286205	0.217045
Rassf5	-0.0514747	0.946212
Ikbke	-0.613333	0.101517
Srgap2	0.352098	0.24981
Gm38262	NA	NA
Gm37954	NA	NA
Fam72a	0.315241	0.898805
Avpr1b	2.78558	NA
Ctse	0.888343	0.602687
Rab7b	0.279989	0.370429
Slc26a9	-0.149761	0.839539
Pm20d1	-0.508067	0.683885
Slc41a1	-0.269598	0.396575
Rab29	0.241968	0.701734
Nucks1	0.17997	0.581756
Gm38067	NA	NA
Gm37676	NA	NA
Slc45a3	0.119953	0.907224
Elk4	-0.176926	0.416204
Mfsd4a	0.301456	0.781991
Gm37120	NA	NA
Cdk18	-0.644393	0.124059
Lemd1	NA	NA
Gm29695	-1.92014	NA
Gm10188	NA	NA
Klhdc8a	0.0277822	0.993812
Nuak2	-0.0854496	0.928449
Tmcc2	-0.00468258	0.997463
Dstyk	0.0595749	0.908023
Rbbp5	0.161624	0.74062
Tmem81	0.162515	0.889985
Cntn2	-0.843182	0.408414
Nfasc	-0.0660598	0.94304
Lrrn2	-0.352549	0.854248
Gm38308	NA	NA
Mdm4	-0.345621	0.469479
Pik3c2b	0.372303	0.0803104
Gm26616	NA	NA
Ppp1r15b	0.0293396	0.961271
Plekha6	-0.165063	0.687624
Golt1a	0.565612	NA
Gm28040_1	NA	NA
Gm28040_2	NA	NA
Kiss1	NA	NA
Ren1	-1.14411	NA
Etnk2	-1.61445	0.547418
Sox13	-0.153684	0.808951
Snrpe	-0.00583841	0.997764
Zc3h11a_1	-0.124295	0.913786
Zc3h11a_2	NA	NA
Zbed6	-0.119152	0.721568
Lax1	-0.631006	0.553492
Atp2b4	-0.114084	0.798562
Gm37368	NA	NA
Gm10537	NA	NA
Optc	-0.665873	NA
Prelp	-0.405994	0.456113
Fmod	-0.309134	0.621371
Btg2	-0.46726	0.341624
Gm38140	NA	NA
Chit1	-0.203928	0.673707
Chil1	0.542425	0.899325
Mybph	-0.304245	0.452424
Adora1	-1.78051	0.223627
Myog	-0.353059	0.807585
Ppfia4	-0.00412609	0.997484
Tmem183a	0.058719	0.927244
Mgat4f	NA	NA
Cyb5r1	0.225241	0.47328
Adipor1	0.164227	0.640822
Gm37935	NA	NA
Klhl12	-0.164251	0.763556
Rabif	0.260478	0.532373
Mgat4e	-2.4956	NA
Kdm5b	0.125851	0.760621
Syt2	0.342467	NA
Ppp1r12b	-0.197595	0.336908
Gm37949	NA	NA
Gm37677	NA	NA
Ube2t	-0.151516	0.933312
Lgr6	0.118161	0.863064
Ptprv	-0.0852958	0.966045
Ptpn7	0.536426	0.458089
Arl8a	0.0603005	0.923868
Gpr37l1	-0.0384322	0.988093
Elf3	-0.10953	0.945428
Rnpep	0.449183	0.0927286
Timm17a	-0.0900928	0.893548
Lmod1	0.29747	0.611329
Shisa4	0.102288	0.864687
Ipo9	0.0212901	0.974938
Nav1	0.193423	0.444229
2610012C04Rik	NA	NA
Gm37333	NA	NA
Csrp1	-0.193235	0.515681
Phlda3	-0.242776	0.400155
Tnni1	-2.08427	0.382815
Lad1	0.183681	0.730464
Tnnt2	-0.72688	0.403007
Pkp1	0.11114	0.845593
Gm36938	NA	NA
Igfn1	-5.66808	0.00329301
Tmem9	0.14791	0.843172
Ascl5	NA	NA
Cacna1s	-0.088429	0.823423
Gm37014	NA	NA
Kif21b	0.218409	0.746152
Mroh3	-0.281181	0.924507
Inava	0.0207212	0.978677
Gpr25	0.835954	NA
Camsap2	0.0489846	0.918372
Ddx59	0.109809	0.895903
Kif14	0.707993	0.13142
Zfp281	-0.456844	0.173155
Nr5a2	-0.657019	0.775379
Gm37057	NA	NA
1700006P03Rik	NA	NA
Gm37903	NA	NA
Gm37099	NA	NA
Gm37293	NA	NA
Gm37298	NA	NA
Gm37124	NA	NA
A130050O07Rik	NA	NA
D130019J16Rik	NA	NA
Gm37534	NA	NA
Gm37632	NA	NA
Ptprc	0.492037	0.348982
A130071D04Rik	NA	NA
1700113B19Rik	NA	NA
Atp6v1g3	NA	NA
Nek7	-0.148012	0.645267
Gm37080	NA	NA
Gm37101	NA	NA
Lhx9	-1.0876	NA
2310009B15Rik	-0.383147	0.724123
Gm37045	NA	NA
Dennd1b	-0.13129	0.756953
Gm37470	NA	NA
Gm43544	NA	NA
Gm37655	NA	NA
Gm37718	NA	NA
Crb1	-2.09804	NA
Zbtb41	-0.0581333	0.949519
Aspm	0.80935	0.0177253
F13b	-0.554369	0.866405
Cfhr1	0.264722	0.95099
Cfhr4	-0.233163	0.935317
Cfhr2	-0.577451	0.930522
Cfh	0.164989	0.845581
Kcnt2	0.0631571	0.984724
Gm37777	NA	NA
Gm37371	NA	NA
Gm37599	NA	NA
Gm37142	NA	NA
Gm37604	NA	NA
Gm37796	NA	NA
Cdc73	-0.309968	0.484768
B3galt2	-1.19192	0.580872
Glrx2	-0.0768015	0.922322
Ro60	0.0364872	0.962131
Uchl5	0.0915988	0.94366
Rgs2	-0.407328	0.538217
Rgs13	-0.970582	NA
Rgs1	-1.57756	0.160793
Rgs21	NA	NA
Rgs18	0.930942	0.379069
Gm38269	NA	NA
Gm38187	NA	NA
Brinp3	NA	NA
Gm37749	NA	NA
Gm9931	NA	NA
Gm38284	NA	NA
Gm37630	NA	NA
Gm38189	NA	NA
Gm37096	NA	NA
Gm37775	NA	NA
Pla2g4a	0.349606	0.340665
Ptgs2	-0.23645	0.930571
Pdc	NA	NA
Gm37764	NA	NA
Odr4	-0.37118	0.526747
Tpr	-0.0220449	0.968378
Prg4	-0.0120506	0.994144
Hmcn1	0.0128345	0.987449
Gm37671	NA	NA
Gm47985	2.61551	NA
Gm8947	0.403596	NA
Gm47995	-1.0876	NA
3110040M04Rik	NA	NA
Gm47996	-1.0876	NA
Ivns1abp	-0.22477	0.609293
Swt1	-0.363237	0.660058
Trmt1l	-0.207391	0.613949
Gm37893	NA	NA
Rnf2	-0.28432	0.678613
Gm36527	NA	NA
Niban1	0.185657	0.627437
Edem3	-0.0566649	0.918227
1700025G04Rik	0.139684	0.699816
Gm38238	NA	NA
Tsen15	0.281208	0.769588
Colgalt2	0.09711	0.958097
Rgl1	-0.0792065	0.88581
Apobec4	NA	NA
Arpc5	0.270083	0.286317
Ncf2	0.260449	0.675912
Smg7	-0.011848	0.983923
1700040K01Rik	NA	NA
Nmnat2	0.13639	0.944937
Lamc2	0.139215	0.847839
Lamc1	-0.0889904	0.787072
Gm38009	NA	NA
Shcbp1l	1.05878	NA
Gm37669	NA	NA
Dhx9	-0.101886	0.866405
Npl	0.678566	0.0430105
Rgs8	0.499194	NA
5530400K19Rik	NA	NA
Rgs16	-0.996646	0.388183
Rnasel	0.0786156	0.941756
Rgsl1	-0.165003	NA
Teddm2	-0.737481	NA
Teddm1b	-1.97209	NA
Gm38352	NA	NA
Teddm1a	NA	NA
Glul	-1.37312	9.91169e-06
Zfp648	NA	NA
Cacna1e	0.254281	0.694255
Ier5	-0.31894	0.593369
Mr1	-0.150383	0.868638
Stx6	0.0872126	0.833512
BC034090	0.388158	0.351858
Xpr1	0.100261	0.893548
Acbd6	-0.165179	0.854248
Lhx4	NA	NA
Qsox1	-0.00505683	0.994346
Gm37539	NA	NA
Cep350	0.0636319	0.908725
Gm37383	NA	NA
Gm9694	NA	NA
Tor1aip1	-0.158091	0.595725
9430034N14Rik	NA	NA
Tor1aip2	-0.00439617	0.994179
Fam163a	NA	NA
Tdrd5	-1.48826	NA
A430050A11Rik	NA	NA
Nphs2	0.835954	NA
Axdnd1	-1.00842	NA
Gm2000	-0.185126	NA
Soat1	0.437075	0.246534
Gm37648	NA	NA
Abl2	-0.209458	0.455915
Gm38043	NA	NA
Tor3a	0.0569388	0.92487
Fam20b	0.25418	0.204578
Gm19918	NA	NA
Ralgps2	0.157691	0.766366
Angptl1	0.0256642	0.983923
Gm37802	NA	NA
Gm37943	NA	NA
Gm10531	NA	NA
Tex35	NA	NA
Rasal2	0.0145835	0.983711
Gm37788	NA	NA
Gm37578	NA	NA
Gm37060	NA	NA
Cryzl2	-0.220587	0.816315
Sec16b	-0.200843	0.836108
Gm38256	NA	NA
Brinp2	-0.316412	NA
Astn1	-0.137894	NA
Gm37861	NA	NA
Gm37367	NA	NA
Gm37848	NA	NA
Pappa2	0.200774	0.762043
Cop1	-0.00103472	0.998547
Gm37115	NA	NA
Gm37088	NA	NA
Tnr	0.129257	NA
Gm37731	NA	NA
4930523C07Rik	-0.313978	0.553115
Tnn	-1.10619	0.568658
Mrps14	-0.186187	0.795814
Cacybp	0.0547254	0.944293
4933417C20Rik	NA	NA
Rabgap1l	-0.162781	0.799234
9430087J23Rik	NA	NA
Gm37212	NA	NA
Gpr52	-1.06299	NA
Gm37215	NA	NA
Gm38302	NA	NA
6720464F23Rik	NA	NA
Gm37873	NA	NA
Gm38329	NA	NA
Gm38126	NA	NA
Rc3h1	0.019845	0.975788
Gm37052	NA	NA
Gm37809	NA	NA
Gm37653	NA	NA
Serpinc1	-0.49312	0.92487
Gm37729	NA	NA
Gm37072	NA	NA
Zbtb37	-0.214954	0.785949
Dars2	-0.0625315	0.942986
Cenpl	0.582525	0.489441
Klhl20	0.207067	0.756717
Ankrd45	NA	NA
Tex50	NA	NA
Prdx6	-0.180173	0.730522
Tnfsf4	NA	NA
Tnfsf18	-1.99852	0.0286241
Gm37638	NA	NA
Fasl	-0.032829	NA
Gm37357	NA	NA
Suco	-0.048055	0.944083
4930558K02Rik	NA	NA
Pigc	0.114479	0.898805
Dnm3	0.105989	0.913463
Gm37767	NA	NA
Gm10176	NA	NA
Eef1aknmt	-0.256101	0.611034
Vamp4	-0.0908798	0.923956
Myoc	-0.0682977	0.938949
Myocos	NA	NA
Prrc2c	-0.0256979	0.960623
Fmo4	-0.794767	NA
Fmo1	-1.26989	0.0171961
Fmo2	-1.08203	9.76347e-11
Fmo6	0.835954	NA
Fmo3	-2.5604	NA
Mroh9	NA	NA
Gm37049	NA	NA
Prrx1	0.546285	0.0129201
Gm37644	NA	NA
Gorab	-0.127369	0.89846
Mettl11b	0.429204	NA
Kifap3	0.140352	0.819485
Scyl3	-0.280299	0.423246
BC055324	0.346414	0.863288
Mettl18	0.113811	0.958527
Sele	-0.07356	0.967436
Sell	-0.448526	0.692884
Selp	-0.250403	0.748521
F5	-0.460972	0.899456
Slc19a2	0.138731	0.752438
Ccdc181	0.211198	0.822967
Blzf1	0.328162	0.43074
Nme7	0.15352	0.929286
Gm37411	NA	NA
Atp1b1	0.419667	0.0720957
D630023O14Rik	NA	NA
Dpt	-0.036443	0.961139
Gm37403	NA	NA
Xcl1	-0.286179	NA
Tbx19	0.835954	NA
Sft2d2	0.11163	0.722241
Tiprl	0.0147825	0.987449
Gpr161	-0.238459	0.628686
Dcaf6	-0.132947	0.701734
Gm38368	NA	NA
Mpc2	-0.0652456	0.935317
Gm37860	NA	NA
Adcy10	-1.79716	NA
Gm38210	NA	NA
Mpzl1	0.201722	0.804324
Rcsd1	-0.139395	0.767068
Creg1	-0.0586715	0.933505
Cd247	0.000992696	0.999847
Gm32999	NA	NA
Gm37856	NA	NA
Pou2f1	0.237031	0.448522
Dusp27	-0.37741	0.174714
Gpa33	5.00152	NA
Mael	NA	NA
Ildr2	-0.0706436	0.915022
Tada1	0.0156679	0.986915
Pogk	-0.242189	0.315829
Gm33354	NA	NA
Gm4846	NA	NA
Gm4847	0.835954	NA
Fmo9	NA	NA
Fam78b	0.144194	0.905336
Uck2	0.0729941	0.917263
Tmco1	-0.12934	0.883515
Aldh9a1	-0.018351	0.980437
Mgst3	-0.101316	0.89713
Lrrc52	-5.12459	NA
Rxrg	0.223525	0.805281
Lmx1a	1.2729	0.222258
Pbx1	0.424369	0.00644201
Gm37524	NA	NA
Gm38381	NA	NA
1700063I16Rik	NA	NA
Nuf2	1.26451	0.0713121
Rgs5	-0.481815	0.311608
Rgs4	-0.247684	0.845593
Ccdc190	0.835954	NA
Hsd17b7	0.268966	0.28483
Ddr2	0.174024	0.609245
Uap1	-0.427578	0.522607
Uhmk1	0.077214	0.897232
Sh2d1b2	NA	NA
Sh2d1b1	0.42945	NA
Gm7694	0.192251	0.651084
Nos1ap	-0.0810733	0.928922
Spata46	NA	NA
Olfml2b	0.41705	0.214287
Atf6	-0.125468	0.75357
Dusp12	-0.219632	0.79001
Gm26620	-1.52722	NA
Fcrlb	-1.18629	NA
Fcrla	-0.00758398	NA
Fcgr2b	-0.14718	0.792653
Fcgr4	0.044008	0.988406
Fcgr3	0.251807	0.61219
Cfap126	-0.785191	NA
Sdhc	-0.0326086	0.945509
Mpz	-0.0850899	0.89846
Pcp4l1	-0.104154	0.935317
Nr1i3	-1.74389	0.224554
Tomm40l	0.390493	0.160301
Apoa2	-0.877088	0.875247
Fcer1g	0.217545	0.721358
Ndufs2	-0.144538	0.690168
Adamts4	-0.458827	0.700238
B4galt3	0.0473162	0.945974
Ppox	0.0608237	0.938716
Usp21	0.204099	0.610361
Ufc1	0.174885	0.77314
Dedd	-0.00199549	0.998462
Nit1	-0.0637532	0.931399
Pfdn2	-0.238114	0.632743
Gm37154	NA	NA
Klhdc9	-1.97931	NA
Nectin4	0.0371271	0.956619
Arhgap30	0.135296	0.821981
Usf1	0.109484	0.85529
Tstd1	-1.73148	NA
F11r	-0.285929	0.392212
Alyref2	-0.0748969	0.975634
Itln1	0.835954	NA
Cd244a	-0.331263	0.726627
Ly9	0.388066	0.725643
Slamf7	0.0713263	0.974407
Cd48	0.589825	0.489441
Gm37010	NA	NA
Slamf1	-0.0198409	NA
Cd84	-0.0259662	0.984724
Gm10521	-0.753822	0.610558
Slamf6	0.248343	NA
Vangl2	0.285051	0.394595
Nhlh1	1.36526	NA
Ncstn	0.0818702	0.82819
Copa	0.106568	0.813574
Pex19	-0.101696	0.867026
Dcaf8	-0.142928	0.666614
Pea15a	0.371359	0.0944163
Casq1	-0.404303	0.146378
Atp1a4	-2.33173	NA
Igsf8	-0.299111	0.569127
Atp1a2	-0.155724	0.685154
Kcnj9	-1.58114	NA
Kcnj10	0.368439	NA
Pigm	-0.0451184	0.934455
Gm37145	NA	NA
Slamf9	0.247929	0.894214
Igsf9	0.491136	0.0789522
Tagln2	0.427215	0.225261
Gm37125	NA	NA
Cfap45	-0.158814	NA
Vsig8	-2.03942	0.0688205
Slamf8	0.0727195	0.980437
Fcrl6	NA	NA
Dusp23	0.131351	0.890007
Crp	-0.0111539	0.999005
9430083B18Rik	NA	NA
Apcs	1.22999	0.788827
Olfr16	0.835954	NA
Olfr1408	NA	NA
Olfr1406	NA	NA
Olfr218	NA	NA
Olfr1404	NA	NA
Fcer1a	-0.636078	NA
Olfr418	NA	NA
Mptx2	NA	NA
Ackr1	0.0949341	0.900319
Cadm3	0.189071	0.693046
Aim2	0.219168	0.94273
Ifi206	0.788613	0.522407
Ifi214	-0.125818	NA
Ifi213	0.928385	0.596778
Ifi209	0.487779	0.640973
Ifi208	0.752501	0.660302
Ifi207	-0.548707	0.168569
Ifi204	-0.13993	0.840113
Mndal	-0.617158	0.202687
Ifi211	-0.31658	0.700565
Ifi203	0.107692	0.912928
Ifi202b	-0.846513	0.13649
Ifi205	-0.598385	0.0887932
Olfr433	-1.02106	NA
Olfr432	-0.125818	NA
Olfr430	NA	NA
Olfr429	NA	NA
Olfr427	NA	NA
Olfr231	NA	NA
Olfr424	NA	NA
Olfr421-ps1	NA	NA
Olfr420	NA	NA
Spta1	1.24181	0.300861
Olfr419	NA	NA
Mptx1	NA	NA
Olfr417	NA	NA
Olfr248	NA	NA
Olfr414	NA	NA
Olfr220	NA	NA
Fmn2	-0.14961	0.945428
Grem2	0.0377108	0.961429
Rgs7	-0.687276	0.768958
5730408A14Rik	NA	NA
Fh1	-0.0998534	0.89846
Kmo	-0.632354	0.652317
Opn3	-1.23693	0.196481
Chml	-0.253525	0.781991
Wdr64	NA	NA
Exo1	-0.0296197	0.983923
Becn2	NA	NA
Gm37668	NA	NA
Pld5	-0.0209343	NA
Rbm8a2	-1.88234	NA
Gm38081	NA	NA
Gm37916	NA	NA
Gm38152	NA	NA
Cep170	-0.0412701	0.961429
3110062G12Rik	NA	NA
Gm38104	NA	NA
Sdccag8	0.034966	0.977579
Gm37490	NA	NA
Gm37519	NA	NA
Akt3	-0.212407	0.683174
Gm37960	NA	NA
Gm37106	NA	NA
Gm37598	NA	NA
Gm38146	NA	NA
Gm37706	NA	NA
Gm37463	NA	NA
Zbtb18	0.112422	0.775379
Gm37858	NA	NA
1700016C15Rik	0.789882	NA
Adss	-0.533307	0.0328353
Catspere1	-1.0876	NA
Catspere2	-1.33781	NA
Desi2	0.107501	0.833512
Cox20	0.136513	0.95332
Hnrnpu	-0.179218	0.651002
Gm38300	NA	NA
Efcab2	-0.168349	0.923956
Kif26b	-0.686734	0.00750271
Smyd3	-0.15787	0.829641
Tfb2m	-0.399131	0.225025
Cnst	0.0468601	0.917716
Sccpdh	-0.242515	0.749725
Kif28	-1.1453	NA
Ahctf1	-0.422514	0.0572032
Cdc42bpa	0.00525113	0.994179
Gm38169	NA	NA
Gm38331	NA	NA
Coq8a	-0.157766	0.629841
Psen2	-0.331922	0.610672
Itpkb	0.0198258	0.972368
Gm37033	NA	NA
Gm37390	NA	NA
Gm36933	NA	NA
Stum	0.582729	0.688563
Gm37984	NA	NA
Parp1	0.000524933	0.999364
Lin9	-0.244394	0.824805
Mixl1	NA	NA
Acbd3	0.0225945	0.968378
H3f3a	0.193049	0.485816
Sde2	-0.161406	0.785949
Lefty2	NA	NA
Pycr2	0.224298	0.700326
Lefty1	0.332925	0.766187
Tmem63a	0.165535	0.615866
Ephx1	-0.0923105	0.828071
Gm37086	NA	NA
9130409I23Rik	-0.558176	NA
Nvl	-0.0914587	0.877317
Cnih4	-0.0323965	0.963367
Wdr26	-0.237195	0.532373
Cnih3	-0.06689	NA
2900069G24Rik	NA	NA
Ccdc121	NA	NA
Dnah14	-0.765221	NA
Gm37664	NA	NA
Lbr	0.139923	0.726245
Enah	-0.124282	0.845581
2700078F05Rik	NA	NA
Gm38359	NA	NA
Gm37018	NA	NA
Gm37258	NA	NA
Srp9	-0.234778	0.738817
Vmn1r1	NA	NA
Degs1	-0.0185123	0.980379
Fbxo28	-0.0119908	0.985804
Gm10517	NA	NA
Trp53bp2	-0.223804	0.436554
Capn2	-0.10473	0.880558
Gm37069	NA	NA
Capn8	-1.27406	NA
Gm37516	NA	NA
Ccdc185	NA	NA
Susd4	0.0234934	NA
Gm37542	NA	NA
Tlr5	0.00541056	0.997463
Disp1	0.394688	0.128712
Brox	-0.0110743	0.988093
Aida	0.0273746	0.972906
Mia3	-0.0266989	0.95542
Taf1a	-0.250622	0.753457
Hhipl2	-0.751097	NA
Dusp10	-0.259468	0.667627
1700056E22Rik	-0.923731	NA
2900092O11Rik	NA	NA
Hlx	-0.164659	0.847839
Mtarc1	-1.17302	0.673538
Mtarc2	-0.235938	0.597504
C130074G19Rik	-0.00710561	0.997029
Mark1	0.00247995	0.998462
Rab3gap2	-0.203641	0.449231
Iars2	-0.0553827	0.911632
Gm37785	NA	NA
Bpnt1	-0.193869	0.810901
Eprs	-0.0455276	0.929121
Slc30a10	0.428415	0.895967
Lyplal1	-0.877322	0.666642
Gm38268	NA	NA
Gm37272	NA	NA
Gm37491	NA	NA
Tgfb2	0.1067	0.894181
Gm37849	NA	NA
Rrp15	-0.103473	0.925054
D1Pas1	NA	NA
Spata17	0.918822	NA
Gm43497	NA	NA
Gm43496	NA	NA
Gpatch2	-0.240138	0.516991
Gm37254	NA	NA
Esrrg	0.182012	0.81634
Gm37929	NA	NA
Gm38315	NA	NA
Ush2a	2.06495	NA
Kctd3	-0.0931341	0.847063
Gm37178	NA	NA
Kcnk2	0.252931	0.815023
Gm38122	NA	NA
Cenpf	0.854355	0.00572882
Ptpn14	0.0723333	0.920551
Smyd2	-0.242297	0.502977
Gm38245	NA	NA
Prox1	-0.957559	0.0684103
Rps6kc1	-0.0800563	0.89846
Angel2	-0.0675405	0.931797
Vash2	-0.180068	0.887098
Flvcr1	-0.221932	0.626402
Spata45	NA	NA
Tatdn3	0.016128	0.993812
Nsl1	0.107903	0.941521
Batf3	0.460184	0.809604
Fam71a	1.1908	NA
Atf3	-0.0805916	0.984724
Gm37074	NA	NA
Nenf	-0.232664	0.786062
Pacc1	0.299013	0.766366
Ppp2r5a	-0.228027	0.682347
9430037O13Rik	NA	NA
Dtl	0.107902	0.922734
Ints7	-0.00688517	0.99159
Gm37349	NA	NA
Lpgat1	-0.912805	0.524163
Nek2	0.8741	0.020028
Slc30a1	0.14076	0.781924
Rd3	0.050952	NA
Traf5	0.372715	0.484119
Rcor3	-0.0538636	0.934449
Gm37055	NA	NA
Kcnh1	0.375579	0.663916
Hhat	-0.187104	0.869209
A730013G03Rik	NA	NA
Sertad4	0.340703	0.42709
Syt14	-0.824366	NA
Utp25	-0.265644	0.621371
Irf6	0.0320152	0.96011
A130010J15Rik	0.0625409	0.949157
Traf3ip3	-0.260991	0.921477
Lamb3	-0.139634	0.785512
Hsd11b1	-1.41854	0.355182
Gm38118	NA	NA
G0s2	-0.347487	0.914936
Gm37691	NA	NA
Camk1g	0.550341	NA
Gm37942	NA	NA
Gm38322	NA	NA
Plxna2	0.0281805	0.961271
Gm37783	NA	NA
Gm37674	NA	NA
Gm38036	NA	NA
2900035J10Rik	NA	NA
Cd34	0.278725	0.16109
Gm37334	NA	NA
9630010A21Rik	NA	NA
Cd46	-0.654182	0.632511
Gm37366	NA	NA
Gm37132	NA	NA
Cr1l	-0.253482	0.560952
Cr2	2.0974	NA
Gm37887	NA	NA
Gm38046	NA	NA
Gm38194	NA	NA
Fam171a1	-0.0896347	0.89846
Nmt2	0.0634699	0.938153
Rpp38	-0.252036	0.88581
Acbd7	-1.0876	NA
Olah	1.75787	0.192176
Meig1	NA	NA
Dclre1c	-0.0502211	0.96011
Suv39h2	0.310742	0.850955
Hspa14	-0.156226	0.84747
Gm45902	-0.07566	0.934449
Cdnf	-0.155926	0.820571
Fam107b	0.0621923	0.925621
Frmd4a	0.0376854	0.946212
Prpf18	-0.0893506	0.856669
Bend7	-0.585807	0.690892
Sephs1	0.266772	0.458806
Phyh	-0.462268	0.458089
Ucma	-1.0876	NA
Mcm10	0.215352	0.772967
Optn	-0.531434	0.235846
Ccdc3	0.293313	0.4206
Camk1d	0.4323	0.0865318
Cdc123	0.204053	0.574232
Nudt5	0.429467	0.315829
Gm13199	-0.577637	NA
Sec61a2	-0.0661895	0.95582
Dhtkd1	-1.10754	0.124204
Upf2	0.0116155	0.986203
Proser2	-0.813003	0.00767452
Echdc3	-0.450946	0.679839
1700014B07Rik	-1.0876	NA
Usp6nl	0.00375307	0.996229
Gm38386	NA	NA
Celf2	-0.460575	0.294587
Gm37340	NA	NA
Gm37866	NA	NA
Gata3	-0.220899	0.544994
4930412O13Rik	-0.129767	0.924489
9230102O04Rik	-1.14107	NA
Taf3	-0.130494	0.813574
C630004M23Rik	NA	NA
Atp5c1	-0.0756952	0.904997
Kin	-0.278099	0.785512
Itih2	-0.344146	0.935317
Itih5	-0.707652	0.507828
Sfmbt2	-0.29649	NA
Gm37343	NA	NA
Prkcq	0.0297166	0.960623
Gm36932	NA	NA
Gm37520	NA	NA
Gm37766	NA	NA
Gm37851	NA	NA
Gm37730	NA	NA
4933403L11Rik	NA	NA
Pfkfb3	-0.816809	0.0355117
Gm37975	NA	NA
Rbm17	-0.264451	0.535842
Gm17490	NA	NA
Il2ra	-0.701046	0.562257
Gm37881	NA	NA
Il15ra	-0.373925	0.411444
Fbh1	0.0304528	0.962362
Ankrd16	-0.327486	0.31468
Itga8	0.455763	0.641857
Gm37701	NA	NA
Mindy3	-0.0575216	0.924399
Gm37289	NA	NA
Gm37255	NA	NA
Gm38014	NA	NA
Pter	0.00660131	0.997463
C1ql3	0.368631	NA
Gm37824	NA	NA
Gm37811	NA	NA
Gm37356	NA	NA
Gm37742	NA	NA
Rsu1	-0.0989796	0.891535
Gm38156	NA	NA
Gm37780	NA	NA
Gm37160	NA	NA
Cubn	0.520056	0.696976
Trdmt1	0.15776	0.938142
Vim	-0.388883	0.161739
St8sia6	-0.485334	0.726131
Hacd1	-0.388531	0.527215
D930036K23Rik	NA	NA
Gm37894	NA	NA
Stam	-0.00978523	0.989868
Gm37499	NA	NA
Tmem236	2.45887	NA
Gm13320	NA	NA
Mrc1	0.0609062	0.896785
Gm37697	NA	NA
Slc39a12	0.350168	NA
Cacnb2	-0.890059	0.646559
Gm38105	NA	NA
2900092N22Rik	NA	NA
Gm37006	NA	NA
Gm38273	NA	NA
Gm37437	NA	NA
Gm37891	NA	NA
Nsun6	-0.100533	0.932104
Gm36930	NA	NA
Arl5b	0.120273	0.868634
Gm38257	NA	NA
Malrd1	4.48722	NA
Gm37595	NA	NA
Gm37416	NA	NA
Plxdc2	0.0850372	0.85078
Nebl	0.183998	0.690168
H2al2a	-1.88234	NA
A930004D18Rik	0.312042	0.727959
Skida1	0.140644	0.937297
Mllt10	0.0487739	0.944069
Dnajc1	-0.0655682	0.89289
Commd3	0.0507265	0.945509
Bmi1	0.0986436	0.903421
Spag6	1.73874	NA
Carlr	0.819588	NA
Pip4k2a	0.0677	0.930748
Armc3	-0.0545032	NA
Msrb2	0.352632	0.709939
Ptf1a	NA	NA
4921504E06Rik	-1.0876	NA
Otud1	-1.13585	5.6807e-05
Etl4	-0.0268744	0.959867
Arhgap21	-0.0030331	0.996837
Enkur	-0.261855	NA
Thnsl1	0.00803931	0.997343
Gpr158	-0.125818	NA
Myo3a	NA	NA
Gad2	NA	NA
Apbb1ip	-0.0916078	0.901887
Pdss1	-0.0802763	0.933813
Abi1	0.00290201	0.997484
Acbd5	-0.184433	0.766366
Mastl	0.447795	0.683014
Yme1l1	-0.00129931	0.998547
Potegl	-1.50418	NA
Nxph2	NA	NA
Gm38309	NA	NA
Spopl	-0.298156	0.605343
Hnmt	-1.6352	0.108568
Tbpl2	1.40598	NA
Il36b	0.753875	0.131377
Il36g	0.32218	0.690569
Il36a	0.503756	0.632743
Gm37703	NA	NA
Il36rn	0.437157	0.283591
Il1f10	-0.445481	0.67729
Il1rn	0.0812758	0.934449
Psd4	-0.0349148	0.951082
Pax8	0.835954	NA
Gm38383	NA	NA
Cacna1b	-0.268119	NA
Ehmt1	-0.0884073	0.838339
Gm38147	NA	NA
Gm37139	NA	NA
Arrdc1	-0.144159	0.766366
Zmynd19	-0.0690205	0.931492
Dph7	-0.244147	0.77665
Mrpl41	-0.0362413	0.96645
Pnpla7	-0.497142	0.177543
Nsmf	-0.177441	0.724299
Entpd8	-0.81986	0.69145
Noxa1	NA	NA
Nrarp	0.0279872	0.968698
Tor4a	0.283864	0.450939
Nelfb	0.170046	0.599246
Stpg3	NA	NA
Fam166a	-2.55643	NA
Tubb4b	0.302733	0.298626
Slc34a3	-2.62895	NA
Rnf224	-0.59201	0.229028
Cysrt1	-0.0999071	0.879478
Rnf208	-0.0914199	0.89846
Ndor1_1	0.835954	NA
Ndor1_2	-0.251495	0.540488
Ndor1_3	NA	NA
Tmem203	-0.419368	0.432617
Tprn	-0.115171	0.876784
Ssna1	0.324307	0.544228
Anapc2	0.0186799	0.975365
Tmem210	NA	NA
Lrrc26	-0.125818	NA
Grin1	-0.204577	0.929849
Man1b1	0.203381	0.398167
Dpp7	0.0444832	0.957289
Uap1l1	-0.0974435	0.89846
Sapcd2	0.246268	0.722273
Entpd2	-0.0475419	0.944805
Npdc1	-0.00620256	0.994179
Fut7	-0.510354	NA
Abca2	0.214437	0.421285
Paxx	-0.0943542	0.945428
Clic3	0.395486	0.051179
Ptgds	-0.664211	NA
Lcn12	-0.125818	NA
C8g	-0.506898	0.822163
Fbxw5	0.105557	0.779897
Traf2	-0.119234	0.808987
Edf1	0.159203	0.804125
Mamdc4	0.422689	0.690569
Phpt1	-0.13832	0.880558
Ajm1	-0.438006	0.651914
Rabl6	0.013499	0.982771
Ccdc183	-1.88234	NA
Tmem141	0.186473	0.89846
Fcna	0.471325	0.299088
Lcn8	NA	NA
Lcn5	NA	NA
Lcn6	NA	NA
Lcn10	NA	NA
Obp2a	-1.0876	NA
Bmyc	-0.0528954	0.965833
Obp2b	NA	NA
Lcn3	NA	NA
Lcn11	NA	NA
Gm13539	NA	NA
Glt6d1	NA	NA
Lcn9	NA	NA
Sohlh1	NA	NA
Kcnt1	-0.832712	NA
Camsap1	-0.0143107	0.980437
Ubac1	0.232004	0.35278
Nacc2	0.261052	0.541068
Tmem250-ps	0.4553	0.0430105
Lhx3	-0.504386	NA
Qsox2	0.22491	0.539178
Ccdc187	0.40604	0.614455
Gpsm1	-0.137492	0.820224
Dnlz	0.280731	0.428917
Card9	0.0782413	0.953528
Snapc4	-0.381019	0.0971333
Entr1	0.0457481	0.935317
Pmpca	-0.0831532	0.867101
Inpp5e	0.0540397	0.939139
Sec16a	0.11739	0.71784
Notch1	0.0324817	0.955302
Egfl7	-0.117287	0.856264
Gm20532	NA	NA
Agpat2	0.188494	0.848408
Dipk1b	-0.225302	0.912067
Lcn4	NA	NA
Abo	NA	NA
Surf6	-0.268573	0.527134
Med22	0.155618	0.616824
Rpl7a	0.314069	0.220167
Surf1	-0.0934323	0.933192
Surf2	0.00740291	0.995202
Surf4	0.313999	0.0718386
Stkld1	-1.46841	NA
Rexo4	0.0656822	0.909598
Adamts13	0.0885464	NA
Cacfd1	-0.0910484	0.873977
Slc2a6	-1.27651	2.35322e-05
Gm13398	0.896009	0.101401
Mymk	0.375431	0.962362
Adamtsl2	0.280348	0.7624
Fam163b	1.37594	NA
Dbh	2.76084	NA
Sardh	-0.558026	0.824302
Vav2	-0.222036	0.54871
Brd3os	-0.264765	0.919272
Brd3	-0.00978565	0.986203
Wdr5	0.0103707	0.987449
Rxra	0.217342	0.361163
Col5a1	-0.223993	0.738537
Fcnb	-0.0478696	NA
Olfm1	0.0525849	0.95099
Ppp1r26	0.357957	0.676279
1700007K13Rik	0.416534	NA
Mrps2	-0.0910791	0.89846
Gbgt1	0.474474	0.714588
Ralgds	0.0118215	0.988093
Cel	1.12401	NA
Gtf3c5	0.328043	0.321157
Gfi1b	0.0144531	NA
Tsc1	0.00235507	0.997484
Spaca9	-0.123524	NA
Ak8	0.83974	NA
Gtf3c4	-0.0362284	0.947706
Ddx31	-0.110707	0.88885
Barhl1	0.22554	NA
Cfap77	0.45708	NA
Ttf1	-0.111827	0.845593
Setx	0.0330667	0.956722
Ntng2	-0.0560507	0.958074
Med27	-0.119909	0.883253
Rapgef1	0.0386072	0.947236
Gm13420	0.835954	NA
Gm13547	-0.579777	NA
Trub2	-0.0651694	0.912725
Coq4	0.316469	0.490034
Slc27a4	0.414249	0.259903
Urm1	0.0377296	0.966045
Cercam	-0.164633	0.858233
Odf2	0.147422	0.684763
Gle1	0.138002	0.683885
Sptan1	0.086758	0.766066
Dync2i2	0.062044	0.947079
Set	0.137677	0.749897
Pkn3	-0.0203185	0.975788
Zdhhc12	0.103213	0.939715
Zer1	0.106848	0.836108
Tbc1d13	0.135496	0.766712
Endog	-0.129471	0.886984
Spout1	0.0189082	0.983923
Kyat1	0.313828	0.275675
Lrrc8a	-0.211171	0.588062
Gm28035	-2.37697	NA
[truncated: 23,651 more rows]
